# Supplementary material for: Dietary inclusion of Peptiva, a peptide-based feed additive, can accelerate the maturation of the fecal bacterial microbiome in weaned pigs
Source: BMC Vet Res. 2020 Feb 18;16:60. doi: 10.1186/s12917-020-02282-x (PMC7026967; doi:10.1186/s12917-020-02282-x)
Supplement: Supplementary file 2 — Additional file 2: Supplementary File 2.. Operational Taxonomic Unit (OTU) table. Relative abundance for each OTU identified in fecal samples collected from nursery pigs fed a control (CON) or Peptiva-supplemented diet (PEP) at two different stages. [file 12917_2020_2282_MOESM2_ESM.xlsx]

## Sheet: Title
Supplementary File 2. Operational Taxonomic Unit (OTU) table (relative abundance, scale 0 - 1) for each OTU identified in fecal samples collected from nursery pigs fed a control (CON) or Peptiva-supplemented diet (PEP). Samples were collected at the end of Phase II and at the end of Phase III.

## Sheet: OTU table
	Control Phase II (CON II)											Control Phase III (CON III)											Peptiva Phase II (PEP II)											Peptiva Phase III (PEP III)
Sample number:	Pep_24	Pep_22	Pep_26	Pep_28	PEP_38	PEP_40	Pep_6	Pep_12	Pep_14	Pep_16		Pep_21	Pep_23	Pep_25	Pep_27	PEP_37	PEP_39	Pep_5	Pep_11	Pep_13	Pep_15		Pep_18	Pep_20	PEP_30	Pep_32	PEP_34	PEP_36	Pep_2	Pep_4	Pep_8	Pep_10		Pep_17	Pep_19	Pep_29	Pep_31	PEP_33	PEP_35	Pep_1	Pep_3	Pep_7	Pep_9
OTU
>SD_Ssd-00001	0.00104682	0.00048386	0.000374914	0.000289045	0.00197768	0.00275347	0.00121159	0.000536978	0.000912686	0.000772887		0.00590298	0.00149127	0.0211296	0.0100322	0.0576781	0.0364154	0.493287	0.240795	0.127033	0.0492508		0.00102564	0.000624766	0.00109123	0.000432713	0.000543922	0.00105042	0.000365965	0.000419815	0.00068239	0.00108225		0.00166674	0.00960585	0.0236757	0.0686835	0.399893	0.0295947	0.0386143	0.0203058	0.395969	0.210438
>SD_Ssd-00002	0.110011	0.572337	0.510695	0.0779459	0.683854	0.103157	0.569815	0.00141567	0.194098	0.363605		0.00419877	0.00332339	0.00511987	0.00148522	0.00784422	0.00216216	0.000484565	0.000749363	0.000602337	0.000892932		0.0249573	0.449207	0.00118476	0.0169994	0.00190373	0.00892857	0.22452	0.00320109	0.0140316	0.00108225		0.00121627	0.00297471	0.0024589	0.00343249	0.00288616	0.0019061	0.00033098	0	0.00142119	0.0617571
>SD_Ssd-00003	0.0179863	0.00373263	0.00526963	0.00712978	0.00098884	0.0049169	0.129938	0.417525	0.0603134	0.0497353		0.000345781	0.0383042	0.0137343	0.000364299	0	0.00256046	0.0207793	0.32972	0.25268	0.303234		0.0640456	0.00018743	0.000280601	0.00105087	0.000679902	0.00866597	0.0290942	0.110884	0.40116	0.0117908		0.000135141	0.000309866	0.000210763	0.000437475	0.000320684	0.00421348	0.0020962	0.524486	0.109276	0.0101226
>SD_Ssd-00004	0	0	2.08286e-05	9.63484e-05	0	0	0	4.88162e-05	0.000228172	0		2.46987e-05	4.26076e-05	0	0	0	0	0.000114015	0	0	2.79041e-05		0	0	0	0	0	0	0	0.000367338	0	0		0	0	0	0	0	0	0	0	0	9.28678e-05
>SD_Ssd-00005	0	0	0	0	0	0	0	0	0	3.86444e-05		0	0	0	0	0	0	0	0	6.02337e-05	0		0	6.24766e-05	0	0	0	0	0	0	0.000639741	0		0	0	0	0	0	0	0	0	0	0
>SD_Ssd-00006	0	0	0	0	0.000141263	0.000295014	0	0	0	0		0	0	0	0	0.00166113	0.000625889	0	0	0	0		0	0	0	0	0	0	0	0	0	0		0	0	0	0	0.00384821	0.000300963	0	0	0	0
>SD_Ssd-00007	0	0	0	0	0	0	2.28603e-05	4.88162e-05	0.00197749	0.0832786		0	0	0	0	0	5.6899e-05	0	4.99575e-05	0.000240935	0.000279041		0	0	0	0	0	0	0.000365965	5.24769e-05	4.26494e-05	5.69606e-05		0	0	0	3.36519e-05	0	0	0	0	2.58398e-05	0
>SD_Ssd-00008	0.000380662	0.000103684	0.000166628	9.63484e-05	0.000211894	0.000786705	0.000137162	4.88162e-05	0.000456343	0.00401901		4.93974e-05	0.000127823	0.000487607	0	0	5.6899e-05	0	0.00259779	0.00102397	0.000585987		0.114188	0.000749719	0	0.000309081	0	0.000262605	0.000548948	0.000367338	0.00174862	5.69606e-05		0	3.09866e-05	0	0.000201911	0	0.000100321	0	0.000716675	0.0202326	0.000371471
>SD_Ssd-00009	9.51656e-05	0	0	0	0	0	2.28603e-05	0	0	0		0	0	0.00190979	0	0	0.000113798	0.000313542	0.000749363	6.02337e-05	0.000976644		0.00011396	6.24766e-05	0	0	0	0	0	0	0	0		0	3.09866e-05	0	3.36519e-05	0.000641368	0	0	0	0.00126615	0
>SD_Ssd-00010	0	3.45614e-05	0.000395743	9.63484e-05	7.06314e-05	0.000295014	0.000114301	0.0015133	0.0010648	0.000850176		4.93974e-05	4.26076e-05	0.000162536	0	0	0	0.00116866	0.000499575	0.00150584	0.0207049		0.000683761	0	0	0.000247265	0	0	0	0.00624475	0.00213247	0		0	0	7.02543e-05	0.000269215	0.000106895	0.000902889	0	0.000716675	0.00173127	9.28678e-05
>SD_Ssd-00011	9.51656e-05	6.91228e-05	0	0	0	0	2.28603e-05	0	7.60572e-05	0.000115933		2.46987e-05	0	0.00186916	0	9.2285e-05	0.00165007	5.70077e-05	0.00274766	6.02337e-05	0.00887351		0	0	0	0	0	0	0	0	4.26494e-05	0		0	3.09866e-05	0	0	0.000106895	0.000401284	0	0.000119446	0.00855297	0.00157875
>SD_Ssd-00012	0	0	0	0	0.000141263	0	0	0	0	0		0	0	0	0	9.2285e-05	0	0	0	0	0		0	0	0	0	0	0	0	0	0	0		0	0	0	0	0.000213789	0	0	0	0	0
>SD_Ssd-00013	0.00218881	0.0010714	0.0002916	0	0.000141263	0.00806372	0	0.000244081	0.000760572	3.86444e-05		2.46987e-05	0.000127823	0	0.000112092	9.2285e-05	5.6899e-05	2.85038e-05	4.99575e-05	0	0		0.0361254	6.24766e-05	0.000498846	0.00407987	0.00802284	0.00236345	0	0.00110202	0.00136478	0.047676		9.00941e-05	9.29598e-05	0.000210763	0.000572082	0.000106895	0.000100321	0	0	5.16796e-05	0
>SD_Ssd-00014	0.00742292	0.00722334	0.00327008	0.0151267	0.00176579	0.0103255	0.000731529	0.000292897	0.0203833	0.000656954		0.00647105	0.00400511	0.00117838	0.002438	0.00452196	0.00887624	0.00843713	0.0016486	0.0215034	0.00164634		0.00273504	0.000374859	0.21547	0.0270755	0.0149578	0.0422794	0.00164684	0.00325357	0.00204717	0.00506949		0.00522546	0.0155243	0.0106787	0.0743707	0.00833779	0.0291934	0.00772286	0.000238892	0.00111111	0.0100297
>SD_Ssd-00015	0	3.45614e-05	0.000124971	0.000192697	0.000141263	0	0	4.88162e-05	0	0		0.00234637	0.000894759	0.004551	0.00722993	0.00627538	0.00256046	0.0132258	0.00344707	0.0142754	0.00223233		0.00034188	0.000124953	9.35337e-05	0.000185448	0.00013598	0	0	0.000104954	0	0.000170882		0.000945989	0.00412122	0.0101869	0.0193162	0.0220203	0.00180578	0.0200794	0.00215002	0.00537468	0.00417905
>SD_Ssd-00018	0	3.45614e-05	2.08286e-05	0	0	0	0	0	0	0		0	0	0	0	0	0	0	0	0	5.58082e-05		0	0	0	0	0	0	0	0	0	5.69606e-05		0	0	0	0	0	0	0	0	0	9.28678e-05
>SD_Ssd-00019	0.0236962	0.0207714	0.0112891	0.0121399	0.0178698	0.13197	0.00964704	0.000146449	0.00707332	0.0295243		0.00123493	0.000298253	0.00073141	0.000112092	0.00092285	0.00170697	0.000684092	0.00139881	0.00126491	0.00220443		0.0406838	0.00493565	0.000467669	0.000741794	0	0.00393908	0.00768527	5.24769e-05	0.003284	5.69606e-05		0.000270282	6.19732e-05	0	0.00215372	0.000748263	0.000802568	0.000110327	0.000119446	0.0044186	0.0130944
>SD_Ssd-00020	0	0	0	0	0	0	0	0	0	0		0	0	0	0	0	0	0.00125417	0.00204826	0.000180701	0.000223233		0	0	0	0	0	0	0	0	0	0		0	0	0	6.73038e-05	0	0.000200642	0.000110327	0.00083612	0.000335917	9.28678e-05
>SD_Ssd-00021	9.51656e-05	0.00024193	0.000166628	0.000192697	0.000141263	0.000196676	0.00114301	0.00190383	0.00342257	0.00166171		2.46987e-05	0.00230081	0.00174726	0.000112092	0	0	0.000655588	0.00249788	0.00168654	0.00301365		0.00034188	6.24766e-05	0	0	0	0.000262605	0.00256176	0.00388329	0.00302811	0.000398724		0	3.09866e-05	0	6.73038e-05	0	0.000100321	0.000551633	0.00919732	0.00232558	0.000371471
>SD_Ssd-00022	0	0	0	0	0	9.83381e-05	0	0	0	0		0	0	0	0	0.00036914	0.000398293	0	0	0	0		0	0	6.23558e-05	0	0	0.000262605	0	0	0	0		0	0	0	0	0.00213789	0.000100321	0	0	0	0
>SD_Ssd-00023	0	0	0	0	0	0	0	0	0.000152114	7.72887e-05		2.46987e-05	0	0	0	9.2285e-05	0.000227596	0	0	6.02337e-05	5.58082e-05		0	0	0.00102887	0.000185448	0.000271961	0.00052521	0	0	0	0		0	3.09866e-05	0	0.000235563	0	0.000300963	0	0	0	9.28678e-05
>SD_Ssd-00025	0.0181766	0.0432363	0.043011	0.0147413	0.0627914	0.0325499	0.0230889	0	0.012017	0.0584689		0.000395179	0.000426076	0.000487607	0.000112092	0.00073828	0.000113798	2.85038e-05	4.99575e-05	0	2.79041e-05		0.00820513	0.0383606	9.35337e-05	0.00148359	0.00013598	0.00183824	0.0481244	0.000314861	0.000639741	5.69606e-05		0.000180188	0.000247893	7.02543e-05	0.000370171	0.000427579	0.000401284	0.000220653	0	7.75194e-05	0.00343611
>SD_Ssd-00026	0.000190331	0.000103684	0.000104143	9.63484e-05	0.000211894	9.83381e-05	0.000205743	0	0.000760572	0.001739		2.46987e-05	0	4.06339e-05	0	0	0	0.000114015	0.000299745	0.000421636	0.000139521		0.00547009	0.000812195	0	6.18162e-05	0	0	0	5.24769e-05	8.52988e-05	0		0	0	0	6.73038e-05	0	0	0	0	0.00509044	0.000371471
>SD_Ssd-00028	0	0	0	0	0.000141263	0.000196676	0	0	0	0		0	0	0	0	9.2285e-05	0	0	0	0	0		0	0	0	0	0	0	0	0	0	0		0	0	0	0	0	0	0	0	0	0
>SD_Ssd-00029	0.000761325	0.00214281	0.00168711	9.63484e-05	0.000141263	0.00157341	0.000571507	0.00312424	0.00129297	0.019013		7.4096e-05	0.000213038	0.00101585	0	0	0.000113798	0.00193826	0.000149873	0.00228888	0.01571		0.00011396	0	3.11779e-05	0	0	0	0.00365965	0.0020466	0.00149273	0.00153794		0	0.000309866	7.02543e-05	3.36519e-05	0.000320684	0.000300963	0.00033098	0.00346393	0.000490956	0.00130015
>SD_Ssd-00031	0	0	0	0	0	0	0	0	0	0		0	0	0.000528241	0	0	0.000398293	0.000883619	0.000749363	6.02337e-05	0.00047437		0	0	0	0	0	0	0	0	0	0		0	0	7.02543e-05	3.36519e-05	0.000320684	0.000200642	0	0	0.00121447	0.000464339
>SD_Ssd-00032	0	0	0	0	0	0	0	0	0	0		0	4.26076e-05	0	0	0	0	0	0	0	0.000362754		0	0	0	0	0	0	0	0	0	0		0	0	0	0	0.000106895	0	0	0.000119446	0.000465116	0
>SD_Ssd-00033	0.00114199	0.000103684	0.000208286	0	0.000353157	0.00049169	0.000388625	0.0111789	0.00334652	0.00131391		2.46987e-05	0.000213038	0.000446973	0	0	0.000227596	0.000171023	0.0072938	0.014697	0.00731088		0.00148148	0	0	6.18162e-05	0	0	0.00073193	0.00603484	0.0182539	0.000341763		0	0	7.02543e-05	0	0	0.000200642	0	0.00167224	0.0122481	0.000278603
>SD_Ssd-00034	0	0	0	0	0	0	0	0	0	0		0	0	0	0	0	0	0	0	0	0		0	0	0	0	0	0	0	0	0	0		0	0	0	0	0	0	0	0	0	0
>SD_Ssd-00036	0.00523411	0.000829474	0.000791485	0.000674439	7.06314e-05	0.000786705	0.0101728	0.0121064	0.00250989	0.00498512		2.46987e-05	0.00132084	0.00296627	0	0	5.6899e-05	0.00159621	0.0096418	0.010059	0.0136451		0.00273504	0	0	0	0	0.00183824	0.0095151	0.00781906	0.0310487	0.000683527		9.00941e-05	3.09866e-05	0	0.000100956	0.000213789	0.000501605	0.000661959	0.0129001	0.0135917	0.000557207
>SD_Ssd-00037	0	0	0	0	0.000141263	0.000196676	0	0	0	0		0	0	0	0	0	0	0	0	0	0		0	0	0	0	0	0	0	0	0	0		0	0	0	0	0.000534474	0	0	0	0	0
>SD_Ssd-00038	0	0.00072579	0.000229114	9.63484e-05	0.000141263	0	0.00139448	0.0181108	0.0063888	0.00637632		4.93974e-05	0.000213038	0.000853312	2.8023e-05	0	0	0.00236582	0.00359694	0.00578244	0.0306387		0.00626781	0	0	6.18162e-05	0	0	0.000182983	0.00503778	0.0275515	0.000740488		4.50471e-05	0	7.02543e-05	3.36519e-05	0	0.000601926	0.00033098	0.00453894	0.0177778	0.00371471
>SD_Ssd-00039	0.016083	0.0234326	0.0132678	0.0416225	0.00621557	0.00757203	0.000297184	0.000341713	0.017265	0.00027051		0.454085	0.265744	0.506583	0.0934286	0.587763	0.593229	0.00282188	0.0515562	0.0274063	0.0371404		0.0127635	0.00718481	0.067469	0.241454	0.0599674	0.242122	0.00128088	0.00860621	0.0129654	0.00336067		0.652372	0.307015	0.177743	0.117681	0.094388	0.337079	0.0749117	0.0846871	0.00782946	0.218611
>SD_Ssd-00041	0	0	0	0	0	0	0	0	0	3.86444e-05		0	0	0.000528241	0	0	0	2.85038e-05	0.000899236	6.02337e-05	0.000892932		0	0	0	0	0	0	0	0	0	0		0	0	7.02543e-05	3.36519e-05	0.000106895	0	0	0.000119446	0.00237726	0.000185736
>SD_Ssd-00042	0	0	0	0	7.06314e-05	9.83381e-05	0	4.88162e-05	7.60572e-05	0		0	0	0	0	0	0	0	0	0	0		0.00011396	0	0	0	0	0	0	0	0.000127948	0		0	0	0	0	0	0	0	0	0	0
>SD_Ssd-00044	0	0	0	0	0	0	0	0	0	0		0	0	0	0	0	0	0	0	0	0		0	0	0	0	0	0	0	0	4.26494e-05	0		0	0	0	0	0	0	0	0	0	0
>SD_Ssd-00046	0.000190331	3.45614e-05	4.16571e-05	9.63484e-05	0	0.000196676	0.000594367	9.76324e-05	0.000152114	0.000347799		0	4.26076e-05	0.000284437	0	0	5.6899e-05	5.70077e-05	0.000449618	0.000542103	0.000892932		0	0	0	0	0	0.000262605	0.000914913	0.000577246	0.00123683	0		0	0	0	0	0	0.000100321	0	0.00143335	0.000284238	0
>SD_Ssd-00048	0.00456795	0.00231561	0.0026244	0.021582	0.000565052	0.000196676	0.000228603	0.000146449	0.00509583	7.72887e-05		0.0505088	0.0431189	0.0481105	0.036626	0.036268	0.028734	0.00105464	0.00239796	0.00656547	0.00625052		0.00182336	0.00137448	0.0229469	0.0386351	0.0118303	0.032563	0.00146386	0.00141688	0.00157803	0.00096833		0.04302	0.0404065	0.0420121	0.0278974	0.0195617	0.0237761	0.0423654	0.0119446	0.000775194	0.00789376
>SD_Ssd-00050	0	0	0	0	0	0	0	0	0	0		0	0	0	0	0	0.000227596	0	0	0	0		0	0	0	0	0	0	0	0	0	0		0	0	0	0	0.000106895	0.000100321	0	0	0	0
>SD_Ssd-00051	0	0	0	0	0	0	0	0	0	0		0	0	0	0	9.2285e-05	5.6899e-05	0	0	0	0		0	0	0	0	0	0	0	0	0	0		0	0	0	0	0	0	0	0	0	0
>SD_Ssd-00052	0	0	0	0	7.06314e-05	0.000196676	0	0	0	0		0	0	0	0	0	0	0	0	0	0		0	0	0	0	0	0	0	0	0	0		0	0	0	0	0	0	0	0	0	0
>SD_Ssd-00053	0.00694709	0.0159328	0.012268	0.00790057	0.0149739	0.0155374	0.00768105	0	0.00418315	0.018472		0.000246987	0.000127823	0.000162536	5.6046e-05	9.2285e-05	0.000227596	0.000313542	0.00019983	0.000542103	0.000558082		0.00262108	0.0123704	0	0.000247265	0	0.000787815	0.00677036	5.24769e-05	0.000341195	0		9.00941e-05	6.19732e-05	0	0.00104321	0.000534474	0.000200642	0.000110327	0	0.000930233	0.0026003
>SD_Ssd-00054	0	0	2.08286e-05	0	0	0	0	0	0	0		0	0	0	0	0	0.000398293	0	0	6.02337e-05	8.37124e-05		0	0	0	0	0	0	0	0	0	0		0	0	0	0	0	0.000100321	0	0	0.000206718	0
>SD_Ssd-00058	0	0	0	0	7.06314e-05	0	0	0	0	0		0	0	0	0	0	0	0	0	0	0		0	0	0	0	0	0	0	0	0	0		0	0	0	0	0.000106895	0	0	0	0	0
>SD_Ssd-00059	0	0	0	0	0	0	0	0	0	0		0	0	0	2.8023e-05	0	0	5.70077e-05	0.000149873	0.000361402	0		0	0	0	0	0	0	0	0	0	0		0	0	7.02543e-05	6.73038e-05	0	0	0	0	0.000232558	0.000650074
>SD_Ssd-00060	0	0	0	0	0	0	2.28603e-05	0	7.60572e-05	0		0	0	0	0	0	0	0	0	0	0		0	0	0	0	0	0	0	0	0	0		0	0	0	0	0	0	0	0	2.58398e-05	0
>SD_Ssd-00061	0.0027598	0.00155526	0.00179126	0.0106947	0.000282526	0.000393352	2.28603e-05	9.76324e-05	0.00403103	3.86444e-05		0.0430745	0.0275671	0.0386428	0.024352	0.0154116	0.00978663	0.000285038	0.00109907	0.00560173	0.00251137		0.0017094	0.000624766	0.00346075	0.0358534	0.00339951	0.0154937	0	0.00131192	0.00102359	0.000569606		0.0510383	0.0363163	0.0303499	0.0262485	0.00502405	0.00832665	0.0211827	0.00656952	0.000232558	0.00520059
>SD_Ssd-00062	0	0	0	0	0	0	0	0	0	3.86444e-05		0	0.00119301	0	0	0	0	0.000171023	0.00284758	0.00138538	0.00789687		0	0	0	0	0	0	0	0	4.26494e-05	0		0	0	0	3.36519e-05	0	0.000100321	0	0.000477783	0.0265633	0
>SD_Ssd-00064	0.0215074	0.00311053	0.00191623	0.00163792	0.00444978	0.0304848	0.00742959	0.00820112	0.0139185	0.00274375		0.000444576	0.00204516	0.000568874	0	0.0011997	0.00142248	0.0029929	0.00419643	0.00301169	0.0102687		0.0167521	0.00899663	0.00124712	0.00173085	0.00394343	0.00761555	0.00164684	0.000997061	0.0102785	0.0157781		9.00941e-05	0	0.000421526	0.00114416	0.00171032	0.0153491	0.000441306	0.000716675	0.00516796	0.00176449
>SD_Ssd-00065	0	0	0	0	0	0	0	0	0	0		0	0	0	0	0	5.6899e-05	0	0	0	2.79041e-05		0	0	0	0.000123632	0	0	0	0	0	0		0	0	0	3.36519e-05	0	0	0	0	0	0
>SD_Ssd-00066	0	0	0	0	0.000141263	0.000295014	0	0	0	0		0	0	0	0	0	0	0	0	0	0		0	0	0	0	0	0.00105042	0	0	0	0		0	0	0	0	0	0.000401284	0	0	0	0
>SD_Ssd-00071	0.00218881	0.00072579	0.0001458	0.000481742	0.000353157	9.83381e-05	0.000960132	0	0.000608458	0.00591259		0.0017783	0.0585854	0.000446973	0.000252207	0.000276855	0.00381223	0.00552974	0.0202328	0.0108421	0.0145101		0.00433048	0.000624766	0	6.18162e-05	0	0	0.000182983	0.000209908	0.000469143	0.00205058		0.00788324	9.29598e-05	0.00126458	0.00669673	0.000427579	0.00160514	0.00617829	0.0129001	0.000516796	0.0720654
>SD_Ssd-00072	0.000475828	0.000518421	0.000124971	0	0	0	0.00493782	0.000536978	0.00486766	0.00722649		0	0.000213038	0.000690776	0	0	0	0.00310692	0.0202828	0.0135526	0.008148		0.00205128	0	0	0	0	0	0.000182983	0.00624475	0.0153964	0.00273411		0	0	0	0	0.000106895	0.000401284	0.000220653	0.0125418	0.0175452	0.00204309
>SD_Ssd-00077	0	0.000172807	0.000333257	0	0	0	0.000342904	0	0.00889869	0.00262782		0	0	0	0	0	0	0.000171023	0.000149873	0.00180701	0.000446466		0.000569801	0	0	0	0.00013598	0.000262605	0.000182983	0.0128568	0.00827398	0.00472773		0	0	0	0	0	0	0	0.000119446	2.58398e-05	9.28678e-05
>SD_Ssd-00078	0.016654	0.0169005	0.0307638	0.0225455	0.00840514	0.00550693	0.011293	0.000146449	0.02122	0.0167717		0.000271685	0.000213038	0.000446973	0.000140115	0	0.000113798	2.85038e-05	0	0	2.79041e-05		0.00330484	0.0552293	0.000187067	0.00438895	0	0.000262605	0.063495	0.000577246	0.00068239	0.000284803		4.50471e-05	0.000247893	0.000210763	0.000471127	0	0	0.000110327	0	2.58398e-05	0.00222883
>SD_Ssd-00081	0	0	0	0	0	0	0	0	0	0		0	0	8.12678e-05	2.8023e-05	0	0	0.000513069	0.000899236	0.000240935	0.000111616		0	0	0	0	0	0	0	0	0	0		0	0	0	3.36519e-05	0	0.000100321	0	0	0.000361757	0
>SD_Ssd-00082	0.000570994	0.00162439	0.00172877	9.63484e-05	0.00649809	0.00186842	0.000914411	0	0.00114086	0.00262782		0	0	4.06339e-05	0	0	0.000113798	0	0	0	2.79041e-05		0.00125356	0.00137448	3.11779e-05	0.000123632	0	0	0.00201281	0	0	0		0	3.09866e-05	0	6.73038e-05	0	0	0	0	0	0.000278603
>SD_Ssd-00085	0	0	0	0	0	0	0	0	0	0		0	0	0	0	0	0	0	0	0	0		0	0	0	0	0	0	0	0	0	0		0	0	0	0	0	0	0	0	5.16796e-05	0
>SD_Ssd-00086	0.00199848	0.000518421	0.00139551	0	0.000141263	0.0049169	0.000457206	0.0020991	0.0127016	0.00131391		0.000395179	0.0017043	0.00190979	8.40689e-05	0.000645995	0.000739687	0.00133968	0.00159864	0.00584267	0.00214862		0	6.24766e-05	0.00015589	0.00469803	0.0013598	0.0123424	0.000548948	5.24769e-05	0.00102359	0.00170882		9.00941e-05	9.29598e-05	0	0.000471127	0.00128274	0.00722311	0.000110327	0.000477783	0.000310078	0.000371471
>SD_Ssd-00087	0	0	0	0	0	0	0	0	0	0		0	0	0	0	0	0	0	0	0	0		0	0	0	0	0	0	0	0	0	0		0	0	0	0	0	0	0	0.000119446	0	0
>SD_Ssd-00088	0	0	0	0	0	0	0	0	0	0		0	0	8.12678e-05	0	0	0	0.000399054	0.000349703	0.000240935	5.58082e-05		0	0	0	0	0	0	0	0	0	0		0	0	7.02543e-05	0	0	0	0	0.000119446	7.75194e-05	0
>SD_Ssd-00089	0	0	0	0	0	0	0	0	0	0		0	0	0	0	0	0	0	0	0	0		0	0	0	0	0	0	0	0	0	0		0	0	0	0	0	0.000100321	0	0	0	0
>SD_Ssd-00091	0	0	0	0	0	0	0	0	0	0		0	0	0	0	0	5.6899e-05	0	4.99575e-05	0	0		0	0	0	0	0	0	0	0	0	5.69606e-05		0	0	0	0	0	0	0	0	0	0
>SD_Ssd-00092	0.00171298	0.00072579	0.000916457	0.0115618	0	0	0	0	0.000836629	0		0.0220559	0.0109928	0.00471353	0.0384475	0.00387597	0.00102418	0.000114015	9.99151e-05	0.000903506	0.000167425		0.00159544	6.24766e-05	0.00826214	0.0127959	0.00367147	0.00236345	0.000365965	0.000314861	8.52988e-05	0.000512645		0.00964007	0.0291894	0.0304201	0.0135617	0.00224479	0.00321027	0.0142321	0.00143335	2.58398e-05	0.000371471
>SD_Ssd-00094	0	0	0	0	0	0	0	0	0	0		0	0	0	0	0	0	0	0.00104911	6.02337e-05	0		0	0	0	0	0	0	0	0	0	0		0	0	0	0	0	0	0	0	0.000155039	0
>SD_Ssd-00095	0.000190331	0.00110597	0.000249943	0.000289045	0	9.83381e-05	2.28603e-05	9.76324e-05	0.0005324	0.00181628		0.000419877	0.00443119	0.000487607	0.000364299	0	0	0.000883619	0	0.000542103	0.000558082		0.00022792	0	0	0	0	0	0.000548948	0.00104954	0.000597091	0		0	0.00204512	0	0.000201911	0.000106895	0.000100321	0.00176523	0.00119446	0.000103359	0.00167162
>SD_Ssd-00096	0	0	0	0	0	9.83381e-05	0	0	0	0		0	0	0	0	0	0	0	0	0	0		0	0	0	0	0	0	0	0	0	0		0	0	0	0	0	0	0	0	0	0
>SD_Ssd-00097	0	0	0	0	0	9.83381e-05	0	0	0	0		0	0	0	0	0	0	0	0	0	0		0	0	0	0	0	0	0	0	0	0		0	0	0	0	0	0	0	0.000358337	0	0
>SD_Ssd-00098	0	0	0	0	0	9.83381e-05	0	0	0	0		0	0	0	0	0	0	2.85038e-05	0	0	2.79041e-05		0	0	0	0	0.00013598	0.000787815	0	0	0	0		0	0	0	0	0	0	0	0	0	9.28678e-05
>SD_Ssd-00100	0	0	0	0	0	0	0	0	0	0		0	0	0	0	0.00036914	0.000398293	0	0	0	0		0	0	0	0	0	0	0	0	0	0		0	0	0	0	0.00149653	0.000100321	0	0	0	0
>SD_Ssd-00101	9.51656e-05	0	0	0	0	0	0.000228603	0	0.000304229	0		0	0	0	0	0	0	0	0	0	0		0.00011396	0	0	0	0	0	0.000365965	0.00278128	8.52988e-05	0		0	0	0	6.73038e-05	0	0	0	0.000119446	0	0
>SD_Ssd-00102	0	0	0	0	0	0	0	0	0	0		0	0	0	0	0	0	0	0	0	0		0	0	0	0	0	0	0	0	0	0		0	0	0	0	0	0	0	0	0	0
>SD_Ssd-00103	0	6.91228e-05	0	9.63484e-05	0	0	0.000320044	0.0114718	0.000304229	0.000154577		0	0.000553899	0.000365705	0	0	0	0.000313542	0.0032972	0.00222865	0.00234395		0	0	0	0.000185448	0	0	0.00073193	0.00251889	0.00447818	5.69606e-05		0	3.09866e-05	0	0	0	0.000100321	0	0.0070473	0.00640827	9.28678e-05
>SD_Ssd-00104	0	0	0	0	0	9.83381e-05	0	0	0	0		0	0	0	0	0.000276855	0.000113798	0	0	0	0		0	0	0	0	0	0	0	0	0	0		0	0	0	0	0.000855158	0.000200642	0	0	0	0
>SD_Ssd-00105	0	0	0	0	0	0	0	0	7.60572e-05	0		4.93974e-05	4.26076e-05	0.000528241	0	0	0	0.00105464	0.00154868	0.000180701	0.000697603		0	0	0	0	0	0	0	0	0	0		0	0	0	0	0	0	0	0.000119446	0.00160207	0.000371471
>SD_Ssd-00106	0.0100876	0.000414737	0.000416571	0.0443203	0.00261336	0.00609696	0.0343819	0.0780571	0.0114086	0.0151099		0.000172891	0.00127823	0.000284437	0.000112092	0.00018457	5.6899e-05	0.00689793	0.00214817	0.0053608	0.00619471		0.000683761	0.00199925	0.000218245	0.000432713	0.000407941	0.00157563	0.0192132	0.003411	0.0161641	0.0080884		0.000180188	6.19732e-05	0.000562035	0.00225468	0.000213789	0.00110353	0.0070609	0.00083612	0.00917313	0.00427192
>SD_Ssd-00107	0.000190331	0	0	0	0.000141263	0	0	9.76324e-05	0	3.86444e-05		0	0	0	0	0	5.6899e-05	0	0.000449618	6.02337e-05	0.000111616		0	0	0	0	0	0	0	0.000104954	0.000127948	5.69606e-05		0	0	0	0	0	0	0	0.000597229	2.58398e-05	0
>SD_Ssd-00108	0	0	0	0	0	0	0	0	0	0		0	0	0	0	0.00018457	0.000113798	0	0	0	0		0	0	6.23558e-05	0	0	0	0	0	0	0		0	0	0	0	0.00106895	0	0	0	0	0
>SD_Ssd-00109	0.000570994	0.000138246	0.000104143	0.000289045	0	9.83381e-05	0.000525786	0.00488162	0.00174932	0.00150713		0	0.000724329	0.000568874	0	0	5.6899e-05	0.000427558	0.00204826	0.00301169	0.00546921		0.000569801	0	0	0	0	0	0.000914913	0.00771411	0.00725039	0.000170882		0	0	0	6.73038e-05	0	0	0	0.0106307	0.00198966	0.000185736
>SD_Ssd-00110	0	0	0	0	7.06314e-05	9.83381e-05	0	0	0	7.72887e-05		0	4.26076e-05	0	0	0	5.6899e-05	0	0	0.000301169	2.79041e-05		0.00011396	0	3.11779e-05	0	0	0	0	0	0	0		4.50471e-05	9.29598e-05	0	0.000134608	0.000106895	0.000300963	0	0	2.58398e-05	0
>SD_Ssd-00112	0	0	0	0	0	9.83381e-05	0	0	0	0		0	0	0	0	0	0	0	0	0	0		0	0	0	0	0	0	0	0	0	0		0	0	0	0	0	0	0	0	0	0
>SD_Ssd-00114	0	0	4.16571e-05	0	0	9.83381e-05	4.57206e-05	0	0.000152114	3.86444e-05		0.000716262	0.00102258	0.00365705	0.000476391	0.00442968	0.00284495	0.0185845	0.00614478	0.0125888	0.006111		0	0.00018743	9.35337e-05	6.18162e-05	0	0.000262605	0.000182983	5.24769e-05	4.26494e-05	0		0.000405424	0.000371839	0.00231839	0.00693229	0.0191342	0.00280899	0.00860547	0.00274725	0.0098708	0.00399331
>SD_Ssd-00117	0.00409212	0.00072579	0.00426985	0.00221601	0.00261336	0.0342217	0.00246891	0.0189895	0.00578035	0.00185493		0.00111144	0.00195995	0.000853312	2.8023e-05	0.00073828	0.00341394	0.00285038	0.00274766	0.00126491	0.00309736		0.0354416	0.0138698	0.000561202	0.00364715	0.00380745	0.00866597	0.0010979	0.006822	0.00895637	0.00763272		0.000855894	0.000309866	0.000140509	0.00137973	0.00117584	0.00581862	0	0.000955566	0.00191214	0.00111441
>SD_Ssd-00118	0	0	0	0	0	0	0	0	0	0		0	0	0	0	0	0	0	0	0	0		0	0	0	0	0	0	0	0	0	0		0	0	0	0	0.000106895	0	0	0	0	0
>SD_Ssd-00119	0	0	0	0	0	0	0	0	0	0		0	0	0	0	9.2285e-05	0	0	0	0	0		0	0	0	0	0	0	0	0	0	0		0	0	0	0	0.000106895	0.000100321	0	0	0	0
>SD_Ssd-00122	0	0	0	0	0	0	0	0	0	0		0	0	0	0	0	0	0	0.00019983	0	5.58082e-05		0	0	0	0	0	0	0	0	0	0		0	0	0	0	0	0	0	0	0.000749354	0
>SD_Ssd-00123	0.00418729	0.000380176	0.000187457	0.000289045	0	0	9.14411e-05	0.00785941	0.00182537	0.000231866		0.000321083	0.00396251	0.000121902	5.6046e-05	0	0	0.000342046	0.00279762	0.000120467	0.000669699		0.0638177	0.000437336	0	0.0291772	0	0	0.000365965	0.0350546	0.000341195	0.00096833		0.00126132	6.19732e-05	0.000562035	0.000471127	0	0	0	0.000358337	0.000284238	0.000278603
>SD_Ssd-00124	9.51656e-05	0	0	9.63484e-05	0	9.83381e-05	0.000137162	0	0.000304229	0		0	0	0	0	0	0	2.85038e-05	0	0	0		0.00011396	0	0	0	0	0	0.000182983	0.000314861	0	0		0	0	0	6.73038e-05	0	0	0	0	0	0
>SD_Ssd-00125	0.00228397	0.000760351	0.000812314	0.000289045	0.00049442	0.0028518	0.000594367	0.0503783	0.0276088	0.00204815		0.000617467	0.000298253	0.000975213	0.000616506	0.00055371	0.00159317	0.00262235	0.00444622	0.00939646	0.00251137		0.0119658	0.000249906	0.00059238	0.000741794	0.000951863	0.011292	0.00073193	0.0287573	0.00383844	0.00199362		0.000720753	6.19732e-05	0.000281017	0.00124512	0.000855158	0.00411316	0.000661959	0.00250836	0.00731266	0.00102155
>SD_Ssd-00126	0	0	0	0	0	0	0	0	0	0		0	0	0	0	0	0.000113798	0	0	6.02337e-05	0		0	0	0	0	0	0	0	0	0	0		0	0	0	0	0.000106895	0	0	0	0.000103359	0
>SD_Ssd-00128	0	0	0	0	0	0	0	0	0	0		0	0	0	0	0	0	0	0	0	0		0	0	0	0	0	0	0	0.000262385	0	0		0	0	0	0	0	0	0	0.000119446	0	0
>SD_Ssd-00131	0	0	0	0	7.06314e-05	0.000196676	0	0.000146449	0	0		0	0	0	0	0	0	0	0	0	0		0	0	0	0	0	0	0	0	4.26494e-05	0		0	0	0	0	0	0	0	0	2.58398e-05	0
>SD_Ssd-00132	0	0	0	0	0	0	0.000114301	0.00297779	7.60572e-05	3.86444e-05		0	0	0	0	0	0	0	0.000449618	0.000361402	0.00103245		0	0	0	0	0	0	0	0.000209908	0.00170598	0		0	0	0	0	0	0	0	0.00191113	0.000413437	0
>SD_Ssd-00133	0	0	0	0	0	0	0	4.88162e-05	0	0		0	0	0	0	0	0	0	0	0	2.79041e-05		0	0	0	0	0	0	0	0	0	0		0	0	0	0	0	0	0	0	5.16796e-05	0
>SD_Ssd-00134	0.0672821	0.0201147	0.0212451	0.269005	0.00593304	0.00531026	0.00100585	0.000195265	0.0427441	0.00200951		0.14382	0.0636557	0.0198293	0.579655	0.0306386	0.0198578	0.0149075	0.00574512	0.0337309	0.00231604		0.0129915	0.00412345	0.473717	0.125858	0.157601	0.101628	0.0486734	0.0139064	0.0101932	0.423217		0.0500023	0.359724	0.402417	0.221329	0.0738642	0.054073	0.24658	0.00800287	0.00591731	0.0194094
>SD_Ssd-00137	0	0	0	0	0	9.83381e-05	2.28603e-05	0.000439346	0.000228172	0.000154577		0	0.00017043	0	0	0	0	2.85038e-05	9.99151e-05	0.000120467	0.00047437		0.000797721	0	0	0	0	0	0.000182983	0.000419815	0.000469143	0		0	0	0	0	0	0	0.000110327	0.000119446	2.58398e-05	0
>SD_Ssd-00138	0	0	0	0	7.06314e-05	0	0	0	7.60572e-05	0		4.93974e-05	0	0.00138155	0.000364299	0.000276855	0.000284495	0.00228031	0.00104911	0.00391519	0.000502274		0	0	0	6.18162e-05	0	0	0	0	0	0		0.000180188	9.29598e-05	0.000913306	0.00289406	0.00256547	0.000200642	0.00154457	0.000955566	0.00180879	0.000928678
>SD_Ssd-00139	0	0	0	0	0	0	0	0	0	0		0	0	0	2.8023e-05	0	0	0.000342046	0.000299745	0.000180701	5.58082e-05		0	0	3.11779e-05	0	0	0	0	0	0	0		0	0	0	6.73038e-05	0.00106895	0.000100321	0	0	0.000335917	9.28678e-05
>SD_Ssd-00140	0.00152265	0.00400912	0.00254108	0.00491377	0.000353157	9.83381e-05	0.000137162	0	0.00243383	0.000154577		0.0133126	0.00541116	0.0402275	0.00944374	0.0406054	0.0204267	0.000598581	0.00459609	0.00487893	0.00379496		0.000797721	0.000499813	0.000997693	0.0064907	0.0013598	0.00682773	0.000365965	0.000314861	0.000255896	0		0.00707239	0.0101016	0.0167908	0.0147732	0.0222341	0.00872793	0.0137908	0.00907788	0.00160207	0.0134658
>SD_Ssd-00141	0.00133232	0.00120965	0.000499885	0.00057809	0.00197768	0.000786705	0.00164594	0.000146449	0.00631275	0.00780616		0.00291444	0.00264167	0.00113775	0.000308253	0	0	0.0543283	0.000149873	0.000120467	0.00292993		0	6.24766e-05	0.000187067	0	0.000271961	0	0.0230558	0.00251889	0.000298546	0.00113921		4.50471e-05	0.000588746	7.02543e-05	0.00141338	0.000320684	0.000702247	0.0721536	0.000597229	5.16796e-05	0.00566493
>SD_Ssd-00142	0	0	0	0	0	0	0	0	0	0		0	0	0	0	0	0	0	9.99151e-05	6.02337e-05	0		0	0	0	0	0	0	0	0	0	0		0	0	0	0	0	0	0	0	5.16796e-05	0
>SD_Ssd-00143	0.000475828	0.000103684	6.24857e-05	9.63484e-05	0	9.83381e-05	0	0.000341713	0.000912686	0.000463732		0.000790358	0.000383468	0.000406339	0.000196161	9.2285e-05	0.000284495	0.000484565	0.000149873	0.000542103	0.000111616		0	0.000124953	0.000561202	0.000309081	0.00163177	0	0	0.00120697	8.52988e-05	0.00239234		0.000135141	0.000433813	0.000210763	0.00114416	0	0.000702247	0	0	0.000103359	0.00157875
>SD_Ssd-00144	0.00104682	0.000207368	2.08286e-05	0	0	9.83381e-05	2.28603e-05	0.000146449	0	3.86444e-05		4.93974e-05	0.000340861	4.06339e-05	2.8023e-05	0.00018457	0.000341394	5.70077e-05	0.00229805	0.000783038	0.00108826		0.0891168	0.000124953	9.35337e-05	0.00080361	0.00013598	0	0	0.000104954	0.000255896	0.000512645		0.000180188	3.09866e-05	0.000281017	0.000201911	0.0112239	0.00220706	0	0.000716675	0.000490956	9.28678e-05
>SD_Ssd-00145	0	0	0	0	0	0	0	0	0	0		0	0	8.12678e-05	2.8023e-05	0	0	0.000513069	0.000549533	6.02337e-05	0		0	0	0	0	0	0	0	0	0	0		0	0	7.02543e-05	0	0	0	0	0.000238892	5.16796e-05	0
>SD_Ssd-00147	0	0	0	0	0	0	0	0	0	0		0	0	0	0	9.2285e-05	0	0	0	0	0		0	0	0	0	0	0.000262605	0	0	0	0		0	0	0	0	0	0	0	0	0	0
>SD_Ssd-00152	0.000190331	0.000172807	6.24857e-05	0.000192697	0	0	0	0	0	0		0.00153132	0.000553899	0.00235677	0.00773434	0.00073828	0.000113798	0.00450361	0.000499575	0.0059029	0.000306945		0	6.24766e-05	3.11779e-05	0.000123632	0	0	0	0.000157431	4.26494e-05	0		0.000450471	0.00309866	0.012435	0.0119801	0.00491716	0.000501605	0.0175419	0.00143335	0.00170543	0.00157875
>SD_Ssd-00153	9.51656e-05	3.45614e-05	0.000104143	9.63484e-05	0	0	0.000182882	0.000195265	0.000228172	0.00243459		0	8.52152e-05	0.000243803	0	0	0	0.000541573	0	0.000662571	0.004074		0	0	0	0	0	0	0.00219579	0.00146935	0.000469143	0.000170882		0	3.09866e-05	0	0	0	0	0.00033098	0.00191113	5.16796e-05	0
>SD_Ssd-00154	0	6.91228e-05	0	0	0	0	0.000228603	0.00488162	0.000228172	0.000309155		0	8.52152e-05	0	2.8023e-05	0	0	0.000142519	0.000949193	0.000783038	0.00209281		0	0	0	0	0	0	0.000182983	0.000787154	0.00247366	5.69606e-05		0	0	0	0	0	0.000200642	0	0.000955566	0.000775194	0
>SD_Ssd-00156	0	0.000172807	0.000333257	9.63484e-05	0	0.00108172	0	0.000244081	0.00121692	0.000386444		0	0.00213038	0.00138155	2.8023e-05	0	0	0.000199527	0	0.000542103	2.79041e-05		0	0	0	0	0	0	0.000548948	0.000367338	4.26494e-05	5.69606e-05		0	3.09866e-05	0	0	0.000534474	0	0.000551633	0.000597229	0	0
>SD_Ssd-00158	0.000951656	6.91228e-05	0.000187457	0.000963484	0	0.000295014	0.00102871	0.00444227	0.00174932	0.00061831		0	0.00144866	0.000243803	0	0	0	0.00037055	0.000849278	0.00216841	0.00295784		0.00125356	0	3.11779e-05	0.000123632	0	0	0.00164684	0.00493283	0.00226042	0.000227842		0	0	0	6.73038e-05	0	0.000200642	0	0.00788342	0.000645995	0
>SD_Ssd-00159	0	0	0	0	0.000141263	0	0	0	0	0		0	0	0	0	0	0	0	0	0	0		0	0	0	0	0	0	0	0	0	0		0	0	0	0	0	0	0	0	0	0
>SD_Ssd-00160	0	0	0	0	0	0	0	0	0	0		0	0	0	0	0	0	0	0	0	0		0	0	0	0	0	0	0	0.000209908	0	0		0	0	0	0	0	0	0	0	0	0
>SD_Ssd-00161	0.000570994	0.000207368	0.000187457	0.000192697	0.000211894	0.000196676	0.000617228	9.76324e-05	0.000988744	0.00193222		0.000123493	0.0011504	0.000528241	0.000224184	0	0	0.000598581	0	0	0.000390658		0	0	0	0	0	0	0.0053065	0.00131192	0.000341195	0		0	9.29598e-05	0	0.00016826	0.000106895	0	0.00220653	0.000358337	2.58398e-05	0.000371471
>SD_Ssd-00163	0	0	0	0	0	0	0	0	0	0		0	0	0	0	0	5.6899e-05	0	0	0	0		0	0	0	0	0	0	0	0	0	0		0	0	0	0	0	0	0	0	0	0
>SD_Ssd-00165	0.00390179	0.000449298	0.00285351	0.00115618	0.00374347	0.00639198	0.00182882	0.0033195	0.00745361	0.00123662		0.000543371	0.00238602	0.000609508	0.000112092	9.2285e-05	0.00210526	0.00401904	0.00239796	0.00349355	0.00465999		0.00672365	0.00618518	0.000498846	0.00284354	0.00149578	0.00472689	0.000365965	0.00283375	0.00503263	0.00712007		0.000630659	9.29598e-05	0.000632289	0.00208642	0.000855158	0.00832665	0.000661959	0.00107501	0.00542636	0.00213596
>SD_Ssd-00167	0	0	0	0	0	0	0	0	0	0		0	0	4.06339e-05	0	9.2285e-05	0	0.000228031	0.00019983	6.02337e-05	2.79041e-05		0	0	0	0	0	0	0	0	0	0		0	0	0	6.73038e-05	0.000213789	0.000100321	0	0	0.000258398	0.000371471
>SD_Ssd-00168	0	0	0	0	0	9.83381e-05	0	0	0	0		0	0	0	0	0	0.000113798	0	0	0	0		0	0	3.11779e-05	0	0	0.000262605	0	0	0	0		0	0	0	0	0.00342063	0.000100321	0	0	0	0
>SD_Ssd-00169	0	0	0	0	0	0	0	0	0	0		0	0	4.06339e-05	0	9.2285e-05	5.6899e-05	0.0007411	0.00039966	0.000180701	5.58082e-05		0	0	0	0	0	0	0	0	0	0		0	0	0	0.000134608	0.000427579	0	0.000110327	0.000119446	0.000723514	0.000278603
>SD_Ssd-00171	0	0	0	0	0	9.83381e-05	0	0	0	0		0	0	0	0	0	5.6899e-05	0.000142519	0.000149873	0	0		0	0	0	0	0	0	0	0	0	0		0	0	0	3.36519e-05	0.000427579	0	0	0	0.000180879	0.000185736
>SD_Ssd-00172	0.00133232	0.00048386	0.000520714	0.000192697	0	0	0.000960132	0.0249451	0.0058564	0.0010434		4.93974e-05	0.000553899	0.000934579	5.6046e-05	0	0	0.000285038	0.00454614	0.0104204	0.00976644		0.00330484	6.24766e-05	0	0	0.00013598	0	0.00164684	0.0142212	0.0171024	0.000854409		4.50471e-05	0	0	6.73038e-05	0	0	0	0.00226947	0.0186305	0.000557207
>SD_Ssd-00173	0	0	0	0	0	0	0	0	0	0		0	4.26076e-05	4.06339e-05	0	9.2285e-05	0	0.000256535	0.000249788	0.00403566	0.000697603		0	0	0	0	0	0	0	0	0	0		0	0	7.02543e-05	0	0.000106895	0	0.000551633	0.000716675	0.000103359	9.28678e-05
>SD_Ssd-00174	0	0.000622105	0.0001458	0.00057809	0	9.83381e-05	2.28603e-05	9.76324e-05	0.000608458	0.000772887		0.000197589	0.00311035	0.000568874	0.000112092	9.2285e-05	0	0.000684092	0	0.000903506	0.000837124		0	0	0	0	0	0	0.000548948	0.0040932	0.000938286	0		0	0.000402826	0	3.36519e-05	0	0.000100321	0.0033098	0.00262781	0.000155039	9.28678e-05
>SD_Ssd-00176	0	0	0	0	0	0	0	0	0	0		0	0	0	0	0	0	0	0	0	0		0.00011396	0	0	0	0	0	0	0	0	0		0	0	0	0	0	0	0	0	0	0
>SD_Ssd-00177	0	0	0	0	0	0	0	0	0	0		0	0	0	0	0	0.000227596	8.55115e-05	4.99575e-05	0	0.000195329		0	0	0	0.000309081	0	0	0	5.24769e-05	0	0		0	0	0	0	0.000213789	0.000200642	0	0	2.58398e-05	0
>SD_Ssd-00179	0	0	0	0	0	0	0	0	0	0		0	0	0	0	0	0	0	0	0	0		0	0	0	0	0	0	0	0	0	0		0	0	0	0	0	0	0	0	0	0
>SD_Ssd-00180	0	0	0	0	0	0.00049169	0	0	0	0		0	0	0	0	0	0	0	0	0	0		0	0	0	0	0	0	0	0	0	0		0	0	0	0	0	0	0	0	0	0
>SD_Ssd-00181	0.000285497	0	0	0	0.000141263	0.000295014	0	0	0	0.000154577		0	0	0	0	0	0	0	4.99575e-05	0	0		0	0	0	0	0.00013598	0	0	0	0	0		0	0	0	0	0	0	0	0	0	0
>SD_Ssd-00182	0.00409212	0.00788	0.00645685	0.00202332	0.00550925	0.00324516	0.00342904	0	0.00197749	0.00877227		2.46987e-05	0.00017043	0.000284437	2.8023e-05	0	5.6899e-05	0	0	0	0		0.000797721	0.00531051	0	0.000247265	0	0	0.00512351	0	4.26494e-05	0		0	6.19732e-05	7.02543e-05	0.00016826	0	0	0	0	2.58398e-05	0.000464339
>SD_Ssd-00183	0	0	0	0	7.06314e-05	0	0	0	0	0		0	0	0	0	0	0	0	0	0	0		0	0	0	0	0	0	0	0	0	0		0	0	0	0	0	0	0	0	0	0
>SD_Ssd-00184	0	6.91228e-05	0.0002916	9.63484e-05	0	0	0.000137162	0.000195265	0.000988744	0.000231866		4.93974e-05	4.26076e-05	0	0	9.2285e-05	0.000853485	5.70077e-05	0.000299745	0.000240935	0.000334849		0.00011396	6.24766e-05	0.00015589	0	0.000407941	0.00105042	0.000365965	0.000892107	0.000213247	0		0	0	0	0.00016826	0.000320684	0	0.000220653	0	5.16796e-05	0.000278603
>SD_Ssd-00187	0	0	0	0	0	0	0	0	7.60572e-05	0		0	0	0	0	0	0	0	0	0	0.000111616		0	0	0	0	0	0	0	0	4.26494e-05	0		0	0	0	0	0	0	0	0	0	0
>SD_Ssd-00188	0.0118005	0.000311053	0.00106226	0.00905675	0.000282526	0.0176025	0.00518928	0.00327069	0.00243383	0.00289833		0.000716262	0.00221559	0.00170662	0.000224184	0.000461425	0.00136558	0.0871077	0.0163861	0.0166847	0.0290482		0.00319088	0.140635	6.23558e-05	0.00729431	0.00271961	0.00052521	0.00237877	0.0537888	0.0281486	0.00700615		0.00364881	0.000340853	0.00126458	0.000605734	0.000427579	0.00411316	0.00518535	0.0173196	0.0259432	0.00157875
>SD_Ssd-00189	0	0	0	0	0	0	0	0	0	0		0	0	0	0	0	0	0	0	0	0		0	0	0	0	0	0.000262605	0	0	0	0		0	0	0	0	0	0	0	0	0	0
>SD_Ssd-00190	0	0	0	0	0	0	0	0	0	0		0	0	0	0	9.2285e-05	0	0	0	0	0		0	0	0	0	0	0	0	0	0	0		0	0	0	0	0.000106895	0.000100321	0	0	0	0
>SD_Ssd-00193	0.00399695	0.00642842	0.0061236	0.00356489	0.00663936	0.00757203	0.00379481	0	0.00190143	0.0095838		4.93974e-05	0.000127823	0.000203169	2.8023e-05	9.2285e-05	0	2.85038e-05	0	0	2.79041e-05		0.00250712	0.00393602	0	0.000309081	0	0	0.00548948	0	0.000213247	0		0	6.19732e-05	0	3.36519e-05	0	0.000100321	0	0	0	0.000371471
>SD_Ssd-00194	0	0	0	0	0	0	0	0	0	0		0	0	0	0	0	0	0	0	0	0		0	0	0	0	0	0.00052521	0	0	0	0		0	0	0	0	0	0	0	0	0	0
>SD_Ssd-00197	0	0	0	0	0	0	0	0	0	0		0	0	0	0	0.00018457	5.6899e-05	0	0	0	0		0	0	0	0	0	0	0	0	0	0		0	0	0	0	0.000320684	0	0	0	0	0
>SD_Ssd-00201	0	0	0	0	0	0	0	0	0	0		0	0	0	0	0	0	0.000342046	0.000149873	0.000120467	2.79041e-05		0	0	0	0	0	0	0	0	0	0		0	0	0	3.36519e-05	0.000748263	0	0	0	0.000206718	0
>SD_Ssd-00204	0	0	0	0	0	0	0	0	0	0		0	0	0	0	0	0	0	0	0	0		0	0	0	0	0	0	0	5.24769e-05	4.26494e-05	0		0	0	0	0	0	0	0	0	0	0
>SD_Ssd-00205	0	0	0	0	0	0	0	0	0	0		0	0	0	0	0	0.000284495	0	0	0	0		0	0	0	0	0	0	0	0	0	0		0	0	0	0	0	0	0	0	0	0
>SD_Ssd-00206	0.00085649	0.00328333	0.00293683	0.000192697	0.000282526	0.00157341	0	9.76324e-05	0.00676909	0.00127526		0.00264276	0.0124414	0.0125152	0.0013451	0.00018457	0.000113798	0.00193826	0	0.00132514	5.58082e-05		0.00011396	6.24766e-05	3.11779e-05	0	0.00013598	0	0.0010979	0.00115449	0.000170598	0.000227842		0	0.000712692	0	3.36519e-05	0.00171032	0.000601926	0.011143	0.000716675	0.000180879	0.000185736
>SD_Ssd-00207	9.51656e-05	0	2.08286e-05	0	0	0	0	0.000195265	0.000380286	3.86444e-05		0	4.26076e-05	8.12678e-05	0	0	0.000227596	8.55115e-05	0.00019983	0.00114444	0.000334849		0	0	0	0.000679978	0	0	0	0	0.000127948	5.69606e-05		4.50471e-05	0	0	3.36519e-05	0.000748263	0.000501605	0	0	5.16796e-05	0.000278603
>SD_Ssd-00208	0	0	0	0	0	0	0	0	0	0		0	0	0	0	0	0	0	0	0	0		0	0	0	0	0	0	0	0	0	0		0	0	0	0	0	0	0	0	0	0
>SD_Ssd-00209	0	0	2.08286e-05	9.63484e-05	0	0	0.000205743	0.00117159	7.60572e-05	0.000231866		0	0	0	0	0	0	0.000256535	0.000949193	0.00120467	0.00432514		0	0	0	6.18162e-05	0	0	0	0.00104954	0.00729304	0		0	0	0	0	0	0	0	0.000238892	0.000258398	0.000185736
>SD_Ssd-00210	0	0	2.08286e-05	0	0	0	0	0	0	0		0	0	0	0	0	0.000170697	5.70077e-05	9.99151e-05	0.000180701	0.000390658		0.00034188	0	0	0	0	0	0	0.000419815	8.52988e-05	0		4.50471e-05	3.09866e-05	0	3.36519e-05	0	0	0	0	0.00410853	0
>SD_Ssd-00212	0	0	0	0	0	0	0	0	0	0		0	0	0	0	0	0	0	0	0	0		0	0	0	0	0	0	0	0	0	0		0	0	0	0	0	0	0	0	0	0
>SD_Ssd-00214	0	0	0	0	0	9.83381e-05	0	0	0	0		0	0	0	0	0	0	0	0	0	0		0	0	0	0	0	0	0	0	0	0		0	0	0	0	0	0	0	0	0	0
>SD_Ssd-00215	0	0	0	0	0	0	0	0	0	0		0	0	0	0	9.2285e-05	0	0.000228031	0.000149873	0.000180701	5.58082e-05		0	6.24766e-05	0	0	0	0	0	0	0	0		0	0	0	6.73038e-05	0.000320684	0	0	0	0.000232558	0.000185736
>SD_Ssd-00216	0	0	0	0	0	0	0	0	0	0		0	0	0	0	0	0	0	0	0	0		0	0	3.11779e-05	6.18162e-05	0	0	0	0	0	0		0	0	0	0	0	0	0	0	0	0
>SD_Ssd-00217	0	0	2.08286e-05	0	0	0	0.000137162	0.000292897	7.60572e-05	0		2.46987e-05	0	8.12678e-05	0	0	0	0	0.000699406	0.000240935	0.000697603		0.00022792	0	0	0	0	0	0	0.000104954	0.000554442	0		0	0	0	0	0	0	0	0.00083612	0.000206718	9.28678e-05
>SD_Ssd-00218	0	0.000172807	0	0	0.000282526	0	4.57206e-05	0	0	0.00027051		7.4096e-05	0.000127823	8.12678e-05	2.8023e-05	0.00018457	0.000284495	0.000484565	0.000549533	0.000963739	0.000558082		0.00022792	0.000124953	0	0	0	0	0	0	0	0		0	0	0.000140509	0.00107686	0.000748263	0	0.000661959	0.000477783	0.000103359	0.00148588
>SD_Ssd-00219	0	0	0	0	0	0	0	0	0	0		0	0	4.06339e-05	0	0	0	0.000285038	9.99151e-05	0	2.79041e-05		0	0	0	0	0	0	0	0	0	0		0	3.09866e-05	0	0	0	0.000100321	0	0	0.000206718	9.28678e-05
>SD_Ssd-00220	0.000190331	0.000103684	0.000520714	0.000770787	0	0	0.000182882	0.00205028	0.000836629	0.00390308		2.46987e-05	0.00187473	0.000365705	0	0	0	0.000456061	0.000799321	0.00439706	0.00164634		0.000569801	0	0	0	0	0	0.00146386	0.00199412	0.00268691	5.69606e-05		0	6.19732e-05	0	3.36519e-05	0	0	0.000220653	0.00979455	0.000516796	0.000742942
>SD_Ssd-00221	0	0	0	0	0	0	4.57206e-05	0.000878692	0.000228172	7.72887e-05		0	0.000213038	8.12678e-05	0	0	0	0.000114015	0.000949193	0.000542103	0.000725507		0	0	0	0	0	0	0.000182983	0.000734677	0.000767689	0.000113921		0	0	0	0	0	0	0	0.00274725	0.000258398	0
>SD_Ssd-00223	9.51656e-05	0	0	0	0	0	0.000114301	0.000292897	0	0.000115933		0	0	0	0	0	0	5.70077e-05	0.000349703	0.000240935	0.000279041		0	0	0	0	0	0	0	0.000104954	0.000383844	5.69606e-05		0	0	0	0	0	0	0	0.000238892	0.000129199	0
>SD_Ssd-00224	0.00152265	0.000829474	0.0004374	0.000289045	0.000847577	0.013964	0.00162308	0.00170857	0.00205354	7.72887e-05		0.000271685	0.000553899	0.000203169	8.40689e-05	0.00036914	0.00147937	0.00171023	0.000699406	0.00102397	0.00318107		0.00011396	0.00249906	0.000124712	0.000556345	0.00176775	0.00183824	0.000182983	0.00152183	0.000852988	0.000170882		0.000135141	0.00018592	0.000140509	0.00053843	0.000962052	0.00351124	0.000441306	0.000119446	5.16796e-05	0.00111441
>SD_Ssd-00225	0	0	0	0	0	0	0	0	0	0		0	0	0	0	0	0	0	0	0	0		0	0	0	0	0	0.000262605	0	0	0	0		0	0	0	0	0	0	0	0	0	0
>SD_Ssd-00227	0	0	0	0	0	0	0	0	0	0		4.93974e-05	4.26076e-05	0.000650142	5.6046e-05	0.000461425	0.000227596	0.000826611	0.00059949	0.00138538	0.000195329		0	0	0	0	0	0	0	0	0	0		0	0	7.02543e-05	0.000370171	0.00224479	0.000401284	0.000441306	0.000238892	0.000206718	0.000278603
>SD_Ssd-00228	0	0	0	0	0	0	2.28603e-05	0	0	0		0	0	0	0	0	0	0	4.99575e-05	0	0		0	0	0	0	0	0	0	0.000472292	0.073954	5.69606e-05		0	0	0	0	0	0	0	0	5.16796e-05	0
>SD_Ssd-00229	0.00199848	0.00615193	0.00862302	0.00125253	0.014762	0.00236011	0.00566935	0	0.00205354	0.00734243		2.46987e-05	4.26076e-05	8.12678e-05	0	9.2285e-05	0	2.85038e-05	0	0	0		0.00045584	0.00780957	0	0.000370897	0	0	0.0084172	0	0.000127948	0		0	6.19732e-05	0	0	0	0	0	0	0	0.000278603
>SD_Ssd-00233	0	0	0	0	0	0	0	0	0	0		0	0	0	0	0.00018457	0	0	0	0	0		0	0	0	0	0	0	0	0	0	0		0	0	0	0	0.000106895	0	0	0	0	0
>SD_Ssd-00234	0	0	0	0	0	9.83381e-05	0	0	0	0		0	0	0	0	0.00018457	5.6899e-05	0	0	0	0		0	0	0	0	0	0	0	0	0	0		0	0	0	0	0.000320684	0.000100321	0	0	0	0
>SD_Ssd-00235	0.00561477	0.00839842	0.00956031	0.0100202	0.00918209	0.00324516	0.00146306	0	0.0112565	0.00475326		2.46987e-05	8.52152e-05	0.000162536	2.8023e-05	0	0	0	0	0	0		0.00102564	0.00662252	0.000218245	0.00142177	0.000271961	0.00105042	0.0193962	0.000629723	0.000170598	0.000284803		4.50471e-05	6.19732e-05	7.02543e-05	0.000605734	0	0.000100321	0	0	0	0.000557207
>SD_Ssd-00238	0.0176056	0.00190088	0.0030618	0.0341073	0.000211894	0.000885043	0.000228603	4.88162e-05	0.00441132	0.000154577		0.00854574	0.0135492	0.0022755	0.00748214	0.00424511	0.00324324	0.00199527	0.000949193	0.00391519	0.000362754		0.00045584	0.000124953	0.0230716	0.0173085	0.0145499	0.0131303	0.0118939	0.00152183	0.00119418	0.0204488		0.00265778	0.00536068	0.0149642	0.0187105	0.00780331	0.00852729	0.0194175	0.000716675	0.000981912	0.00120728
>SD_Ssd-00239	0	0	0	0	0	0.000590029	0	0	0	0		0	0	0	0	0.00018457	0	0	0	0	0		0	0	0.000717092	0	0	0.000787815	0	0	0	0		0	0	0	0	0.000320684	0.000300963	0	0	0	0
>SD_Ssd-00241	0.000285497	0.000587544	0.0001458	0.000674439	0	0.000393352	0.000137162	0	0.000608458	3.86444e-05		9.87947e-05	0	0.000121902	2.8023e-05	0	0.000341394	0.000342046	4.99575e-05	0.000722804	2.79041e-05		0	6.24766e-05	0.000342957	0.000309081	0.00013598	0.000262605	0.000182983	0	0	0		0	0.000123946	0.000421526	0.00114416	0.00117584	0.000501605	0.000220653	0.000119446	7.75194e-05	9.28678e-05
>SD_Ssd-00242	0.000570994	0.00131333	0.00104143	0.000867136	0.000282526	0.000885043	0.000228603	0	0.00174932	0.00162306		0	0	0	0	0	0	0	0	0	2.79041e-05		0.00011396	0.000249906	0	0.000370897	0	0.000262605	0.00146386	0	4.26494e-05	0		4.50471e-05	0	0	0	0	0	0	0	0	0
>SD_Ssd-00245	0.00818424	0.00124421	0.00237446	0.0427787	0	0	0.000297184	4.88162e-05	0.00524795	0.000154577		0.00718731	0.00958671	0.00207233	0.007314	0	0.000170697	0.00330644	0.000799321	0.00343332	0.000613891		0.000683761	0.000124953	0.000467669	0.00846881	0.00421539	0.000262605	0.0161025	0.00283375	0.00145008	0.0125313		0.00369386	0.00687903	0.0141914	0.011307	0.000748263	0	0.0254854	0.00119446	0.00121447	0.00120728
>SD_Ssd-00248	0.000190331	0	0	0	0	0.000196676	2.28603e-05	0	7.60572e-05	3.86444e-05		0	0	0	0	0	5.6899e-05	2.85038e-05	4.99575e-05	0.000240935	0.000418562		0.00022792	0	0	0	0	0	0	0.000104954	0.000383844	0		0	0	0	3.36519e-05	0	0	0	0	7.75194e-05	0
>SD_Ssd-00249	0	0	0	0	0	0	9.14411e-05	9.76324e-05	0	3.86444e-05		0	0	0	0	0	0	0	0	0.000120467	5.58082e-05		0	0	0	0	0	0	0	0	4.26494e-05	0		0	0	0	0	0	0	0	0.000119446	7.75194e-05	0
>SD_Ssd-00252	0	0.00100228	0.000479057	0.000192697	0.00141263	0.000196676	0.000662948	0	0.000380286	0.000347799		2.46987e-05	0	4.06339e-05	0	9.2285e-05	0	0	0	0	0		0	0.000562289	0	0	0	0	0.000365965	0	0	0		0	0	0	3.36519e-05	0	0	0	0	0	9.28678e-05
>SD_Ssd-00253	0.000761325	0.000414737	0.000770657	0.00693708	0	9.83381e-05	2.28603e-05	0	0.000608458	0		0.0137078	0.0078398	0.00394149	0.0171501	0.00230712	0.00147937	2.85038e-05	4.99575e-05	0.000361402	5.58082e-05		0.00034188	0.000624766	0.00424019	0.00754157	0.00285559	0.00315126	0	0.000104954	4.26494e-05	0.000455685		0.00554079	0.0119608	0.0205845	0.00770629	0.00235168	0.00120385	0.0105914	0.000716675	7.75194e-05	0.000464339
>SD_Ssd-00256	0.000380662	0.000103684	4.16571e-05	0.00057809	7.06314e-05	0.00186842	0.00226317	0.000878692	0.000380286	7.72887e-05		0	0	0	0	0	0.000170697	0.000342046	0.000249788	0.000120467	0.000697603		0.00011396	0.000312383	3.11779e-05	0.000123632	0.00013598	0.000262605	0	5.24769e-05	0.000127948	0		0	0	0	3.36519e-05	0	0	0	0.000119446	0.000155039	9.28678e-05
>SD_Ssd-00258	0	0	0	0	0	0	0	0	0	0		0	0	4.06339e-05	0	0	5.6899e-05	0.000313542	4.99575e-05	6.02337e-05	0		0	0	0	0	0	0	0	0	0	0		0	0	0	0	0.000213789	0	0	0	0.000155039	0
>SD_Ssd-00259	0.000190331	0.000587544	0.000687342	0.000192697	0.000918209	0.000295014	0.000594367	0	0.000228172	0.000541021		0	4.26076e-05	4.06339e-05	0	9.2285e-05	0	0	0	0	0		0	0.000624766	0	0	0	0	0.000182983	5.24769e-05	0	0		0	0	0	0	0	0	0	0	0	9.28678e-05
>SD_Ssd-00260	0.00247431	0	0.0004374	0.000289045	0	0	0	9.76324e-05	0.00250989	0.000850176		0	8.52152e-05	0.000121902	8.40689e-05	0	5.6899e-05	0	0	0.00048187	8.37124e-05		0	0	3.11779e-05	6.18162e-05	0	0.000262605	0	0.00194165	0.000980936	0.000398724		0	3.09866e-05	0	0.000201911	0	0.000401284	0	0	0.000361757	0
>SD_Ssd-00261	0	0	0	9.63484e-05	0	0	0	0.00039053	0.000304229	0.000309155		0	8.52152e-05	0	0	0	0	0	9.99151e-05	0.000361402	2.79041e-05		0	0	0	0	0	0	0.000182983	0	0.000170598	5.69606e-05		0	0	0	0	0	0	0.00033098	0.00083612	2.58398e-05	0
>SD_Ssd-00265	0	0	0	0	0	0	0	0	0	0		0	4.26076e-05	8.12678e-05	0	0	0	0.000313542	0.000299745	0	0		0	0	0	0	0	0	0	0	0	0		0	0	7.02543e-05	0	0	0	0	0.000238892	5.16796e-05	0
>SD_Ssd-00267	0	0	0	0	7.06314e-05	0	0	0	0	0		0	0	0	0	0	0	0	0	0	0		0	0	0	0	0	0	0	0	0	0		0	0	0	0	0	0	0	0	0	0
>SD_Ssd-00268	0	0	0	0	0	0	0	0	0	0		0	0	0	0	0	0	0	4.99575e-05	0	0		0	0	0	0	0	0	0	0	0	0		0	0	0	0	0	0	0	0	2.58398e-05	0
>SD_Ssd-00271	0	0	0	0	0	0	0	0	0	0		0	0.000127823	0	0	0	0	2.85038e-05	4.99575e-05	0.000240935	8.37124e-05		0	0	0	0	0	0	0	0	0	0		0	0	0	0	0	0	0	0	0.00108527	0
>SD_Ssd-00273	0	0	0	0	0	0	0	0	0	3.86444e-05		0	4.26076e-05	0	0	0	0	2.85038e-05	0.000249788	6.02337e-05	8.37124e-05		0	0	0	0	0	0	0	0	0	0		0	0	0	0	0	0	0	0	0.00219638	0
>SD_Ssd-00277	0	0	2.08286e-05	0	0	9.83381e-05	2.28603e-05	0	7.60572e-05	0		7.4096e-05	0.000127823	4.06339e-05	0.000308253	0.00036914	0.00113798	5.70077e-05	4.99575e-05	0.000421636	2.79041e-05		0.00011396	0	0	0	0.00217569	0.000262605	0	5.24769e-05	0	0.000398724		0.00126132	0.000433813	0	0.000100956	0.000320684	0.000300963	0	0.000119446	2.58398e-05	0
>SD_Ssd-00279	9.51656e-05	0.000103684	0.0001458	0	0.000141263	9.83381e-05	0	0	0	3.86444e-05		0.00434697	0.000724329	0.0137749	0.00403531	0.0148579	0.0057468	0.0014537	0.00429635	0.00698711	0.00312526		0.00011396	0.000124953	0.000187067	0.000185448	0	0	0	0.000104954	0	5.69606e-05		0.00184693	0.00365642	0.0096951	0.0115426	0.0184928	0.00351124	0.00805384	0.00322504	0.00374677	0.00752229
>SD_Ssd-00280	0	0	0	0	0	9.83381e-05	0	0	0	0		0	0	0	0	0	0	0	0	0	0		0	0	0	0	0	0	0	0	0	0		0	0	0	0	0	0	0	0	0	0
>SD_Ssd-00281	0.000380662	0.000691228	0.000458228	0	0.000141263	0.000786705	0.000571507	0.000244081	0.002662	0.00320748		0.000296384	4.26076e-05	0.000203169	0	0	0	0.000456061	0	0	0.000111616		0	0	3.11779e-05	0	0.000815883	0	0.0241537	0.00110202	0.000852988	0.000227842		0	0.000340853	0	3.36519e-05	0	0	0.000220653	0	0	0.00204309
>SD_Ssd-00283	0	0	0	0	0	0	0	0	0	0		2.46987e-05	0	0	0	9.2285e-05	5.6899e-05	2.85038e-05	4.99575e-05	0	0		0	0	0	0	0	0	0	0	0	0		0	0	0	0	0.00181721	0.000100321	0	0	2.58398e-05	0
>SD_Ssd-00285	0.000761325	0.000103684	6.24857e-05	0	0	0.00245845	2.28603e-05	0.000244081	0.000608458	0		0	4.26076e-05	0	0	0	0	0	0	0	0		0.00774929	0.00018743	6.23558e-05	0.000927242	0.000271961	0.00052521	0	0.000419815	0.000341195	0.00364548		0	0	0	0	0	0	0	0	0	0
>SD_Ssd-00287	0	0	0	0	0	0	0	0	0	0		0	0	0	0	0	0	0	0	0	0		0	0	0	0	0	0	0.000182983	0	0	0		0	0	0	0	0	0	0	0	0	0
>SD_Ssd-00290	0	0	0	0	0	0	0	0	0	0		0	0	0	0	9.2285e-05	0	0	0	0	0		0	0	0	0	0	0	0	0	0	0		0	0	0	0	0	0	0	0	0	0
>SD_Ssd-00291	0.00342596	6.91228e-05	0.000104143	9.63484e-05	7.06314e-05	0.00049169	2.28603e-05	0.00117159	0.000912686	3.86444e-05		2.46987e-05	0.00264167	0.000325071	0	0	0.000170697	0.000114015	0.000549533	0	0.000418562		0.00706553	0.000249906	0	0.00679978	0.000271961	0.000262605	0	0.00981318	8.52988e-05	0.000284803		0.000360377	6.19732e-05	0	0.000336519	0	0.000401284	0.000110327	0.000238892	0.000103359	0
>SD_Ssd-00294	0	0	0	0	0	0	0	0	0.000152114	7.72887e-05		0	0	4.06339e-05	0	0	0	0	0.000699406	0.000542103	0.000558082		0.00011396	0	0	0	0	0	0	0.000734677	0.000639741	0		0	0	0	0	0	0	0	0.000955566	0.000852713	0
>SD_Ssd-00295	0.0127522	0.00625562	0.0139135	0.0100202	0.0120073	0.00658865	0.00850402	0.000146449	0.0120931	0.00973838		0.000148192	0.00017043	0.000243803	5.6046e-05	0.000276855	5.6899e-05	0	0	0	5.58082e-05		0.00136752	0.0276771	0	0.00179267	0	0.00131303	0.0272644	0.000419815	0.000469143	5.69606e-05		4.50471e-05	0.000123946	0.000140509	0.00016826	0.000106895	0.000100321	0	0	5.16796e-05	0.00083581
>SD_Ssd-00296	0	0	0	0	0	0	0	0	0	0		0	0	0	0	0	0	0	0	0	0		0	0	0	0	0	0	0	0	0	0		0	0	0	0	0.000106895	0	0	0	0	0
>SD_Ssd-00297	0.00104682	0.00172807	0.00106226	0.000674439	0.000211894	0.000196676	0.000891551	0	0.00174932	0.000309155		7.4096e-05	8.52152e-05	4.06339e-05	0	9.2285e-05	0	0	0	6.02337e-05	2.79041e-05		0	0.000124953	0.00015589	0.000247265	0	0.000262605	0.0010979	0	4.26494e-05	0		0	0	7.02543e-05	0.000134608	0	0	0	0	2.58398e-05	0.000464339
>SD_Ssd-00298	0.00209364	0.00114053	0.0010206	0.00337219	0.000211894	0.0041302	0.000320044	0	0.00121692	0.000966109		0.000271685	0	0.000121902	2.8023e-05	0.000461425	0.000341394	8.55115e-05	4.99575e-05	0	0.000139521		0.00102564	0.000749719	0.000218245	0.000370897	0	0.00105042	0.00329369	0.000209908	0.000170598	0		0	6.19732e-05	0	0.000639386	0.000106895	0	0.000220653	0	0.000103359	0.000371471
>SD_Ssd-00300	0	3.45614e-05	4.16571e-05	0	0	9.83381e-05	0	0	0.000988744	0.000193222		0	4.26076e-05	0	0	0	0	2.85038e-05	0	0.000240935	8.37124e-05		0.00022792	6.24766e-05	0	0	0	0	0	0.00461797	0.00213247	0.000284803		0	0	0	0	0	0	0	0	5.16796e-05	0
>SD_Ssd-00301	0	0	0	0	0	0.000295014	0	0	0	0		0	0	0	0	0	0	0	0	0	0		0	0	0	0	0	0	0	0	0	0		0	0	0	0	0	0	0	0	0	0
>SD_Ssd-00304	0.00114199	0.00293772	0.00426985	0.000963484	0.000635683	0.0261579	0.000388625	0.000536978	0.0047916	0.00224137		9.87947e-05	0.000213038	0.000203169	0	0.00166113	0.00642959	0.000541573	0.00104911	0.00126491	0.00106036		0	0.000124953	0.000218245	0.000309081	0.00203971	0.0049895	0.000182983	0.00115449	0.00115153	0.00108225		0	3.09866e-05	0	0.000336519	0.00106895	0.00611958	0	0.000119446	0.000310078	0
>SD_Ssd-00305	0	0	0	0	0	0	0	0	0.000152114	0		0	0	0	0	0	0	0	0	0	2.79041e-05		0	0	0	0	0	0.000262605	0	0	0	0		0	0	0	0	0	0	0	0	0	0
>SD_Ssd-00307	0.00209364	6.91228e-05	0.0033534	0.00211966	0	0.000786705	0.000342904	0.0103979	0.00867052	0.00212544		2.46987e-05	0.000724329	0.000325071	8.40689e-05	0	0.00210526	0.00954878	0.00209822	0.000421636	0.0140637		0.00011396	0.000624766	0	0.000618162	0.000543922	0	0.00182983	0.0127519	0.00217512	0.000113921		9.00941e-05	3.09866e-05	0.000140509	3.36519e-05	0	0	0.000551633	0.000477783	0.00328165	0.000650074
>SD_Ssd-00308	0.00142748	0.000587544	0.000229114	9.63484e-05	7.06314e-05	0.00668699	0.000502926	0.000878692	0.0133861	0.00027051		0.000345781	0.000809544	0.000528241	0.000140115	0.00055371	0.00170697	0.000769604	0.00159864	0.00150584	0.00318107		0.0297436	6.24766e-05	0.000530024	0.00339989	0.00013598	0.00052521	0.000182983	0.00115449	0.000554442	0.00153794		0.000225235	0.000123946	0.000702543	0.00188451	0.0039551	0.00321027	0	0	0.00149871	9.28678e-05
>SD_Ssd-00309	0	3.45614e-05	2.08286e-05	0	0.000353157	0.00049169	2.28603e-05	4.88162e-05	0	3.86444e-05		2.46987e-05	0.00144866	4.06339e-05	2.8023e-05	0.00101513	0.0168421	0.00213779	0.0437128	0.000421636	0.00281832		0.0045584	0	0.00015589	0.0255919	0.000543922	0.000787815	0	5.24769e-05	0	5.69606e-05		0.000225235	6.19732e-05	0.000140509	0.000740342	0.00448958	0.0538724	0.000110327	0.000716675	0.00754522	0.000278603
>SD_Ssd-00311	0	0	0	0	0	0	0	0	0	0		0	0	0	0	0	0	0	0	0	0		0	0	0	0	0	0	0	0	0	0		0	0	0	0	0	0	0	0	0	0
>SD_Ssd-00313	0.00142748	0.00141702	0.00104143	0.0061663	0.000141263	0	2.28603e-05	0	0.000912686	0.000154577		0.00271685	0.000979974	0.000893946	0.0123021	0.00156884	0.000682788	0.00159621	0.000149873	0.00277075	5.58082e-05		0.00034188	0	0.00152772	0.00135996	0.000815883	0	0.00164684	5.24769e-05	8.52988e-05	0.000398724		0.000405424	0.00433813	0.0144724	0.0108696	0.00833779	0.000902889	0.0129082	0.00083612	0.000568475	0.000742942
>SD_Ssd-00314	0.0173201	0.00110597	0.00366583	0.00192697	0.000423789	0.0108172	0.00532644	0.00312424	0.00441132	0.00193222		0.00037048	0.000553899	0.000650142	5.6046e-05	0.000461425	0.000455192	0.00122566	0.00209822	0.00162631	0.0027346		0.00547009	0.00274897	0.000623558	0.00265809	0.00176775	0.000787815	0.00128088	0.00183669	0.00601356	0.0093985		0.000450471	0.000309866	0.000210763	0.00121147	0.000641368	0.00130417	0.000220653	0.000477783	0.00162791	0.000650074
>SD_Ssd-00316	0.000666159	0	0.000895628	0	7.06314e-05	0	0.000160022	0.000878692	7.60572e-05	0.000656954		0	0.000979974	0.000325071	5.6046e-05	0	0	0.00111165	0.00189839	0.000602337	0.00080922		0.000569801	0	0	6.18162e-05	0	0.000262605	0	0.00209908	0.00162068	5.69606e-05		0	3.09866e-05	0	3.36519e-05	0.000106895	0.000100321	0.000661959	0.00083612	0.000594315	0.00102155
>SD_Ssd-00318	0.00323563	0.000276491	0.001458	0.000481742	0.00226021	0.00875209	0.00256035	0.000976324	0.0042592	0.00027051		0.000666864	0.000852152	0.000406339	5.6046e-05	0.00036914	0.000967283	0.000798107	0.00179847	0.00162631	0.000892932		0.00273504	0.00374859	0.000249423	0.00259628	0.000679902	0.00420168	0	0.000524769	0.00102359	0.00205058		0.00031533	0.00018592	0.000281017	0.00148068	0.00128274	0.00100321	0.000110327	0	0.00196382	0.000371471
>SD_Ssd-00322	0.000951656	6.91228e-05	4.16571e-05	0	0.00049442	0.00049169	0.000594367	0.000195265	0.000912686	0.000193222		7.4096e-05	0	4.06339e-05	0	0	0	0.000399054	0.00114902	0.00048187	0.000334849		0	6.24766e-05	6.23558e-05	0.000432713	0.000271961	0	0.000182983	0.000419815	0.00132213	0.000170882		0	3.09866e-05	0	0.000100956	0.000106895	0.000100321	0.000110327	0	7.75194e-05	0
>SD_Ssd-00323	0	0	0	0	0	0	0	0	0	0		0	0	0	0	0	0	0	0	0	0		0	0	0	0	0	0	0	0	0	0		0	0	0	0	0.000213789	0	0	0	0	0
>SD_Ssd-00324	0	0	0	9.63484e-05	0	9.83381e-05	0	0	0	3.86444e-05		4.93974e-05	8.52152e-05	0	0	0	0.000113798	0	0.000149873	0.000421636	0.000167425		0	0	0	6.18162e-05	0	0.00157563	0	0	0	0		4.50471e-05	0	7.02543e-05	6.73038e-05	0.000106895	0.000401284	0	0	0.000180879	0
>SD_Ssd-00325	0	0	0	0	0	0	0	0	0	0		0	0	0	0	0	0	0	4.99575e-05	0.000120467	0		0	0	0	0	0	0	0	0	0	0		0	0	0	0	0	0	0	0	0	0
>SD_Ssd-00326	0.000380662	3.45614e-05	6.24857e-05	9.63484e-05	0.000141263	0	0.000662948	0.000683427	0.000988744	0.00170035		4.93974e-05	0.000298253	0.000162536	0	0	0	0.0014822	0	0	0.000334849		0	0	0	0	0	0	0.0166514	0.000577246	0.000810338	0.000113921		0	3.09866e-05	0	0	0	0	0.00110327	0.000716675	2.58398e-05	0.000278603
>SD_Ssd-00327	0.00409212	0.000414737	0.000812314	0.00953849	0.000141263	9.83381e-05	2.28603e-05	0	0.00403103	0.000115933		0.00227228	0.00255646	0.00146282	0.0096399	0.000645995	0.000682788	0.000712596	0.000349703	0.00186724	5.58082e-05		0.00022792	6.24766e-05	0.00819979	0.00513074	0.00475931	0.00603992	0.00329369	0.00225651	0.000469143	0.0062087		0.00225235	0.00120848	0.00829001	0.00908601	0.00149653	0.00150482	0.00783319	0.000716675	0.000387597	0.000371471
>SD_Ssd-00331	0.00133232	0.00197	0.00177043	0.00452837	0	0.000688367	0	0	0.00167326	0.000193222		0.0100524	0.00242863	0.0165786	0.00103685	0.0146733	0.00870555	0	0.0016486	0.000843272	0.000558082		0.00034188	6.24766e-05	0.00127829	0.00581072	0.000815883	0.00971639	0.000365965	0	0.000767689	0		0.00297311	0.000681706	0.00161585	0.00336519	0.00267237	0.0024077	0.0016549	0.00274725	0.00100775	0.00557207
>SD_Ssd-00332	0	0	0	0	0	9.83381e-05	0	0	0	0		0	0	0	0	0	0	0	0	0	0		0	0	0	0	0	0	0	0	0	0		0	0	0	0	0	0	0	0	0	0
>SD_Ssd-00338	0	0	0	0	0	9.83381e-05	0	0	0	0		0	0	0	0	0	0	0	0	0	0		0	0	0	0	0	0	0	0	0	0		0	0	0	0	0	0	0	0	0	0
>SD_Ssd-00339	0.00123715	0.000552983	0.000791485	0.00289045	0.000141263	0.000786705	2.28603e-05	4.88162e-05	0.00190143	3.86444e-05		0.005656	0.0106093	0.00918326	0.00103685	0.00627538	0.00677098	0.000285038	0.00059949	0.00156608	0.00212071		0	0.00018743	0.00109123	0.0120542	0.000951863	0.00420168	0.000182983	0.000262385	0.000341195	0.000113921		0.00509032	0.00130144	0.00189687	0.00366806	0.00309995	0.00692215	0.00308914	0.00346393	0.000335917	0.0028789
>SD_Ssd-00340	0	0	0	0	0	0	0	0	0	0		0	0	0	0	9.2285e-05	0	0	0	0	0		0	0	0	0	0	0.000262605	0	0	0	0		0	0	0	0	0	0	0	0	0	0
>SD_Ssd-00341	0	0	0	0	0	0	0	0	0	0		0	0	0	0	0.00036914	0	0	0	0	0		0	0	0	0	0	0	0	0	0	0		0	0	0	0	0.000641368	0.000200642	0	0	0	0
>SD_Ssd-00342	0	0	0	0	0	0.000196676	0	0	0	0		0	0	0	0	0	5.6899e-05	0	0	0	0		0	0	0	0	0	0	0	0	0	0		0	0	0	0	0	0.000100321	0	0	0	0
>SD_Ssd-00343	0	0	0	0	0	0	0	0	0	0		0	0	0	0	0	0	2.85038e-05	9.99151e-05	0	0		0	0	0	0	0	0	0	0	0	0		0	0	0	0	0.000106895	0	0	0	0	0
>SD_Ssd-00344	0	0	0	0	0	0	0	0	0	0		0	0	0	2.8023e-05	0	0	0.000114015	9.99151e-05	0	5.58082e-05		0	6.24766e-05	0	0	0	0	0	0	0	0		0	0	7.02543e-05	0.000134608	0.000320684	0	0	0.000119446	0.000594315	9.28678e-05
>SD_Ssd-00345	0	0	0	0	0	0	2.28603e-05	0	0	0		0	0	0	0	0	0	0.000541573	0.000149873	0.00313215	0.000279041		0	0	0	0	0	0	0	0	0	0		0	0	0	0	0	0	0	0	0.00537468	0
>SD_Ssd-00347	0	0	0	0	0	0.000786705	0	0	0	0		0	0	0	0	0	0	0	0	0	0		0	0	0	0	0	0	0	0	0	0		0	0	0	0	0	0	0	0	0	0
>SD_Ssd-00350	0	0	0	0	0.00459104	0.00354017	0	0	0	0		0	0	0	0	9.2285e-05	0	0	0	0	0		0	0	9.35337e-05	0	0	0	0	0	0	0		0	0	0	0	0	0	0	0	0	0
>SD_Ssd-00352	0	0	0	0	7.06314e-05	0	0	0	0	0		0	8.52152e-05	0	0	9.2285e-05	0	0	0	0	0		0	0	0	0	0	0	0	0	0	0		0	9.29598e-05	7.02543e-05	0	0.000427579	0	0	0.000119446	2.58398e-05	0
>SD_Ssd-00353	0	0	0	0	0.000141263	9.83381e-05	0	0	0	0		0	0	0	0	9.2285e-05	0.000113798	0	0	0	0		0	0	0	0	0	0	0	0	0	0		0	0	0	0	0	0	0	0	0	0
>SD_Ssd-00354	0.00675676	0.0015207	0.00139551	0.00289045	7.06314e-05	0.00570361	0.00194312	0.000683427	0.00882263	0.000541021		0.000345781	0.000511291	0.00109711	0.000168138	0.00018457	0.000853485	0.000940627	0.000449618	0.00156608	0.000613891		0.00011396	0.000937149	0.00293072	0.000679978	0.00203971	0.00577731	0.000182983	0.00104954	0.00204717	0.00153794		0.000450471	0.000216906	0.000140509	0.0043411	0.00117584	0.00501605	0.000220653	0.000358337	0.000930233	0.000464339
>SD_Ssd-00360	0	0	0	0	0	0.000786705	0	0	0	0		0	0	0	0	0	0.000113798	0	0	0	0		0	0	0.00074827	0	0.00013598	0	0	0	0	0		0	0	0	0	0.000106895	0.000100321	0	0	0	0
>SD_Ssd-00361	0.000475828	0	8.33142e-05	9.63484e-05	0	0	2.28603e-05	0	0.00418315	0		2.46987e-05	0.000127823	0	0	0	0	5.70077e-05	0.00124894	0.000662571	0.000613891		0	0	0	6.18162e-05	0	0	0	0	8.52988e-05	5.69606e-05		0	3.09866e-05	0	6.73038e-05	0	0	0	0	2.58398e-05	0
>SD_Ssd-00362	0	0	0	0	0	0	0	0	7.60572e-05	0		0	0	0	0	0	0	0	0	0	0		0	0	0	0	0	0	0	5.24769e-05	0	0		0	0	0	0	0	0	0	0.000119446	0	0
>SD_Ssd-00363	0	0.000207368	2.08286e-05	0	0	9.83381e-05	0.000457206	0.000829876	0.00273806	0.000115933		0	4.26076e-05	0.000121902	0	0	0	0.000456061	0	6.02337e-05	0.000669699		0	0	0	0	0	0	0.00073193	0.000524769	0.000639741	0.0165186		0	0.00018592	0	3.36519e-05	0	0	0.000661959	0.000119446	2.58398e-05	0.000928678
>SD_Ssd-00364	0	0	0	0	0	0	0	0	0	0		0	0	4.06339e-05	0	0	5.6899e-05	0	0.00229805	0.00126491	0.000837124		0	0	0	0	0	0	0	0	8.52988e-05	0		0	0	0	0	0	0	0	0	0.00465116	9.28678e-05
>SD_Ssd-00366	0.00266464	0.0198383	0.0509467	0.000674439	0.000635683	0.0156358	0.0028804	0.00141567	0.00570429	0.0110523		0.000296384	0.00119301	0.00816741	0.00277427	0.00036914	0.000113798	0.00513069	0.0019983	0.0140947	0.00253928		0.0607407	6.24766e-05	0.000280601	0.000247265	0.147675	0.000787815	0.00585544	0.0112825	0.00678125	0.16997		0.000225235	0.00204512	0.000210763	0.00922062	0.00138963	0.00100321	0	0.000358337	0.00268734	0.0668648
>SD_Ssd-00367	0	0	0	0	0	0.000295014	0	0	0	0		0	0	0	0	0	0	0	0	0	0		0	0	0	0	0	0	0	0	0	0		0	0	0	0	0	0	0	0	0	0
>SD_Ssd-00371	9.51656e-05	0.000276491	0.000729	0	0	9.83381e-05	0.000137162	0.000634611	0.000608458	0.000695598		0	0.000298253	0.000609508	0	0	0	0.000171023	0.00039966	0.00325262	0.000697603		0.00125356	0	0	6.18162e-05	0	0	0.0010979	0.0013644	0.000597091	0.000341763		0	0	0	3.36519e-05	0	0	0	0.00119446	0.000206718	0.000557207
>SD_Ssd-00372	0	0	0	0	0	0	0	0.000146449	0	3.86444e-05		0	0	0	0	0	0	0	0	0	0.000195329		0	0	0	0	0	0	0	0.000104954	4.26494e-05	0		0	0	0	0	0	0	0	0.000238892	0	0
>SD_Ssd-00373	0	0	0	0	0	9.83381e-05	0	0	0	0		0	0	0	0	0	0	0	0	0	0		0	0	0	0	0	0	0	0	0	0		0	0	0	0	0	0	0	0	0	0
>SD_Ssd-00374	0	0	0	0	0.000141263	9.83381e-05	0	0	0	0		0	0	0	0	0	0	0	0	0	0		0	0	6.23558e-05	0	0	0	0	0	0	0		0	0	0	0	0	0	0	0	0	0
>SD_Ssd-00378	0.000761325	3.45614e-05	4.16571e-05	0.000674439	7.06314e-05	9.83381e-05	0.000480066	0.00185502	0	0.0010434		0	8.52152e-05	4.06339e-05	2.8023e-05	0	0.000170697	0.00304991	0.000999151	0.000843272	0.00287412		0.00011396	0.000124953	6.23558e-05	0	0	0.000262605	0.000914913	5.24769e-05	0.00149273	0.000797448		0	0	0	0	0	0.000802568	0.00033098	0.000119446	0.000180879	0.000557207
>SD_Ssd-00381	9.51656e-05	0	0	0.000385394	7.06314e-05	0	4.57206e-05	4.88162e-05	7.60572e-05	0		0.000148192	0.0011078	4.06339e-05	0	0.000276855	0.00159317	2.85038e-05	0.000499575	0.000240935	0.000753411		0	0	0.000124712	0.000865426	0.00013598	0.0420168	0	0.000104954	0.000383844	0		0.000270282	3.09866e-05	0.000140509	0	0.000213789	0.0076244	0	0.000238892	0.000155039	0.000464339
>SD_Ssd-00382	0	0	0	0	0	0	0	0	0	0		2.46987e-05	4.26076e-05	0.000243803	0	0	0	0.0007411	0.000149873	0.00102397	0.000111616		0	0	3.11779e-05	0	0	0	0	0	0	0		0	3.09866e-05	0	0.00016826	0.000855158	0	0	0.000119446	0.000155039	0
>SD_Ssd-00384	0.000380662	0	0.000124971	0	0	0.000393352	2.28603e-05	0.000439346	0.00174932	7.72887e-05		4.93974e-05	0.000127823	0.000365705	0	0.00018457	5.6899e-05	0.000142519	0.000299745	0.000662571	2.79041e-05		0	0	9.35337e-05	0.000618162	0.00013598	0.00183824	0	0.000104954	0	5.69606e-05		0	3.09866e-05	0	3.36519e-05	0.000320684	0.000702247	0	0.000238892	2.58398e-05	9.28678e-05
>SD_Ssd-00385	0	3.45614e-05	2.08286e-05	0	0	0	4.57206e-05	0.00131804	0.000228172	0.000154577		0	4.26076e-05	4.06339e-05	0	0	0	5.70077e-05	0.000249788	0.000120467	0.00142311		0	0	0	0	0	0	0	0.000157431	0.00153538	0		0	0	0	0	0	0	0	0.000238892	0.00116279	0
>SD_Ssd-00386	0.00228397	0.0010714	0.00231197	0.0113691	0.000282526	0	0	0.000927508	0.000152114	0.00224137		0.000271685	0.00502769	0.000690776	0.000140115	0.00018457	0	0.00880768	0.00119898	0.000180701	0.00228814		0.00022792	0.000124953	0	0	0.00013598	0	0.000182983	0.00551008	0.00102359	0.00102529		0	0.000216906	0	0.000639386	0.000106895	0	0.000110327	0.000358337	0.000129199	0.0191308
>SD_Ssd-00387	0	0	0	0	0.000141263	0	0	0	0	0.000154577		0	0	0	0	0	0	0	0	0	0		0	0	0	0	0	0	0	0	4.26494e-05	0		0	3.09866e-05	0	0	0	0	0	0	0	0
>SD_Ssd-00389	0	0	0	0	0	0	2.28603e-05	0	0	0		0	0	0	0	0	0	0	4.99575e-05	0	0		0	0	0	0	0	0	0	0	0	0		0	0	0	0	0	0	0	0	0	0
>SD_Ssd-00390	0	0	0	0	0	0	0.000137162	0.000585794	0.000456343	0		0	0	0	0	0	0	2.85038e-05	9.99151e-05	0	0.000167425		0	0	0	0	0	0	0.000365965	5.24769e-05	0.000127948	0.000284803		0	0	0	0	0	0	0	0	0.000439276	0
>SD_Ssd-00392	9.51656e-05	0.00324877	6.24857e-05	0	0.000211894	0	6.85808e-05	4.88162e-05	0.000608458	0.00320748		0.00056807	0.000383468	0.000772044	5.6046e-05	0	0	0.000912123	4.99575e-05	0.000301169	0.000334849		0	0	0	0	0	0.000262605	0.00603843	0.000157431	0	0.000455685		0	0.000154933	0	0.000201911	0.000106895	0.000100321	0.0016549	0.000358337	2.58398e-05	0.00585067
>SD_Ssd-00393	0.000285497	0.000311053	0.000229114	0.000289045	0	0	2.28603e-05	4.88162e-05	0	0.000347799		2.46987e-05	0.000340861	8.12678e-05	0	0	5.6899e-05	2.85038e-05	4.99575e-05	0.000120467	0.000167425		0.00011396	0	0	6.18162e-05	0.00108784	0	0	0.0795025	4.26494e-05	0		0.000135141	6.19732e-05	0	0	0	0	0	0.000119446	0	0.000185736
>SD_Ssd-00394	0	0	0	0	0	0	0	0	0	0		0	0	0	0	0	0	0	0	0	0		0	0	0	0	0	0	0	0	0	0		0	0	0	0	0	0	0	0.000119446	2.58398e-05	0
>SD_Ssd-00398	0	0	0	0	0	0	0	0	0	0		0	0	0	0	0	0	0	0	0	0		0	0	0	0	0	0	0	0	0	0		0	0	0	0	0.000106895	0	0	0	0	0
>SD_Ssd-00399	0.000380662	0.000656667	0.000395743	0.00105983	7.06314e-05	0.000196676	2.28603e-05	0	0.00121692	3.86444e-05		0.00395179	0.00541116	0.0155628	0.0013451	0.00599852	0.00768137	8.55115e-05	0.000699406	0.00156608	0.000558082		0	0.00018743	0.00140301	0.00543982	0.000679902	0.00892857	0.000182983	0.000209908	0.000298546	0.000113921		0.00864904	0.000712692	0.00358297	0.00400458	0.00363442	0.00481541	0.00353045	0.00274725	0.000206718	0.00195022
>SD_Ssd-00400	0	0	0	0	0	0	0	0	0	0		0	0	0	0	0	0	0	4.99575e-05	0	0		0.00022792	0	0	0	0	0	0	0	0	0		0	0	0	0	0	0	0	0	5.16796e-05	0
>SD_Ssd-00401	0.00190331	0.000518421	0.000374914	0.000481742	0.000141263	0.00481857	0.000205743	0.00185502	0.00114086	7.72887e-05		0.000518672	0.000639114	0.000284437	0	0.00036914	0.000341394	0.000342046	0.000549533	0.000301169	0.000111616		0.00022792	0.0029364	3.11779e-05	0.000741794	0.00122382	0.00052521	0.000365965	0.0006822	0.000511793	0.000341763		0.000135141	0	0	0.000201911	0.000534474	0.00511637	0.000110327	0.000119446	0.000981912	0.000185736
>SD_Ssd-00402	0	0	0	0	0	0	0	0	0	0		0	0	0	0	0	0	0	0	0	0		0	0	0	0	0	0	0	5.24769e-05	0	0		0	0	0	0	0	0	0	0	0	0
>SD_Ssd-00403	0	0	0	0	0	0	4.57206e-05	0	0	0		0	0	0	0	0	5.6899e-05	0	0	0	2.79041e-05		0	0	0	0	0	0	0	0	0	0		0	0	0	0	0	0	0	0	2.58398e-05	0
>SD_Ssd-00405	0	0	0	0	0	0	0	0	0	0		0	0	0	0	0	0	0	0	0	0		0	0	0	6.18162e-05	0	0	0	0	0	0		0	0	0	0	0.000962052	0	0	0	2.58398e-05	0
>SD_Ssd-00406	0	0	0	0	0	0	0	0	0	0		0	0	0	0	9.2285e-05	0	0	0	0	0		0	0	0	0	0	0	0	0	0	0		0	0	0	0	0	0	0	0	0	0
>SD_Ssd-00407	0.000190331	0	0	0	0	0	0	4.88162e-05	7.60572e-05	0		0	0	0	0	0	0	0	0	6.02337e-05	0		0	0	0	0	0	0	0	0.000787154	0	0		0	0	0	0	0	0	0	0.000119446	0	0
>SD_Ssd-00409	0.000951656	0.00131333	0.00374914	0.000481742	0.00501483	0.0137673	0.000182882	0.000244081	0.0010648	0.00061831		0.00037048	0.00494248	0.000650142	0.000224184	0.000645995	0.000455192	0.000513069	0.000449618	0.00114444	0.000502274		0.00022792	0.00018743	0.000249423	0.000185448	0.0522165	0.00157563	0.000914913	0.00514274	0.00145008	0.0037594		4.50471e-05	0.00148736	0.000140509	0.000908601	0.000748263	0.00230738	0.000110327	0.000238892	5.16796e-05	0.00501486
>SD_Ssd-00411	0	0	0	0	0	0	0	0.000488162	0	0		0	4.26076e-05	0	0	0	0	0	0	6.02337e-05	2.79041e-05		0	0	0	0	0	0	0	0	8.52988e-05	0		0	0	0	0	0	0	0	0.000358337	0	0
>SD_Ssd-00413	0	0	0	0	0	0	0	4.88162e-05	0	0		0	0	0	0	0	0	0	9.99151e-05	6.02337e-05	8.37124e-05		0	0	0	0	0	0	0	0	8.52988e-05	0		0	0	0	0	0	0	0	0.000238892	0	0
>SD_Ssd-00414	0	0.000172807	0.000124971	0	0.000211894	0	0.000114301	0	7.60572e-05	7.72887e-05		0	0	0	0	0	0	0	0	0	0		0	0.000124953	0	0	0	0	0.000182983	0	0	0		0	0	0	0	0	0	0	0	0	0
>SD_Ssd-00416	0.000285497	3.45614e-05	0	0.000289045	0	0	2.28603e-05	9.76324e-05	0.000380286	0.00115933		0.000246987	4.26076e-05	4.06339e-05	0	0	0	0.000142519	0	0.000361402	0.000251137		0	0	0	0	0	0	0.000914913	0.000262385	0.000298546	0.000284803		4.50471e-05	9.29598e-05	0	3.36519e-05	0	0	0.000110327	0.000358337	5.16796e-05	0.000742942
>SD_Ssd-00418	0	0	0	0	0	0	0	0	0	0		0	0	0	0	0	0	0.000142519	0.000249788	0	0		0	0	0	0	0	0	0	0	0	0		0	0	0	0	0	0	0	0	5.16796e-05	9.28678e-05
>SD_Ssd-00420	0	0	0	0	0	0	0	0	0	0		0	0	0	0	0	0	2.85038e-05	0	0	2.79041e-05		0	0	0	0	0	0	0	0	0	0		0	0	0	0	0	0	0	0	0.000310078	0
>SD_Ssd-00423	0	0	0	0	0	0	0	0	0	0		0	0	0	0	0	5.6899e-05	0	0	0	0		0	0	0	0	0	0	0	0	0	0		0	0	0	0	0	0	0	0	0	0
>SD_Ssd-00424	0	0	0	0	0	9.83381e-05	0	0	0	0		0	0	0	0	0.00018457	0	0	0	0	0		0	0	0	0	0	0	0	0	0	0		0	0	0	0	0	0	0	0	0	0
>SD_Ssd-00436	0	0	0	0	0	0	0	0	0	0		0	0	0	0	0	5.6899e-05	0	0	0	0		0	0	0	0	0	0	0	0	0	0		0	0	0	0	0	0	0	0	0	0
>SD_Ssd-00437	0	0	0	0	0	0	0	0	7.60572e-05	3.86444e-05		0	0	0	0	0	0	2.85038e-05	9.99151e-05	6.02337e-05	0.000195329		0	0	0	0	0	0	0	5.24769e-05	0.000213247	0		0	0	0	0	0	0	0	0	0	9.28678e-05
>SD_Ssd-00439	0.000285497	0.00120965	0.00110391	9.63484e-05	0.000423789	9.83381e-05	0.000868691	0	0.000228172	0.00131391		0	4.26076e-05	4.06339e-05	0	0	0	0	0	6.02337e-05	0		0	0.000687242	0	0	0	0	0.000548948	0	0	0		0	0	0	0	0	0	0	0	0	0.000278603
>SD_Ssd-00440	0.00161781	0.000172807	6.24857e-05	0.000385394	0	0.00049169	2.28603e-05	0.000634611	0.000684515	7.72887e-05		0.000296384	0.00259906	0.000203169	5.6046e-05	9.2285e-05	0.000113798	0.000171023	0.00019983	0.000240935	0.000195329		0.00592593	0.000124953	9.35337e-05	0.0131668	0.000407941	0	0.000182983	0.00934089	4.26494e-05	0.00096833		0.00103608	6.19732e-05	0.000421526	0.000572082	0.000106895	0.000100321	0.000441306	0	0.000155039	0
>SD_Ssd-00441	0.00114199	0.000829474	0.000604028	0.000674439	0.00141263	0.00442521	0.000297184	0	0.000152114	0.00166171		4.93974e-05	0	0	0	0.00018457	0	0	0	0	0		0.00045584	0.000437336	0	0	0	0	0.00182983	5.24769e-05	0	0		0	0	0	0	0.000106895	0	0	0	0	0
>SD_Ssd-00442	0	0	0	0	0	0	0	0	0	0		0	0	0	0	0	0	0	0	0	0		0	0	0	0	0	0	0	0	0	0		0	0	0	0	0.000106895	0	0	0	0	0
>SD_Ssd-00446	0	0	0	0	7.06314e-05	9.83381e-05	0	0	0	3.86444e-05		0	0	0	0	0	0	0	0	0	0		0.00045584	0	0	0	0	0	0	0	0	0		0	0	0	0	0	0	0	0	7.75194e-05	0
>SD_Ssd-00447	0	0	0	0	0	0	0	0	0	0		0	0	0	0	0	0	0	0	0	0		0	0	0	0	0	0	0	0	0	0		0	0	0	0	0.000427579	0	0	0	0	0
>SD_Ssd-00449	0	0	0	0	0.000141263	9.83381e-05	0	0	0	0		0	0	0	0	0	0	0	0	0	0		0	0	0.000124712	0	0	0	0	0	0	0		0	0	0	0	0.000106895	0	0	0	0	0
>SD_Ssd-00450	0.00494861	0.00394	0.000333257	0.00057809	0.00600367	0.0137673	0.000548647	0.00136685	0.00357469	0.000309155		0.000518672	0.000639114	0.000812678	0.000224184	0.000830565	0.00165007	0.00114015	0.00159864	0.00373449	0.00103245		0.00900285	0.00137448	0.00134065	0.00253446	0.00149578	0.0330882	0.000182983	0.000734677	0.000767689	0.000911369		0.00193702	0.000123946	0.00140509	0.00390362	0.00128274	0.0125401	0.00033098	0.000477783	0.00462532	0.000464339
>SD_Ssd-00451	0	0	0	0	0	0	0	0	0	0		0	0	0	0	0	0	0	0	0	2.79041e-05		0.00011396	0	0	0	0	0	0	0	0	0		0	0	0	0	0	0	0	0	0	0
>SD_Ssd-00452	0	0	0	0	0	9.83381e-05	0.00080011	0	0.00418315	3.86444e-05		0	0	0	0	0	5.6899e-05	0.000142519	0.00019983	0.00048187	0.00100455		0	0	3.11779e-05	0	0	0	0	0.000577246	8.52988e-05	0		0	0	0	0	0	0.000300963	0	0.000358337	0.000155039	9.28678e-05
>SD_Ssd-00457	0	0	0	0	0	0	0	0	0	0		2.46987e-05	0	0	0	0	0	2.85038e-05	0	0.000180701	5.58082e-05		0	0	0	0	0	0	0	0	0	0		0	0	0	0	0	0	0	0	0	0
>SD_Ssd-00458	0.000666159	6.91228e-05	0.000124971	0	0	0.000590029	9.14411e-05	0.0151818	0.0037268	0.000115933		0.000271685	0.000127823	0.000406339	2.8023e-05	0	0	0.000712596	0.000749363	0.00102397	0.000865028		0.000911681	0.00018743	6.23558e-05	0	0.00013598	0.00183824	0.00073193	0.00230898	0.000639741	0.000398724		9.00941e-05	0	0	0.000269215	0.000106895	0.000300963	0.000110327	0.000597229	0.00124031	0
>SD_Ssd-00459	0	0	6.24857e-05	0	0	0	2.28603e-05	4.88162e-05	0.000228172	0.000154577		0	0	0	0	0	0.000227596	0	0	0	0		0	0	0	0	0.000271961	0	0	0.000104954	0.000127948	0.000113921		0	3.09866e-05	0	6.73038e-05	0	0	0	0	0	0
>SD_Ssd-00461	0	0	0	0	0	0	0	0	0	0		0	0	0	0	0	0	0	9.99151e-05	0	2.79041e-05		0	0	0	0	0	0	0	0	0	0		0	0	0	0	0	0	0	0	0.000129199	0
>SD_Ssd-00463	0.000666159	0.00245386	0.00133303	0.00192697	0.000282526	0.000393352	0.000548647	0.00039053	0.00448737	0.00158442		0.000123493	0.00017043	0.000690776	2.8023e-05	9.2285e-05	0.000341394	0.000427558	0.00019983	0.000542103	0.000362754		0.00011396	0.00162439	0.000872981	0.000556345	0.000543922	0.00210084	0.00073193	0.00167926	0.00170598	0.000740488		9.00941e-05	0	7.02543e-05	0.00225468	0.000106895	0.000200642	0	0.000119446	0.000361757	0
>SD_Ssd-00464	0	0	0	0	0	0	0	0	0	0		0	0	0	0	0	0	0	0	0	0		0	0	0	0	0	0	0	0	0	0		0	0	0	0	0	0.000100321	0	0	0	0
>SD_Ssd-00466	0	0	0	0	7.06314e-05	9.83381e-05	0	0	0	0		0	0	0	0	0	5.6899e-05	0	0	0	0		0	0	0	0	0	0	0	0	0	0		0	0	0	0	0	0	0	0	0	0
>SD_Ssd-00468	0	0.000691228	0.0020412	0.000289045	0	0.000393352	0.000617228	0.000439346	0.00220566	0.00239595		2.46987e-05	0.000340861	0.00203169	0.000168138	0	0	0.00037055	0.000749363	0.00837249	0.00175796		0.00706553	6.24766e-05	3.11779e-05	0	0.00013598	0	0.00439158	0.0125945	0.00157803	0.00267715		0	3.09866e-05	0	0.00016826	0	0	0.000441306	0.000477783	0.000413437	0.000928678
>SD_Ssd-00471	9.51656e-05	0.000449298	0.000416571	9.63484e-05	0.000847577	9.83381e-05	0.000342904	0	7.60572e-05	0.000463732		0	0	4.06339e-05	0	0	0	0	0	0	0		0	0.000499813	0	0	0	0.000262605	0.000182983	0	0	0		0	0	0	0	0	0	0	0	0	0
>SD_Ssd-00474	0	0	0	0	0	0	0	0.000146449	0	0		0	8.52152e-05	4.06339e-05	0	0	0	2.85038e-05	4.99575e-05	6.02337e-05	5.58082e-05		0.00011396	0	0	0	0	0	0	0.000157431	0.000383844	0		0	0	0	0	0	0.000100321	0	0.000477783	5.16796e-05	0
>SD_Ssd-00477	0	0	6.24857e-05	0.000192697	0	0	4.57206e-05	0.0610203	0	0		0	0	0	0	0	0	0.000114015	0.000499575	0.000180701	0.000223233		0	0	0	0.000309081	0	0.000262605	0	0.000157431	0.00238837	5.69606e-05		0	0	0	0	0	0	0	0.000238892	0.000749354	0
>SD_Ssd-00479	0.000951656	0.000449298	0.000895628	0.000192697	0.000706314	0.00629364	0.00114301	0.000732243	0.00152114	0.000347799		2.46987e-05	0.000255646	0.000203169	0	0.00018457	0.000682788	0.00176724	0.000149873	0.000662571	0.00142311		0	6.24766e-05	0.00015589	0	0.000407941	0.00131303	0.000365965	0.000577246	0.00110888	5.69606e-05		0	3.09866e-05	0	0.00016826	0.000427579	0.00140449	0	0.000119446	0.000155039	0
>SD_Ssd-00481	0	0	0	0	0	0	0	4.88162e-05	7.60572e-05	0		0	8.52152e-05	0.000203169	0	0	0	5.70077e-05	0.00259779	0.00132514	0.000641795		0	0	0	0	0	0	0	0	0	0		0	0	0	0	0	0	0.000110327	0.000119446	0.00299742	0
>SD_Ssd-00482	0.00352113	0.00048386	0.0002916	0.000867136	0.000565052	0.0105222	0.00192026	0.00161093	0.00114086	0.000309155		0.000123493	0.000426076	0.000162536	0	9.2285e-05	0.000739687	0.000285038	0.000849278	0.000301169	0.000446466		0.0011396	0.000437336	0.000124712	0.000556345	0.000271961	0.000262605	0.000365965	0.000997061	0.000767689	0.00182274		0	3.09866e-05	0	0.000336519	0.000213789	0.000702247	0.000110327	0.000119446	0.000413437	0.000278603
>SD_Ssd-00483	0	0	0	0	0.000282526	0.000393352	0	0	0	0		0	0	0	0	0	0	0	0	0	0		0	0	6.23558e-05	0	0	0.000787815	0	0	0	0		0	0	0	0	0	0.000100321	0	0	0	0
>SD_Ssd-00486	0	0	0	0	0	0	0	0	0	0		0	0	0	0	0	0	0	4.99575e-05	0	0		0	0	0	0	0	0	0	0	0	0		0	0	0	0	0	0	0	0	2.58398e-05	0
>SD_Ssd-00488	0.00361629	0.000380176	0.000104143	9.63484e-05	0.00155389	0.00147507	0.000891551	0.000878692	0.00623669	0.000425088		0.000172891	0.00119301	0.000203169	2.8023e-05	9.2285e-05	0.000284495	0.000114015	0.000249788	0.000361402	0.000334849		0.00011396	0.00206173	9.35337e-05	0.000185448	0.000271961	0.00183824	0.000914913	0.000314861	0.000597091	5.69606e-05		0	3.09866e-05	0.000210763	3.36519e-05	0.000320684	0.00310995	0	0.000358337	2.58398e-05	0.000464339
>SD_Ssd-00489	0	0	0	0	0	0	0	0	0	0		0	0	0	0	0	0	0	0	0	0		0	0	0	0	0	0	0	5.24769e-05	0	0		0	0	0	0	0	0	0	0	5.16796e-05	0
>SD_Ssd-00491	0	0	0	0	0	0	0	0	0	0		2.46987e-05	0	0	0	0	0	0	0	0	0		0	0	0	0	0	0	0	0	0	0		0	0	0	0	0	0	0	0	0	0
>SD_Ssd-00493	0	0	0	0	0	0	2.28603e-05	0	0	0		0	0	0	0	0	0	0	0	0	0		0	0	0	0	0	0	0	0.000157431	0	0		0	0	0	0	0	0	0	0	2.58398e-05	0
>SD_Ssd-00494	0	0	0	0	0	0	0	0	0	0		0	0	0	0	0	0	0	0	0	0		0	0	0	0	0	0	0	5.24769e-05	4.26494e-05	0		0	0	0	0	0	0	0	0	0	0
>SD_Ssd-00495	0.00742292	0.00172807	0.00212451	0.00173427	0.000282526	0.00845708	0.0101271	0.00288016	0.010572	0.00150713		0.000395179	0.000340861	0.000690776	0	0	0.000910384	0.00193826	0.0019983	0.00204795	0.00175796		0.0238177	0.0106835	0.000218245	0.00321444	0.000951863	0	0.000914913	0.00209908	0.00400904	0.00449989		0.000405424	9.29598e-05	0.000562035	0.0016826	0.000106895	0.00150482	0.00033098	0.000238892	0.00193798	0.000557207
>SD_Ssd-00497	0	0	0	0	0	0.000196676	0	0	0	0		0	0	0	0	0	0	0	0	0	0		0	0	0	0	0	0	0	0	0	0		0	0	0	0	0	0.000100321	0	0	0	0
>SD_Ssd-00499	0	0.000345614	0.000333257	0	0	0.000295014	2.28603e-05	4.88162e-05	0.000152114	0.000347799		0	0.000127823	0.000243803	5.6046e-05	0	0	8.55115e-05	4.99575e-05	0.000361402	8.37124e-05		0.000569801	0	0	0	0.00108784	0	0.00274474	0.000472292	0.000213247	0.000455685		0	0	0	0.000100956	0.000106895	0	0.000110327	0	2.58398e-05	0.000464339
>SD_Ssd-00500	0	0.000103684	0.0001458	9.63484e-05	0.000635683	0	6.85808e-05	0	7.60572e-05	0.000115933		0	0	0	0	0	0	0	0	0	0		0	6.24766e-05	0	6.18162e-05	0	0	0	0	0	0		0	0	0	0	0	0	0	0	0	0
>SD_Ssd-00501	0	0	0	0	0	0	0	0	0	0		0	0	0	0	0	0	0	0	0	0		0	0	0	0	0	0	0	0	0	0		0	0	0	0	0.000106895	0	0	0	0	0
>SD_Ssd-00502	0.135706	0.00024193	0.0001458	0.000289045	7.06314e-05	0.000393352	4.57206e-05	0	7.60572e-05	0.000231866		0	0.000639114	0.000446973	5.6046e-05	9.2285e-05	0.000113798	5.70077e-05	0.000149873	0.000301169	0.000446466		0.00034188	0	0	0	0.00013598	0	0	0.000524769	0.000127948	0		4.50471e-05	0	0	0.000100956	0.000534474	0.000100321	0	0.000119446	0.000129199	0
>SD_Ssd-00505	0	0	0	0	0	0	0.000137162	0.000146449	7.60572e-05	3.86444e-05		0	0	0	0	0	0	0	4.99575e-05	0.000180701	2.79041e-05		0	0	0	0	0	0	0	0.000209908	0.000554442	0		0	0	0	0	0	0	0	0	0	0
>SD_Ssd-00510	0	0	0	0	0	0	4.57206e-05	0	0	0		0	0	4.06339e-05	0	0	0	2.85038e-05	0	0.000120467	8.37124e-05		0	0	0	0	0	0	0.00146386	0.000104954	0.000597091	0		0	0	0	0	0	0	0	0.000119446	0	0
>SD_Ssd-00512	0	0	0	0	0	0	0	0	0.000228172	0		0	0	0	0	0	0	0	0	0.000120467	2.79041e-05		0	0	0	0	0	0	0	0	0	0		0	0	0	0	0	0.000100321	0	0	2.58398e-05	0
>SD_Ssd-00513	0.00228397	0.0124075	0.0106851	0.00722613	0.00254273	0.000688367	0.000571507	4.88162e-05	0.0058564	0.00394172		0.000222288	0	0.000284437	2.8023e-05	9.2285e-05	0	0	0	0	0		0.000569801	0.0029364	0.00015589	0.00339989	0	0.00210084	0.00219579	0.000209908	0.000298546	0		4.50471e-05	3.09866e-05	7.02543e-05	0.000134608	0	0	0	0	0	0.00204309
>SD_Ssd-00514	9.51656e-05	0	0	0	0	0.00049169	0	0.00585794	0.00114086	0		2.46987e-05	8.52152e-05	0.000162536	5.6046e-05	0	0.000170697	0.000171023	0.000149873	0.000240935	5.58082e-05		0	0	6.23558e-05	0	0	0.00236345	0.000365965	0.000734677	4.26494e-05	0.000113921		0	0	7.02543e-05	3.36519e-05	0	0.000802568	0	0.000238892	0.000258398	0
>SD_Ssd-00515	0.000190331	0	0	0	0	0	0	4.88162e-05	0.000228172	0		0	0	4.06339e-05	0	0	0.000113798	8.55115e-05	4.99575e-05	6.02337e-05	0.000167425		0.00011396	0	0	0	0	0	0	0	0.000213247	5.69606e-05		4.50471e-05	0	0	0	0	0.000100321	0	0	7.75194e-05	0
>SD_Ssd-00516	0	0	0	0	0	9.83381e-05	0	0	0	0		0	0	0	0	0	0	0	0	0	0		0	0	0	0	0	0	0	0	0	0		0	0	0	0	0	0.000100321	0	0	0	0
>SD_Ssd-00517	0	0	0	0	0	0	2.28603e-05	0	0	0		0	0	0	0	0	0	0	0	0	0		0	0	0	0	0	0	0	0.000209908	0.000255896	0		0	0	0	0	0	0	0	0.000119446	0	0
>SD_Ssd-00518	0	0	0	0	0	0	0	0.000146449	0	0		0	0	0	0	0	0	0	0	0	2.79041e-05		0	0	0	0	0	0	0	0	4.26494e-05	0		0	0	0	0	0	0	0	0.000119446	0	0
>SD_Ssd-00525	0.00142748	0.000380176	0.000666514	0.00414298	0	0.000196676	2.28603e-05	0	0.000760572	3.86444e-05		0.00321083	0.00715807	0.000609508	0.0065854	0.00055371	0.000113798	0.000228031	4.99575e-05	0.000783038	5.58082e-05		0.00022792	0	0.00196421	0.00123632	0.00938265	0.00183824	0.00256176	0.000577246	0.000170598	0.00575302		0.000180188	0.00480293	0.00147534	0.00255754	0.00171032	0.000802568	0.00275816	0	0	0.000371471
>SD_Ssd-00527	0	0	0	0	0	0	0	0	0	3.86444e-05		0	0	0.000203169	0	0	0	2.85038e-05	9.99151e-05	6.02337e-05	0.00161844		0	0	0	0	0	0	0	5.24769e-05	0	0		0	0	0	0	0	0	0	0	0.000103359	0
>SD_Ssd-00529	0	0	0	0	0.000565052	0.000885043	2.28603e-05	4.88162e-05	0	0		0	0	0	0	0	0.000113798	0	0	0	0		0	0	3.11779e-05	6.18162e-05	0	0	0	0	0	0		0	0	0	0	0	0.000100321	0	0	0	0
>SD_Ssd-00533	0	3.45614e-05	0	0	0	9.83381e-05	0	4.88162e-05	7.60572e-05	0		0	4.26076e-05	0	0	0	0	0	0	0	0		0	0	0	0	0	0	0	5.24769e-05	4.26494e-05	0		0	3.09866e-05	0	0	0	0	0	0	0	0
>SD_Ssd-00534	0	0	0	0	0	0	0	0	7.60572e-05	0		0	0	0	0	0	0	0	0	0	2.79041e-05		0	0	0	0	0	0	0.000182983	0.000104954	0.000127948	0		0	0	0	0	0	0	0	0	2.58398e-05	0
>SD_Ssd-00535	0	0	0	0	0	0	0	0	0	0		0	0	0	2.8023e-05	0	0	0	0	0	0		0	0	0	0	0	0	0	0	0	0		0	0	0	0	0	0	0	0	2.58398e-05	0
>SD_Ssd-00536	0	0	0	0	0	0	0	0	7.60572e-05	3.86444e-05		0	0	0	0	0	0	2.85038e-05	0	0	0		0	0	0	0	0	0	0.00219579	0	0	0		0	3.09866e-05	0	0	0	0	0	0	0	9.28678e-05
>SD_Ssd-00538	0.00133232	0.000276491	0.000104143	0.000289045	7.06314e-05	0.00590029	0.00237747	0.000439346	0.00456343	0.000193222		0.000148192	0	0.000121902	2.8023e-05	9.2285e-05	0.00318634	0.000228031	0.000149873	0.00048187	0.000976644		0.000911681	0.000687242	3.11779e-05	0.000865426	0.00108784	0.000262605	0	0.000262385	0.000341195	0.000170882		0.000135141	0.000123946	0	0.000370171	0.000534474	0.000902889	0.000110327	0	0.000232558	0.000464339
>SD_Ssd-00540	0	0	0	0	0	0	2.28603e-05	0	0	0		0	8.52152e-05	0	0	0	0	0	0	0	8.37124e-05		0	0	0	0	0	0	0	0	0	0		0	0	0	3.36519e-05	0	0	0	0.000477783	0	0
>SD_Ssd-00545	0	0	0	0	0	0	0	4.88162e-05	0	0		0	0	0	0	0	0	0	9.99151e-05	0	5.58082e-05		0	0	0	0	0	0	0	0	4.26494e-05	0		0	0	0	0	0	0	0	0	0	0
>SD_Ssd-00546	0	0	0	0	7.06314e-05	0	0	0	0	0		2.46987e-05	0	0.000203169	0	0.000276855	0.000113798	0.000285038	9.99151e-05	0	8.37124e-05		0	0	0	0	0	0	0	0	0	0		0	0	0.000281017	0.000269215	0.00106895	0	0	0	0.000335917	0
>SD_Ssd-00547	0	0	0	0	0	0	0	0	0	0		0	0	0	0	0	0	0	0	0	0		0	0	0	0	0	0	0	0	0	0		0	0	0	0	0.000213789	0	0	0	0	0
>SD_Ssd-00549	0	0	0	0	0	9.83381e-05	0	0	0	0		0	0	0	0	0	0	0	0	0	0		0	0	0	0	0	0.000262605	0	0	0	0		0	0	0	0	0	0	0	0	0	0
>SD_Ssd-00561	0	0	0	0	0	9.83381e-05	0	0	0	0		0	0	0	0	0	5.6899e-05	0	0	0	0		0	0	0	0	0.00013598	0.000262605	0	0	0	0		0	0	0	0	0	0	0	0	0	0
>SD_Ssd-00562	0.000951656	0.000138246	0.000708171	0.00481742	0.000565052	0.0012784	0.00905267	0.000439346	0.000152114	0.00100475		2.46987e-05	0.000298253	8.12678e-05	2.8023e-05	0	5.6899e-05	0.00678391	0.00224809	0.00548127	0.00170215		0	0.000124953	0.000187067	6.18162e-05	0	0.00315126	0.00219579	0.00162678	0.000469143	0.000341763		0.000225235	0	7.02543e-05	0.000302867	0	0.000902889	0.000220653	0.000238892	0.00134367	0.000464339
>SD_Ssd-00563	0.00123715	0.000276491	0.000604028	0.00192697	0	0	2.28603e-05	0	0.000380286	7.72887e-05		0.00479154	0.00157648	0.000284437	0.00669749	9.2285e-05	5.6899e-05	5.70077e-05	0	0.000240935	2.79041e-05		0.00011396	6.24766e-05	0.000561202	0.00111269	0.00326353	0.00052521	0.00128088	0.000367338	8.52988e-05	0.00393028		0.000360377	0.00263386	0.00259941	0.00148068	0.000320684	0.000200642	0.0226169	0	0.000413437	0.000650074
>SD_Ssd-00564	0.000570994	0.000380176	0.000208286	0.000481742	0.000141263	0	0	0	0.000456343	0		0.00649575	0.00852152	0.00739537	0.0017094	0.00812108	0.00250356	2.85038e-05	4.99575e-05	0.000903506	0.000251137		0	0	0.000436491	0.000618162	0.0062551	0.00446429	0.000182983	0.000262385	0.000255896	0		0.00166674	0.00285077	0.000843052	0.0018172	0.0039551	0.0043138	0.00132392	0.000716675	2.58398e-05	0.00185736
>SD_Ssd-00565	0.00133232	0.00048386	8.33142e-05	0	7.06314e-05	0	0.000502926	4.88162e-05	0.000608458	0.00170035		0.000543371	0.0136344	0.000446973	8.40689e-05	9.2285e-05	0.00108108	0.00153921	0.0019983	0.00289122	0.00354382		0.00216524	0.000874672	0	6.18162e-05	0	0	0.000365965	0.000104954	0.000383844	0.000626566		0.00225235	3.09866e-05	0.000210763	0.00195181	0.000213789	0.000802568	0.00342012	0.00370282	0.000129199	0.00343611
>SD_Ssd-00566	0.000761325	3.45614e-05	2.08286e-05	0.000385394	7.06314e-05	0.00147507	0.000342904	0.000439346	7.60572e-05	3.86444e-05		0	8.52152e-05	0	0	0	0.000170697	0.000256535	0	6.02337e-05	0.000139521		0	0.00174934	9.35337e-05	6.18162e-05	0	0.000262605	0.000182983	0.000787154	0.000170598	0.000170882		4.50471e-05	0	0	3.36519e-05	0.000106895	0.000501605	0	0.000119446	0.000129199	0
>SD_Ssd-00567	0.000190331	3.45614e-05	2.08286e-05	9.63484e-05	0	0	4.57206e-05	0.000585794	0	7.72887e-05		0	0.000426076	0	0	0	0	2.85038e-05	0.000799321	0.000421636	0.000558082		0.00034188	0	0	0	0	0	0	0.000629723	0.000852988	0		0	0	0	0	0	0	0.000220653	0.000238892	0.000335917	0
>SD_Ssd-00568	9.51656e-05	0.000138246	0	0	0	0	2.28603e-05	0.00366122	0.000228172	0.000425088		0	0	0	0	0	0	5.70077e-05	0.00134885	0.00379472	0.000641795		0	0	0	0	0	0.000262605	0	0.000629723	0.00959611	0		0	0	0	0	0	0	0	0.000597229	0.0021447	0
>SD_Ssd-00569	0.000380662	0.000414737	0.000354086	0.000770787	0.000211894	0.00255679	0.000137162	0.000146449	0.00129297	0.00027051		2.46987e-05	0.000213038	0	2.8023e-05	9.2285e-05	0.000170697	0.000142519	9.99151e-05	0.000120467	0.000306945		0	0.000124953	3.11779e-05	6.18162e-05	0	0.000787815	0.000182983	0.000157431	0.000127948	0.000113921		4.50471e-05	9.29598e-05	7.02543e-05	6.73038e-05	0.000427579	0.000300963	0.000110327	0	5.16796e-05	0
>SD_Ssd-00570	9.51656e-05	6.91228e-05	0.000104143	0	7.06314e-05	0.000393352	4.57206e-05	9.76324e-05	0.000152114	3.86444e-05		0	0	0	0	0.000276855	5.6899e-05	2.85038e-05	0	0.000120467	0		0	0	3.11779e-05	0	0.000271961	0.000262605	0.000182983	0.000104954	4.26494e-05	0		0	0	0	0	0	0	0	0	0	0
>SD_Ssd-00571	0.000190331	0	4.16571e-05	9.63484e-05	0	0	0	4.88162e-05	7.60572e-05	0.000115933		4.93974e-05	4.26076e-05	8.12678e-05	0	0	0	0	0	0.000120467	0		0	0	0	0	0.000271961	0	0	0.0103904	0	0		4.50471e-05	3.09866e-05	0	6.73038e-05	0	0	0.000110327	0	0	0
>SD_Ssd-00572	0	0	0	0	0	0	0	0	0	0		0	0	0	0	0	0.000113798	0.000513069	4.99575e-05	6.02337e-05	0.000725507		0	0	0	0	0	0	0	0	0	0		0	0	0	0	0	0.000100321	0	0	0.000155039	0
>SD_Ssd-00573	0.00085649	0.00024193	0.000479057	9.63484e-05	0.000141263	0.00452355	0	0.000585794	0.00349863	0.000463732		0.000172891	4.26076e-05	0.000528241	0.000168138	0.00018457	5.6899e-05	2.85038e-05	4.99575e-05	0.00048187	0.000167425		0	0.000124953	0.000124712	0.000123632	0.000815883	0.00183824	0	0.00493283	0.00132213	0		0	3.09866e-05	0	0.000302867	0.000320684	0.00521669	0.000220653	0	0.000335917	0.000278603
>SD_Ssd-00574	0.000285497	0	2.08286e-05	0.000289045	0	0.000196676	0	0	0.00190143	3.86444e-05		0.000395179	0.000213038	0.000121902	0.00165336	0.00092285	0.000910384	0.00114015	9.99151e-05	0.00144561	0.000976644		0.00022792	0	0.00106005	0.00173085	0.00326353	0.000262605	0.000182983	0.000209908	0.000170598	0.00324675		0.00148655	0.00520575	0.00618238	0.0025912	0.004062	0.00130417	0.0105914	0.000119446	0.000465116	0.00167162
>SD_Ssd-00575	0.000190331	0	0	0	7.06314e-05	0.00049169	2.28603e-05	4.88162e-05	0	0		0	0	4.06339e-05	0	0	0	0	0	0	2.79041e-05		0	0	0	0	0	0.00052521	0	0	0.000127948	5.69606e-05		0	0	7.02543e-05	3.36519e-05	0.000106895	0	0	0	0	0
>SD_Ssd-00576	9.51656e-05	0.000103684	2.08286e-05	9.63484e-05	0.000141263	0.000393352	2.28603e-05	4.88162e-05	0.000152114	0.000425088		4.93974e-05	0	0.000121902	0	0	0	0.000114015	0	0	0		0	0	0	0	0.000407941	0	0.0161025	0	0.000170598	0		0	9.29598e-05	0	3.36519e-05	0	0	0	0	0	0
>SD_Ssd-00577	0.000190331	0.000276491	4.16571e-05	0	0.000141263	0.00157341	0.000251463	0.000146449	0.000380286	0.000115933		0	8.52152e-05	0	0	9.2285e-05	5.6899e-05	0.000171023	0.000349703	0.000301169	0.000446466		0	0.00018743	3.11779e-05	0	0.000543922	0.000262605	0	0.000104954	4.26494e-05	0		0	0	0	6.73038e-05	0	0.00140449	0	0	0.000413437	0
>SD_Ssd-00578	0.00171298	6.91228e-05	0.00333257	0.000770787	0.000141263	0	9.14411e-05	0.00112277	0	0.00146849		0.000296384	0.00123562	0.000487607	2.8023e-05	0	0.000113798	0.00359148	0.000949193	0.000240935	0.000920836		0.00011396	6.24766e-05	0	0	0.000543922	0	0.000365965	0.0156906	0.000725039	0.000455685		0	0	0	0.000201911	0	0	0.000110327	0.000477783	0.000206718	0.00520059
>SD_Ssd-00579	0.000190331	0.000103684	0.000270771	0	0	0.000295014	6.85808e-05	0.000244081	0.000456343	3.86444e-05		4.93974e-05	0.000127823	0.000121902	0	0.00018457	0.000113798	0.000142519	4.99575e-05	0.000602337	0.000334849		0	0	3.11779e-05	0.000370897	0.000271961	0.000787815	0	0	0	5.69606e-05		0	0	7.02543e-05	0.000100956	0.000106895	0.000902889	0	0	2.58398e-05	9.28678e-05
>SD_Ssd-00580	9.51656e-05	0.000276491	0	0	0	0	2.28603e-05	4.88162e-05	0.000304229	0.00027051		0	4.26076e-05	4.06339e-05	5.6046e-05	0	0	2.85038e-05	0.000149873	0.000240935	0.000697603		0.0289459	6.24766e-05	0	0	0	0	0.000182983	0.000104954	0	0.00353156		4.50471e-05	0	0	0	0	0	0	0.000119446	0.000103359	0.000278603
>SD_Ssd-00581	9.51656e-05	0	0	9.63484e-05	0	9.83381e-05	0	0	0	0.000115933		0	0.000127823	4.06339e-05	0	0	5.6899e-05	5.70077e-05	0	0	2.79041e-05		0	0.000124953	6.23558e-05	0	0.00013598	0.000262605	0	0.000104954	0	0		0	0	0	0	0	0.000100321	0	0.000119446	5.16796e-05	0
>SD_Ssd-00582	0.000570994	0	0.000124971	0.000289045	0.000141263	0.000393352	0.000182882	4.88162e-05	0.000304229	3.86444e-05		2.46987e-05	0.00017043	0	0	0	0	0.000313542	4.99575e-05	0	0.000223233		0	0.000124953	6.23558e-05	0	0.00013598	0	0	0.000157431	8.52988e-05	0		0	0	0	3.36519e-05	0	0	0	0	0	0
>SD_Ssd-00583	0	0	4.16571e-05	0	0	0.000295014	0	0	0	0		2.46987e-05	0	4.06339e-05	0	0	5.6899e-05	2.85038e-05	4.99575e-05	0	2.79041e-05		0.00011396	0	0	0	0	0	0	0	0	0		0	0	0	6.73038e-05	0	0.000100321	0	0	5.16796e-05	0
>SD_Ssd-00584	0.000285497	0	6.24857e-05	0.000289045	0	0.000590029	0	0.000585794	0.000152114	0		4.93974e-05	8.52152e-05	0	0	0	0.000113798	0.000142519	9.99151e-05	0	0.000111616		0.00011396	0	0	0.000556345	0	0	0.000182983	0.000157431	0.000298546	5.69606e-05		0	0	0	3.36519e-05	0	0.000100321	0.000110327	0.000119446	5.16796e-05	0.000185736
>SD_Ssd-00585	9.51656e-05	0	0	9.63484e-05	0	0	2.28603e-05	0	0	0		0	0	0	0	0	0	0	0	6.02337e-05	2.79041e-05		0.00011396	0	0	6.18162e-05	0	0	0	0.000104954	8.52988e-05	0		0	0	0	0	0	0	0	0	0	0
>SD_Ssd-00586	0.000190331	0.000311053	0	0	0	0	0	9.76324e-05	0.000228172	3.86444e-05		4.93974e-05	0.000383468	0	5.6046e-05	0	0.000682788	5.70077e-05	0	0.000120467	0.000167425		0	0	0	0	0.000271961	0	0.000548948	5.24769e-05	4.26494e-05	5.69606e-05		4.50471e-05	6.19732e-05	0	3.36519e-05	0.000106895	0.000100321	0.000220653	0.000238892	7.75194e-05	0.000557207
>SD_Ssd-00587	0	0	4.16571e-05	0	0	0	4.57206e-05	4.88162e-05	7.60572e-05	0		0	0.000127823	0	0	0	0.000455192	0.000399054	0.000299745	0.000180701	0.000306945		0	0	0	0.000309081	0.000407941	0.000787815	0.000182983	0.00488035	0.000511793	0		0	0	0.000281017	0	0	0	0.000110327	0.000238892	0.00640827	9.28678e-05
>SD_Ssd-00588	0.000285497	0	2.08286e-05	0	0	9.83381e-05	4.57206e-05	4.88162e-05	7.60572e-05	3.86444e-05		0	8.52152e-05	0	5.6046e-05	0	0	2.85038e-05	4.99575e-05	0	0		0	0.00018743	0	0	0	0.000262605	0	0	4.26494e-05	5.69606e-05		0	0	0	0	0	0	0	0.000119446	0	0
>SD_Ssd-00589	0.000190331	0.00048386	0.0005832	0.000385394	7.06314e-05	0	0	9.76324e-05	0.000380286	0.000463732		0.000172891	0.0011078	4.06339e-05	5.6046e-05	9.2285e-05	5.6899e-05	0.000256535	4.99575e-05	0.000421636	0.000251137		0	0	0	0	0.00244765	0	0.000182983	5.24769e-05	0.000554442	0.000455685		9.00941e-05	3.09866e-05	0	6.73038e-05	0.000106895	0.000300963	0	0	0	0.00213596
>SD_Ssd-00590	0.00228397	6.91228e-05	0.00118723	9.63484e-05	7.06314e-05	0.00177009	0.000548647	0.00205028	0.00783389	0.000425088		0.000419877	0.00195995	0.00170662	0.000392322	0.000276855	0.000284495	0.000798107	0.000999151	0.00307192	0.00103245		0.00011396	0	0.000187067	0.00513074	0.000679902	0.00367647	0	0.000577246	0.000938286	0.0018797		4.50471e-05	9.29598e-05	0.000210763	0.000605734	0.000427579	0.00160514	0.000441306	0.000119446	0.000335917	0.000278603
>SD_Ssd-00591	0	0	0	0	0	0	0	0	0.000304229	0.000154577		0	0	0	0	0	0	0	0	6.02337e-05	2.79041e-05		0	0	0	0	0	0	0	0.000787154	0.000852988	5.69606e-05		0	0	0	0	0	0	0	0	0	0
>SD_Ssd-00592	0	0	0	0	0	0.000196676	0	4.88162e-05	0	0.000193222		0	0	0	0	0	0	2.85038e-05	4.99575e-05	6.02337e-05	0.000362754		0	0	0	0	0	0	0.000182983	0	0.000213247	0		0	0	0	0	0	0.000501605	0	0	0.000206718	0
>SD_Ssd-00593	0	0	4.16571e-05	0	0	0	9.14411e-05	0.000195265	0.000152114	7.72887e-05		0	4.26076e-05	0	0	0	0	0	0.000149873	0.000180701	0.000167425		0	0	0	0	0	0	0	0.000104954	0.000341195	0		0	0	0	0	0	0	0	0.000358337	5.16796e-05	0
>SD_Ssd-00594	0.000285497	0	0	0.000674439	0	9.83381e-05	0	0	0	0		0	0	0	0	9.2285e-05	5.6899e-05	0	0	0.000120467	8.37124e-05		0	0.00018743	3.11779e-05	0	0	0	0	5.24769e-05	0	0		0	0	0	0	0.000534474	0.000501605	0	0	2.58398e-05	0.000185736
>SD_Ssd-00595	0.00399695	0.000276491	0.000687342	0.000289045	0	0.000688367	0.00130304	0.000585794	0.00129297	7.72887e-05		0.000148192	8.52152e-05	0.000203169	2.8023e-05	0	0.000170697	0.00205228	0.000799321	0.000361402	0.00094874		0.00467236	0.00849681	0	0.000618162	0.00013598	0	0.000182983	0.00288623	0.00119418	0.00102529		0.000360377	6.19732e-05	7.02543e-05	0.000269215	0	0	0.000110327	0.00119446	0.000439276	9.28678e-05
>SD_Ssd-00596	0	0	0	0	0	0	0	0	0	0		0	0	0	0	0	0	0	0.000349703	0.000421636	0.000167425		0	0	0	0	0	0	0	0	4.26494e-05	0		0	0	0	0	0	0	0	0	0.00217054	0
>SD_Ssd-00597	0	0	0	0	0	0	0.000160022	4.88162e-05	7.60572e-05	3.86444e-05		0	0	0	0	0	0	0	0	0	2.79041e-05		0	0	0	0	0	0	0	0	0	0		0	0	0	0	0	0	0	0	2.58398e-05	0
>SD_Ssd-00598	0.000666159	0	2.08286e-05	0	0	0	0	4.88162e-05	7.60572e-05	0.00108204		2.46987e-05	4.26076e-05	0	0	0	0	0	0	0.000361402	0.000279041		0	0	0	0	0	0	0	0	0	0.000113921		0	0	0	3.36519e-05	0.000106895	0	0	0.000358337	2.58398e-05	0
>SD_Ssd-00599	0.000570994	0.000345614	0.000687342	0.000289045	0.000282526	9.83381e-05	0.000685808	9.76324e-05	0.000988744	0.000541021		2.46987e-05	0	0	0	0.00018457	0	0	0	6.02337e-05	0		0.00011396	0.000249906	0	6.18162e-05	0	0.000262605	0.000914913	5.24769e-05	4.26494e-05	0		0	0	0	3.36519e-05	0.000106895	0	0	0	0	9.28678e-05
>SD_Ssd-00600	9.51656e-05	3.45614e-05	2.08286e-05	0	7.06314e-05	0.00255679	0	0.000146449	0	0		0	0	0	0	0	0.000227596	0	0	0	2.79041e-05		0	0.000312383	9.35337e-05	6.18162e-05	0.000271961	0.00105042	0	0	0	0		0	0	0	6.73038e-05	0.000213789	0.000702247	0	0.000119446	0	0
>SD_Ssd-00601	0	0	0	0	0	0	0	0	0	0		0	0	0	0	0	0	0	4.99575e-05	6.02337e-05	2.79041e-05		0	0	0	0	0	0	0	0	8.52988e-05	0		0	0	0	0	0	0	0	0.000358337	0	0
>SD_Ssd-00602	0.000475828	0	0	0	0	0.000393352	4.57206e-05	9.76324e-05	0	3.86444e-05		0	4.26076e-05	0	0	0	5.6899e-05	8.55115e-05	0	6.02337e-05	2.79041e-05		0	0.000437336	0	0	0	0	0.000914913	0.000262385	4.26494e-05	0		0	0	0	3.36519e-05	0	0	0.000110327	0.000238892	0	0
>SD_Ssd-00603	0	0	2.08286e-05	0	0	0	0	0	0	3.86444e-05		2.46987e-05	0	0	0	0	0	2.85038e-05	4.99575e-05	0	2.79041e-05		0	0	0	0	0	0	0	5.24769e-05	0.000170598	0		0	0	0	0	0	0	0	0	7.75194e-05	0
>SD_Ssd-00604	9.51656e-05	0	4.16571e-05	9.63484e-05	0	9.83381e-05	0.000114301	4.88162e-05	0	0		2.46987e-05	0.000127823	0	0	0	0	2.85038e-05	0	6.02337e-05	2.79041e-05		0	0.000124953	0	6.18162e-05	0	0	0	0.000104954	4.26494e-05	5.69606e-05		4.50471e-05	0	0	3.36519e-05	0	0	0	0	0	0
>SD_Ssd-00605	0	0	0	0	0	0.000196676	6.85808e-05	4.88162e-05	0	0		0	0	0	0	0	0	0.000114015	4.99575e-05	6.02337e-05	0		0	0	0	0	0	0	0	0	0	0		0	0	0	0	0	0	0	0	0	0
>SD_Ssd-00606	9.51656e-05	0	2.08286e-05	9.63484e-05	0	0	2.28603e-05	0	7.60572e-05	0.00088882		4.93974e-05	0.00017043	4.06339e-05	2.8023e-05	0	0	0.000855115	0	0	2.79041e-05		0	0	3.11779e-05	0	0	0	0.00128088	5.24769e-05	0	0		0	0	0	6.73038e-05	0	0	0.00364078	0	0	9.28678e-05
>SD_Ssd-00607	9.51656e-05	0	0	0	0	0.00049169	0	0	0	0		0	0	0	0	0	5.6899e-05	2.85038e-05	9.99151e-05	0	0		0	6.24766e-05	3.11779e-05	0	0.00013598	0	0	0	4.26494e-05	0		0	0	0	0	0	0.000100321	0	0	2.58398e-05	0
>SD_Ssd-00608	0.00161781	0.000622105	0.000812314	0.000385394	7.06314e-05	9.83381e-05	0.000731529	0	0.00190143	0.000579665		0	0	0	0	0	0	0	0	0	0		0.00022792	0.0010621	0	0.000370897	0	0	0.000548948	0	0	0		0	0	0	0	0	0	0	0	0	0.000185736
>SD_Ssd-00609	0	0	0	0	0	0	2.28603e-05	0	0	0		0	0	4.06339e-05	0	0	0	0	4.99575e-05	6.02337e-05	0		0	0	0	0	0	0	0	0	0	0		0	0	0	0	0	0	0	0.000119446	0	0.000185736
>SD_Ssd-00610	0.000380662	0	0.000104143	9.63484e-05	7.06314e-05	0.000393352	0.000411485	0.000829876	0.000228172	0		2.46987e-05	0	0	0	0	0	0.000114015	4.99575e-05	0	8.37124e-05		0	6.24766e-05	0	6.18162e-05	0.00013598	0	0	5.24769e-05	0.000383844	0.000113921		0	0	0	3.36519e-05	0	0	0	0	2.58398e-05	0
>SD_Ssd-00611	0.00247431	0.000172807	2.08286e-05	0	0	0.00049169	6.85808e-05	0.000146449	0.000608458	0.000115933		2.46987e-05	0	0	0	0	0.000170697	5.70077e-05	9.99151e-05	0	0.000334849		0.0011396	0.000124953	3.11779e-05	0	0	0	0	5.24769e-05	4.26494e-05	5.69606e-05		0	3.09866e-05	0	0.00016826	0	0.0122392	0	0.000119446	0	9.28678e-05
>SD_Ssd-00612	0.000190331	0	0	9.63484e-05	0	0	4.57206e-05	0.000439346	7.60572e-05	3.86444e-05		2.46987e-05	4.26076e-05	0	0	0	0	0	4.99575e-05	0	2.79041e-05		0	0	0	0	0	0	0	0	4.26494e-05	5.69606e-05		0	0	0	3.36519e-05	0	0	0.000110327	0	5.16796e-05	0
>SD_Ssd-00613	9.51656e-05	0	2.08286e-05	0	0	0.00049169	4.57206e-05	0	7.60572e-05	0		0	4.26076e-05	0	0	0	0	0	0	0	0		0	0.000124953	0	0	0	0.00052521	0	0	0	0		0	0	0	3.36519e-05	0	0	0.000110327	0	5.16796e-05	0
>SD_Ssd-00614	0.000285497	0.000587544	0.000374914	0	0.000423789	0	0.000388625	0	0.000152114	0.000154577		0	0	4.06339e-05	0	0	0	0	0	0	0		0	0.000312383	0	0	0	0	0	0	0	0		0	0	0	0	0	0	0	0	0	0
>SD_Ssd-00615	0.00199848	0	0	0.00221601	0	0	2.28603e-05	4.88162e-05	0.000228172	0		2.46987e-05	4.26076e-05	0	5.6046e-05	9.2285e-05	0	0	0	0.000180701	0.000167425		0	6.24766e-05	0	0	0	0	0	5.24769e-05	0	0		4.50471e-05	0	7.02543e-05	6.73038e-05	0	0	0	0	2.58398e-05	0
>SD_Ssd-00616	0.000761325	0.000103684	0.000187457	0.000192697	0.00798135	0.00914544	0.000297184	0.000146449	0.00167326	0.000502377		0.000469275	4.26076e-05	0.00109711	5.6046e-05	0.00193798	0.00495021	0.000313542	0.00149873	0.000361402	0.000585987		0.00216524	0.000937149	0.00015589	6.18162e-05	0.000407941	0.00367647	0	0.000104954	0.000213247	0.000170882		0.00626154	9.29598e-05	0.000281017	0.000302867	0.000213789	0.0043138	0	0.000358337	0.000284238	9.28678e-05
>SD_Ssd-00617	0.00161781	0.000103684	6.24857e-05	9.63484e-05	0	0	0.000205743	0.000146449	0.000304229	0.000154577		9.87947e-05	0	0.000203169	5.6046e-05	0	0	8.55115e-05	0	6.02337e-05	5.58082e-05		0	0	0	0	0	0.000262605	0.00347667	0	0.00157803	0.000113921		0	0	0	3.36519e-05	0.000106895	0	0.000220653	0	2.58398e-05	0
>SD_Ssd-00618	9.51656e-05	3.45614e-05	0.000208286	9.63484e-05	0	0	0.00210315	0.01196	0.000228172	0.00088882		0	0.00017043	0.000162536	0	0	0	0	0.00284758	0.00367426	0.00304155		0.00022792	0	0	0	0	0	0.00073193	0.00104954	0.00750629	0.000113921		0	0	0	0	0	0	0	0.00370282	0.00196382	0
>SD_Ssd-00619	0	0	0	9.63484e-05	0	0	0	4.88162e-05	0.00289017	0.000541021		0	0	0	0	0	0	0	0	0	0		0	0	3.11779e-05	0	0	0	0	0	4.26494e-05	0		0	6.19732e-05	0	0	0.000213789	0	0	0.000119446	0	9.28678e-05
>SD_Ssd-00620	0	0	0	0	7.06314e-05	9.83381e-05	0	0	0	0.00027051		0	0	0	0	0	0	2.85038e-05	0	0	0		0	0	0	0	0	0	0	0	0	0		0	9.29598e-05	0	0	0.000106895	0	0	0	0	9.28678e-05
>SD_Ssd-00621	9.51656e-05	0.00048386	2.08286e-05	9.63484e-05	0	0.000295014	0	0.000292897	7.60572e-05	0.000154577		0	0	0	0	0	0	5.70077e-05	9.99151e-05	6.02337e-05	5.58082e-05		0	0	3.11779e-05	0	0.00013598	0	0.000365965	0.000157431	4.26494e-05	0.000626566		0	9.29598e-05	0	6.73038e-05	0	0	0	0.000119446	0	0
>SD_Ssd-00622	0	0	0	0	0	0	0	4.88162e-05	0	0		0	0	0	0	0	0	0	0	0.000120467	2.79041e-05		0	0	0	0	0	0	0	0.000104954	0.000127948	0		0	0	0	0	0	0	0.000110327	0.000119446	0	0
>SD_Ssd-00623	0.000285497	3.45614e-05	2.08286e-05	0	0	0	0	0.000146449	0.000304229	7.72887e-05		0	8.52152e-05	0	0	0	0	0	4.99575e-05	0.000120467	5.58082e-05		0.00011396	0	0	6.18162e-05	0	0	0	0.000472292	4.26494e-05	5.69606e-05		0	0	0	0	0	0	0	0	0	0
>SD_Ssd-00624	0	0	0	0	0	0	0.000160022	0.000292897	0.000304229	0		0	4.26076e-05	0	0	0	0	0	0	0	8.37124e-05		0	0	0	0	0	0	0	5.24769e-05	0.000127948	0.000341763		0	0	0	0	0	0	0	0	0	0
>SD_Ssd-00625	0	0	0	0	0	0	0	4.88162e-05	0	0		0	0	0	0	0	0	0	9.99151e-05	0.000301169	2.79041e-05		0	0	0	0	0	0	0	5.24769e-05	4.26494e-05	0		0	0	0	0	0	0	0	0.000238892	0	0
>SD_Ssd-00626	0.00218881	0.000103684	0.000270771	0.000385394	0.000211894	0.00334349	0.00123446	0.00170857	0.00152114	0.000193222		4.93974e-05	0.000255646	0	2.8023e-05	0	5.6899e-05	0.00114015	0.000499575	0.000240935	0.0020091		0.00250712	0.00562289	3.11779e-05	0.000123632	0.000271961	0.000262605	0.000365965	0.000472292	0.00179127	0.000797448		9.00941e-05	0	0	6.73038e-05	0	0.00130417	0.000110327	0.000477783	0.000878553	0
>SD_Ssd-00627	0.000190331	6.91228e-05	2.08286e-05	0	0	0	2.28603e-05	0	0	0.000193222		2.46987e-05	0.000298253	4.06339e-05	2.8023e-05	0	5.6899e-05	8.55115e-05	0	0.000421636	0.000223233		0.00011396	6.24766e-05	0	0	0	0	0	0.000104954	0.000341195	0.000113921		0	0	0	3.36519e-05	0.000106895	0	0	0	2.58398e-05	0
>SD_Ssd-00628	0.0030453	3.45614e-05	0.000104143	0.000963484	0.000423789	0.00275347	0.000617228	0.000781059	0.000684515	0.000309155		7.4096e-05	0.000383468	0.000121902	0	0	0.000227596	0.00304991	0.000899236	0.00114444	0.00248347		0.00102564	0.010746	3.11779e-05	0.00123632	0.00013598	0.000262605	0	0.00257137	0.00217512	0.00096833		9.00941e-05	6.19732e-05	0.000210763	3.36519e-05	0	0.000300963	0.000441306	0.00167224	0.00155039	0
>SD_Ssd-00629	0	0	0	0	0	0	0	0	0	0		2.46987e-05	0	0	0	0	0	2.85038e-05	0	0	0		0	0	0	0	0	0	0.000548948	0	0	0		0	3.09866e-05	0	0	0	0	0.000551633	0	0	9.28678e-05
>SD_Ssd-00630	0	0	0	0	0	0	4.57206e-05	0	0	0.000115933		0	4.26076e-05	0	0	0	0	2.85038e-05	4.99575e-05	0	8.37124e-05		0	0	0	0	0	0.000262605	0.000365965	5.24769e-05	4.26494e-05	0		0	0	0	0	0	0	0	0.000119446	0	0
>SD_Ssd-00631	0.00114199	0.000138246	4.16571e-05	9.63484e-05	0.000706314	0.000393352	0.000137162	0	0.000380286	0.000231866		9.87947e-05	0.000426076	0.000568874	0.000112092	0	0	0.000427558	0	6.02337e-05	0.000167425		0	0	0	0	0	0	0.00494053	0.000209908	4.26494e-05	0		0	0.000216906	7.02543e-05	0.000100956	0.000106895	0	0.00121359	0.000955566	0	0.000185736
>SD_Ssd-00632	9.51656e-05	0	0	9.63484e-05	7.06314e-05	9.83381e-05	0	0.000488162	0.00152114	0.0010434		4.93974e-05	0.00017043	0	2.8023e-05	0	0	0.000114015	0.000299745	0.000301169	0.000139521		0	0	0	0	0	0	0.000182983	5.24769e-05	0.000383844	0.000284803		0	6.19732e-05	0	0	0	0	0.000661959	0.000119446	2.58398e-05	9.28678e-05
>SD_Ssd-00633	9.51656e-05	3.45614e-05	0	9.63484e-05	0	0.000393352	0	0.000195265	0.000456343	0		7.4096e-05	0	8.12678e-05	0	0	0	2.85038e-05	0	0.000120467	2.79041e-05		0	0.000124953	9.35337e-05	6.18162e-05	0	0.00183824	0	0.000262385	0	0.000170882		0	0	0	3.36519e-05	0	0.000401284	0	0	0	0
>SD_Ssd-00634	0	0	0	9.63484e-05	0	0	0	0	0.000684515	0.000154577		0	0	0	0	0	0	0	0	0	0		0	0	0	0	0	0	0	0.000157431	4.26494e-05	0		0	0	0	0	0.000106895	0	0	0	0	0
>SD_Ssd-00635	0	0	0	0	0	0	2.28603e-05	0.000585794	0	0.000115933		0	0	0	0	0	0	0	0	0	0		0	0	0	0	0	0	0	0	4.26494e-05	0		0	0	0	0	0	0	0	0.000119446	0	0
>SD_Ssd-00636	0.000570994	6.91228e-05	0	9.63484e-05	0	0	2.28603e-05	0	7.60572e-05	0		0	0	4.06339e-05	0	0	0	0.000256535	0.000149873	6.02337e-05	2.79041e-05		0	0.000312383	6.23558e-05	0	0.00013598	0.000262605	0	0	0.000639741	0.00119617		0	0	7.02543e-05	0.000235563	0	0.000401284	0	0	0.000129199	9.28678e-05
>SD_Ssd-00637	9.51656e-05	6.91228e-05	0	0	7.06314e-05	0.00186842	0	4.88162e-05	0.000456343	0		0	4.26076e-05	0	0	9.2285e-05	0.000284495	0	0	0	2.79041e-05		0	0	0	6.18162e-05	0.000271961	0.000787815	0	0	4.26494e-05	5.69606e-05		0	3.09866e-05	7.02543e-05	3.36519e-05	0.000106895	0.000100321	0	0	2.58398e-05	0
>SD_Ssd-00638	0	0	0	0	0	0	0	4.88162e-05	0	0		0	0	0	0	0	0	0	0	0	0		0	0	0	0	0	0	0	0.000104954	8.52988e-05	0		0	0	0	0	0	0	0	0	0	0
>SD_Ssd-00639	0	3.45614e-05	0	0	0	0	0	9.76324e-05	7.60572e-05	0.000347799		0	0	0	0	0	0	5.70077e-05	0	0	2.79041e-05		0	0	0	0	0	0	0	0.0006822	0	0.000113921		0	0	0	0	0	0	0	0	0	0
>SD_Ssd-00640	0	0	0	0	0	9.83381e-05	2.28603e-05	0	7.60572e-05	0		0	0	0	0	0	5.6899e-05	0	0	6.02337e-05	0		0	0	0.000124712	6.18162e-05	0.000407941	0	0	0	0	0		0	0	0	6.73038e-05	0.000106895	0.000200642	0	0	0	0
>SD_Ssd-00641	0	0	0	9.63484e-05	0	0	0	0	0	0		0	0	0	0	0	0	2.85038e-05	9.99151e-05	6.02337e-05	2.79041e-05		0	0	0	0.000185448	0	0	0	0	0	0		0	0	0	0	0	0	0	0	0	0
>SD_Ssd-00642	0.00190331	0.000138246	0.000249943	0.000192697	7.06314e-05	0.00186842	0.00228603	0.000292897	0.00136903	0.000309155		9.87947e-05	0.00017043	0.000121902	0	0	5.6899e-05	0.000627084	0.000649448	0.000602337	0.00047437		0.00353276	0.00543546	3.11779e-05	0.000679978	0.000271961	0	0	0.000997061	0.00110888	0.000797448		0.000135141	3.09866e-05	7.02543e-05	0.000269215	0.000106895	0.000200642	0.00033098	0.000597229	0.000387597	0.000278603
>SD_Ssd-00643	0	0	0	0	0	0	0	4.88162e-05	0	0		0	0	0	0	0	0	0.000826611	0	0	8.37124e-05		0	0	0	0	0	0	0	0	0	0		0	0	0	0	0	0	0	0	0	0
>SD_Ssd-00644	0	0	0	0	0	0	2.28603e-05	0	0.000152114	0		0.000172891	4.26076e-05	0	0	0	5.6899e-05	0.000114015	0	0.00048187	0.000111616		0	0	0	0.000123632	0	0.00052521	0	0.000209908	4.26494e-05	0.000284803		4.50471e-05	3.09866e-05	0	0.000100956	0	0.000601926	0	0	2.58398e-05	0
>SD_Ssd-00645	0	3.45614e-05	0	0	0	0	0	0	0	0.000154577		0	0	4.06339e-05	0	0	0	0	0	0	2.79041e-05		0	0	0	0	0	0	0	5.24769e-05	0	0		0	0	0	0	0	0	0	0.000119446	0	0
>SD_Ssd-00646	0	0	0	0	0	0	0	0	7.60572e-05	0		0	0	0	0	0	0	0	4.99575e-05	0.000120467	2.79041e-05		0	0	0	0	0	0	0	0	0	0		0	0	0	0	0	0	0	0.000119446	0	0
>SD_Ssd-00647	9.51656e-05	0	6.24857e-05	9.63484e-05	0	0.000295014	2.28603e-05	0	0	0		0	4.26076e-05	0	0	0	5.6899e-05	2.85038e-05	4.99575e-05	6.02337e-05	0.000502274		0	0	0	0	0	0	0.000182983	0	0	0		0	0	7.02543e-05	0	0.000213789	0	0	0	0	0
>SD_Ssd-00648	0	0	2.08286e-05	0	0	0	0	0	0	3.86444e-05		0	0	0	0	0	0	0	0	0	2.79041e-05		0	0	0	0	0	0	0	0.000209908	0	0		0	0	0	0	0	0	0	0	0	0
>SD_Ssd-00649	0.00209364	0	8.33142e-05	0.000192697	0	9.83381e-05	2.28603e-05	0.00214791	0.000456343	0.00228002		0	0.000213038	0	0	0	0	0	0	0.000180701	0.000111616		0	0.000312383	0	0	0.00013598	0.00131303	0	0.00797649	0.000469143	5.69606e-05		0	0	7.02543e-05	3.36519e-05	0	0.000601926	0	0	0	9.28678e-05
>SD_Ssd-00650	9.51656e-05	0.000103684	0	0.000192697	0	0	0.00123446	0.000536978	0.00129297	0.000772887		0	0	4.06339e-05	0	0	5.6899e-05	0.0007411	0.000349703	0.000361402	0.00117197		0	0	0	0	0	0	0.000365965	0.000314861	0.000170598	5.69606e-05		0	0	0	0.000100956	0	0	0.000220653	0.000119446	0.00395349	0.000278603
>SD_Ssd-00651	9.51656e-05	0	0	0	0	0	0	0	0	0		0	4.26076e-05	4.06339e-05	0	0	0	2.85038e-05	0.000799321	0.000180701	0.000195329		0	0	0	0	0	0	0	0.000314861	0.000597091	0		0	0	0	0	0	0	0	0	0.000284238	0
>SD_Ssd-00652	0	0	0	0	0	0	0	0	0	0		0	0	4.06339e-05	0	0	5.6899e-05	0	0.000249788	0.000120467	2.79041e-05		0	0	0	0	0	0	0	0	0	0		0	0	0	0	0	0	0	0	0.000232558	0
>SD_Ssd-00653	0	0	0	0	0	9.83381e-05	2.28603e-05	4.88162e-05	0	0		0	8.52152e-05	0	0	0	5.6899e-05	0	0.000149873	0	2.79041e-05		0.00011396	0	0	0.000185448	0	0.000262605	0	0	0	0		0	0	0	0	0	0	0	0	0	0
>SD_Ssd-00654	0.000285497	3.45614e-05	0	0	0	0	0	0	0	0		0	0.000127823	0	0	0	0	0	0	0	0		0.00262108	0	0	6.18162e-05	0	0	0	0.000157431	0	5.69606e-05		0	3.09866e-05	0	0	0	0	0	0	0	0
>SD_Ssd-00655	0	0	0	0	0	0	2.28603e-05	4.88162e-05	0	3.86444e-05		0	0	0	0	0	0	0	4.99575e-05	6.02337e-05	5.58082e-05		0	0	0	0	0	0	0	0	0.000127948	0		0	0	0	0	0	0	0	0.000119446	5.16796e-05	0
>SD_Ssd-00656	0	3.45614e-05	2.08286e-05	0	0	0	2.28603e-05	0.000146449	0.000228172	0		0	0	0	0	0	0	5.70077e-05	0	0	0		0	0	0	0	0	0	0.000182983	5.24769e-05	4.26494e-05	0.000512645		0	0	0	0	0	0	0.00033098	0	0	0.000185736
>SD_Ssd-00657	0	0	0	0	0	0	2.28603e-05	0.000341713	0	7.72887e-05		0	0	0	0	0	5.6899e-05	0	0.000149873	0	5.58082e-05		0	0	0	0	0	0	0	5.24769e-05	0.000127948	0		0	0	0	0	0	0	0	0.000119446	5.16796e-05	0
>SD_Ssd-00658	0	0	2.08286e-05	0	0	0	4.57206e-05	0	0.000152114	0.000193222		4.93974e-05	4.26076e-05	4.06339e-05	0	0	0	0.000342046	0	0	2.79041e-05		0	0	0	0	0	0	0.00164684	0.000419815	8.52988e-05	0		0	0	0	0	0	0	0.000110327	0	0	9.28678e-05
>SD_Ssd-00659	0	0.000518421	0	0.000385394	7.06314e-05	9.83381e-05	0	4.88162e-05	0	3.86444e-05		7.4096e-05	8.52152e-05	0.000446973	0.000168138	0.000276855	0.00244666	0.000171023	0	0	2.79041e-05		0	6.24766e-05	9.35337e-05	0	0.0062551	0	0	0	4.26494e-05	5.69606e-05		0	0.000154933	0	0.000100956	0.000213789	0.000902889	0	0	5.16796e-05	0.000278603
>SD_Ssd-00660	0.000666159	0	4.16571e-05	0.000385394	0	0.000786705	0.000411485	0.000536978	0.000304229	0.000309155		0	0	4.06339e-05	0	0	0	8.55115e-05	4.99575e-05	6.02337e-05	0.000167425		0.00022792	0.00018743	0	6.18162e-05	0	0	0.000365965	5.24769e-05	0.00068239	0.000284803		4.50471e-05	0	0	3.36519e-05	0	0.000100321	0	0.000119446	0.000180879	0.000278603
>SD_Ssd-00661	0.000190331	0	0	0	0	0	6.85808e-05	0.000146449	0	3.86444e-05		4.93974e-05	0	4.06339e-05	0	0	0	0.000427558	4.99575e-05	0.000301169	8.37124e-05		0	0	0	0.000123632	0	0.000262605	0.000182983	0.000157431	4.26494e-05	5.69606e-05		0	0	7.02543e-05	0	0	0	0	0.000238892	5.16796e-05	0
>SD_Ssd-00662	9.51656e-05	0	0	0	0	9.83381e-05	2.28603e-05	0.000195265	0	0		0	0	4.06339e-05	0	0	0	5.70077e-05	0	0	2.79041e-05		0	0	0	0	0	0.000262605	0	0	0	0		0	0	0	3.36519e-05	0	0	0	0	0	0
>SD_Ssd-00663	0	0	0	0	0	0	2.28603e-05	4.88162e-05	0	3.86444e-05		0	0	0	0	0	0	0	0	0	2.79041e-05		0	0	0	0	0	0	0	0	0.000170598	0		0	0	0	0	0	0	0	0.000238892	2.58398e-05	0
>SD_Ssd-00664	0	0	0	0	0.000141263	9.83381e-05	2.28603e-05	4.88162e-05	7.60572e-05	0		0	4.26076e-05	4.06339e-05	0	0	0	0	0	6.02337e-05	2.79041e-05		0	0	0	0	0	0	0.000182983	0.000104954	0	0		0	3.09866e-05	0	3.36519e-05	0	0	0.000110327	0.000119446	0	0
>SD_Ssd-00665	9.51656e-05	0	0	0	0	0.000590029	2.28603e-05	0	0	0		0	0	0	0	0	0	0	9.99151e-05	0	2.79041e-05		0	0	0	0	0	0	0.000182983	0.000157431	0	0		0	0	0	0	0	0	0	0	0	0
>SD_Ssd-00666	0	0	2.08286e-05	0	0	0.000196676	0	0	0	3.86444e-05		0	0	0	0	0	0	0	0	6.02337e-05	0		0	0	3.11779e-05	0	0	0	0	0	0	0		0	0	0	0	0	0.000200642	0	0	2.58398e-05	0
>SD_Ssd-00667	0	0	0	0	0	0.000295014	4.57206e-05	0	7.60572e-05	0		0	4.26076e-05	0	0	0	0	2.85038e-05	0	0	0		0	0.000124953	0	0	0	0	0	0	0	0		0	0	0	0	0	0	0.000110327	0	0	0
>SD_Ssd-00668	0	0	0	0	0	0	2.28603e-05	0.000146449	0	0		0	0	0	0	0	0	0	0	0	0		0	0	0	0	0	0	0	0	8.52988e-05	0		0	0	0	0	0	0	0	0	5.16796e-05	0
>SD_Ssd-00669	9.51656e-05	0	0	0	0	0	0	4.88162e-05	0.000380286	3.86444e-05		0	0	0	0	0	0	2.85038e-05	0	0.000180701	5.58082e-05		0	0	3.11779e-05	0	0	0	0	0.000262385	0	5.69606e-05		0	3.09866e-05	0	0	0	0	0	0.000238892	7.75194e-05	9.28678e-05
>SD_Ssd-00670	0	0	6.24857e-05	0	0	0	0	4.88162e-05	0.000456343	7.72887e-05		2.46987e-05	0	0	0	0	0	5.70077e-05	4.99575e-05	6.02337e-05	0		0	0	0	0	0	0	0	0.000262385	0.000170598	0		0	0	0	6.73038e-05	0	0	0	0	0	0
>SD_Ssd-00671	0	0	0	0	0	0	4.57206e-05	0	0	3.86444e-05		0	0	0	0	0	0	0	9.99151e-05	0	5.58082e-05		0	0	0	0	0	0	0	0	0	0		0	0	0	0	0	0	0	0.000716675	0	0
>SD_Ssd-00672	0	0	0	0	0	0.000196676	0	0	0	0		0	0	0	0	0	0	8.55115e-05	0	0	2.79041e-05		0	0	0	0	0	0	0	0.000104954	0	0		0	0	0	0	0	0	0	0	0	0
>SD_Ssd-00673	0	0	0	0	0	0	0	0	7.60572e-05	3.86444e-05		0	0	0	0	0	0	0	4.99575e-05	0	0		0	0	0	0	0	0	0	0	4.26494e-05	0		0	0	0	0	0	0.000100321	0	0	0	0
>SD_Ssd-00674	0	0	0	0	0	0	0	4.88162e-05	0	0		0	0	0	0	0	0	0	0	0	2.79041e-05		0	0	0	0	0	0	0	5.24769e-05	8.52988e-05	0		0	0	0	0	0	0	0	0	0	0
>SD_Ssd-00675	0	0	0	0	0	0	0	0	7.60572e-05	0		7.4096e-05	0.000553899	4.06339e-05	0.000112092	0	0	2.85038e-05	0	0.000301169	5.58082e-05		0	0	0	0	0	0	0	0	0	0		0	0.000154933	0	0	0.000106895	0.000100321	0.000110327	0	0	0
>SD_Ssd-00676	0.000190331	0	2.08286e-05	0	0.000211894	0.00186842	4.57206e-05	0.000146449	0	0		0	0	0	0	0	0.000113798	0	9.99151e-05	0	2.79041e-05		0.00045584	0.000124953	3.11779e-05	0.000123632	0.000543922	0	0	5.24769e-05	4.26494e-05	5.69606e-05		0	0	0	0	0	0.000401284	0	0	0	9.28678e-05
>SD_Ssd-00677	0	0	0	0	0	0.000688367	0	0	0	0		0	0	0	0	0	0	2.85038e-05	0	0	2.79041e-05		0	6.24766e-05	0	6.18162e-05	0	0	0	5.24769e-05	0	0		4.50471e-05	0	0	0	0	0	0	0	0	0
>SD_Ssd-00678	9.51656e-05	0	0	0	0	0.000295014	0	0	0	0		0	0	0	0	0	0	0	0	0	0		0	0	0	6.18162e-05	0	0	0.000182983	5.24769e-05	0	0		0	0	0	0	0	0	0	0.000119446	0	0
>SD_Ssd-00679	0.000190331	0	2.08286e-05	0	0	0.000196676	0.000388625	9.76324e-05	7.60572e-05	0		0	0	0	0	0	0	0	0	0	2.79041e-05		0.00011396	0	0	6.18162e-05	0	0	0	0	4.26494e-05	0		0	0	0	0	0	0	0	0	2.58398e-05	0
>SD_Ssd-00680	0	0	0.000312428	0.000770787	0	0	9.14411e-05	0.000244081	7.60572e-05	3.86444e-05		0.000123493	8.52152e-05	0	0	0	0	0.000285038	0	6.02337e-05	0		0	0	3.11779e-05	0	0.000679902	0	0.00182983	5.24769e-05	4.26494e-05	0.000683527		0	9.29598e-05	0	3.36519e-05	0	0.000100321	0	0	0	0
>SD_Ssd-00681	0.000666159	0.000311053	0.000187457	0.00134888	0	0.000688367	6.85808e-05	4.88162e-05	0.00114086	0		0.000197589	0.000298253	0.000203169	0.000476391	0.00018457	5.6899e-05	2.85038e-05	0	0.000301169	0		0	6.24766e-05	0.00318015	6.18162e-05	0.00163177	0.00157563	0	5.24769e-05	8.52988e-05	0.000854409		0.00031533	0.000309866	0.000351272	0.00339884	0.000320684	0.000300963	0.000110327	0	5.16796e-05	9.28678e-05
>SD_Ssd-00682	0	0	4.16571e-05	0	0	0	0	0	7.60572e-05	3.86444e-05		0	0	4.06339e-05	0	0	0	2.85038e-05	0	6.02337e-05	0		0	0	0	0	0.000679902	0	0.000182983	0.000104954	0	0.000284803		0	0	0	0	0	0	0	0	0	9.28678e-05
>SD_Ssd-00683	0	0	0	0	0	0	4.57206e-05	0	0.000304229	3.86444e-05		0	0	0	0	0	0	0	0	0	0		0	0	0	0	0.00013598	0	0	5.24769e-05	0	0		0	0	0	0	0	0.000100321	0	0.000119446	0	0
>SD_Ssd-00684	0	0	0	0	0	0	0	0	0	0		0	0	0	0	0	0	0	9.99151e-05	0.000120467	2.79041e-05		0	0	0	0	0	0	0.000182983	0.000104954	4.26494e-05	0		0	0	0	0	0	0	0	0	0.000129199	0
>SD_Ssd-00685	0.000190331	0	0.000333257	0.000192697	0	0	0	0.00117159	0.00182537	0.000193222		2.46987e-05	0	4.06339e-05	2.8023e-05	0.000276855	0	0	0	0.000180701	2.79041e-05		0.00011396	0	3.11779e-05	0.000123632	0	0.00551471	0	0.000209908	0.000341195	0		0	0	7.02543e-05	0	0	0.000100321	0	0	0	0
>SD_Ssd-00686	0	0	0	0	0	0	0	0.00112277	0	0		2.46987e-05	0	0	0	0	0	2.85038e-05	0	0	2.79041e-05		0	0	0	0	0	0	0	0.000104954	0.000213247	0		0	0	0	0	0	0	0	0	0.000180879	0
>SD_Ssd-00687	0.000761325	3.45614e-05	4.16571e-05	0.00125253	0	0	0.000365764	0.0057115	0.0005324	0.000386444		7.4096e-05	8.52152e-05	8.12678e-05	2.8023e-05	0	0	0.00165322	0.000299745	0.000662571	0.000334849		0.00034188	0.00343621	0	0.000123632	0	0.000262605	0.000914913	0.00582494	0.000725039	0.000284803		9.00941e-05	0	0	0.000134608	0	0	0.000441306	0.00107501	0.000981912	0
>SD_Ssd-00688	0	6.91228e-05	0	0	7.06314e-05	0.000196676	0	4.88162e-05	0	0		2.46987e-05	0	0	0	0	5.6899e-05	0	0	0	8.37124e-05		0	0	0	0	0.00013598	0.000262605	0	5.24769e-05	0	0		0	0	7.02543e-05	0	0	0.000100321	0	0	5.16796e-05	0
>SD_Ssd-00689	0	0	0	0	0	0	6.85808e-05	0	7.60572e-05	0		0	0	0	0	0	0	0	0	0	0		0	0	0	0	0	0	0	0.000157431	4.26494e-05	0		0	0	0	0	0	0	0	0	2.58398e-05	0
>SD_Ssd-00690	0	0	0	0	0	0	2.28603e-05	0	0.000152114	0		0	0	0	0	0	0	0	0	0	0		0	6.24766e-05	0	0	0	0	0.000182983	0	0	0		0	0	0	0	0	0	0	0	0	0
>SD_Ssd-00691	0.00104682	0	0	0	0	0.000786705	0	0	0	0		0	4.26076e-05	0	0	0	0	0.00122566	0.000249788	0.000120467	0.0013394		0.00011396	6.24766e-05	0	0.000679978	0	0	0	0.000157431	4.26494e-05	0		0	0	0	3.36519e-05	0.000106895	0.000100321	0	0	0.000180879	0.000185736
>SD_Ssd-00692	0	0.000103684	0.000166628	0	0	0.000295014	4.57206e-05	0	0.000228172	0		0	0	0	2.8023e-05	0	0	0	0	0	5.58082e-05		0	0	9.35337e-05	0	0	0.000262605	0	5.24769e-05	0	0		0	0	0	0	0	0	0	0	0	0
>SD_Ssd-00693	0	0	0	9.63484e-05	0	9.83381e-05	0	0	0	0		0	0	0	0	0	0	0.000228031	0	0	0.000195329		0	0	0	0	0	0	0	0	0	0		0	0	0	0	0	0	0	0	5.16796e-05	0
>SD_Ssd-00694	0	0	0	0	0	0	0	4.88162e-05	0	0		0	0	0	0	0	0	0	0	0	0		0	0	0	0	0	0	0	5.24769e-05	8.52988e-05	0		0	0	0	0	0	0	0	0	2.58398e-05	0
>SD_Ssd-00695	0	0	0	0	0	0	2.28603e-05	9.76324e-05	0	0		0	0	0	0	0	0	0	0	0.000120467	0		0	0	0	0	0	0	0	5.24769e-05	8.52988e-05	0		0	0	0	0	0	0	0	0	0	0
>SD_Ssd-00696	0	0	0	0	0	0	2.28603e-05	4.88162e-05	0	0		0	0	0	0	0	0	0	4.99575e-05	6.02337e-05	2.79041e-05		0	0	0	0	0	0	0	0	8.52988e-05	0		0	0	0	0	0	0	0	0.000119446	0	0
>SD_Ssd-00697	0	0	2.08286e-05	0	0	0	0.000137162	9.76324e-05	0.000608458	0		0	4.26076e-05	0	0	0	0	0	0	0.000180701	2.79041e-05		0	0	3.11779e-05	0	0	0	0	0.000209908	0.000127948	0		0	0	7.02543e-05	0	0	0	0	0	0	0
>SD_Ssd-00698	0	0	0	0	0	0	0	0	0	0		0	0	0	0	0	0	2.85038e-05	0	6.02337e-05	0		0	0	0	0	0	0	0	0	0	5.69606e-05		0	0	0	0	0	0	0	0	2.58398e-05	0
>SD_Ssd-00699	0	0	0	0	0	9.83381e-05	0	0	0	0		0	0	0	0	0	0	0	0	0	0		0	0	6.23558e-05	0	0	0	0	0	0	0		0	3.09866e-05	0	0.000134608	0	0	0	0	0	0
>SD_Ssd-00700	9.51656e-05	0	0	9.63484e-05	0.000141263	9.83381e-05	0	0	0	0		0	0	0	0	0	0.000113798	0	0	0	0		0	0	0	0	0	0.000262605	0	0	0	5.69606e-05		0	3.09866e-05	0	3.36519e-05	0	0.000100321	0	0	0	0
>SD_Ssd-00701	9.51656e-05	0	0	0	0	9.83381e-05	0	4.88162e-05	0	3.86444e-05		0	4.26076e-05	0	0	0	0	0	0	0	2.79041e-05		0	0	0	0.000123632	0	0	0	0	0	5.69606e-05		0	0	0	0	0	0	0	0.000119446	0	0
>SD_Ssd-00702	0	0	0	0	0	0	0	0	0	3.86444e-05		0	0	0	0	0	0	0	0.00174851	6.02337e-05	0		0	0	0	0	0	0	0	0	0	0		0	0	0	0	0	0	0	0	0.00669251	0
>SD_Ssd-00703	0.00104682	0.000552983	0.000270771	0	0.000141263	9.83381e-05	2.28603e-05	4.88162e-05	0.0005324	3.86444e-05		2.46987e-05	0.000426076	0.000162536	5.6046e-05	9.2285e-05	0.000455192	0.000171023	0.000149873	0.000301169	0.000195329		0	0.000124953	6.23558e-05	0.000247265	0.000679902	0.00630252	0	0.000104954	0.000127948	0.000398724		0.000180188	6.19732e-05	7.02543e-05	0.000504779	0.000320684	0.00110353	0	0	5.16796e-05	0.000185736
>SD_Ssd-00704	0	0	0	0	0	0	0	0	7.60572e-05	0.00061831		0	0	0	0	0	0	2.85038e-05	0	6.02337e-05	0.000167425		0	0	0	0	0	0	0.000182983	0.000209908	4.26494e-05	0.000227842		0	0	0	0	0.000213789	0	0	0.000119446	0	0
>SD_Ssd-00705	9.51656e-05	0.000103684	0.000124971	0	0.000282526	0.00295014	0.000160022	0	0.000228172	0		0.000148192	0.00017043	0	0	0.000276855	0.000170697	8.55115e-05	0	0.00048187	0.000195329		0	6.24766e-05	6.23558e-05	0	0.00244765	0	0	0.000367338	0.000469143	0.000227842		0	0.000154933	0	0.000100956	0.00117584	0.00110353	0	0	2.58398e-05	0
>SD_Ssd-00706	0.00161781	3.45614e-05	8.33142e-05	0	0	0	0	0	0	3.86444e-05		2.46987e-05	0.000255646	0	0	0.000461425	0.000227596	2.85038e-05	0	0.000240935	2.79041e-05		0	0	0	0	0.000407941	0	0	0.000209908	0.000554442	0		0	6.19732e-05	0	3.36519e-05	0.000106895	0.000200642	0	0	2.58398e-05	0
>SD_Ssd-00707	0.000570994	0.000172807	0.000124971	9.63484e-05	7.06314e-05	0.000295014	4.57206e-05	4.88162e-05	0.000380286	7.72887e-05		0	0.000127823	4.06339e-05	0	0	0	0	4.99575e-05	6.02337e-05	5.58082e-05		0.00159544	0.000312383	0	0.00247265	0	0	0	0.000314861	4.26494e-05	0		0	0	0	3.36519e-05	0	0	0.000220653	0	2.58398e-05	0
>SD_Ssd-00708	0	0	4.16571e-05	0	0	0	0	4.88162e-05	0	3.86444e-05		0	0	0	0	0	0	2.85038e-05	0	0	0		0	0	0	0	0	0	0	0	0	0		0	0	0	0	0	0	0	0	0	0
>SD_Ssd-00709	0	0	0	0	0	9.83381e-05	2.28603e-05	0.000146449	0.000152114	0		0	0	0	0	0	0	0	0	0	0		0	0	0	0	0	0	0	0.000157431	0	0		0	6.19732e-05	0	0	0.000106895	0	0	0	0	0
>SD_Ssd-00710	0	3.45614e-05	0	0	0	0	4.57206e-05	4.88162e-05	7.60572e-05	3.86444e-05		0	0	0	0	0	0	0	0	0	0		0	0	0	0	0	0	0	0.000262385	4.26494e-05	0		0	3.09866e-05	0	0	0	0	0	0	0	0
>SD_Ssd-00711	0.000285497	0.000622105	0.000645685	0.000289045	0.000141263	0.00442521	2.28603e-05	0.000195265	0.000380286	0.000193222		0	0.000255646	0	0	9.2285e-05	0.000853485	0.00037055	0.000549533	0.000722804	0.00265089		0	0	6.23558e-05	6.18162e-05	0.000407941	0.00052521	0	0.000209908	0.000255896	0.000113921		0	0	0	0	0.000427579	0.000601926	0	0	0.000568475	0
>SD_Ssd-00712	0.00161781	0.000691228	0.000687342	0.00057809	0.000565052	0	0.000137162	0	0.000304229	0.00061831		0	0	0	0	0	0	0	0	0	2.79041e-05		0.00022792	0.000374859	0	0.000309081	0	0	0.000548948	0	0	0		0	0	0	0	0	0	0	0	0	0
>SD_Ssd-00713	9.51656e-05	0	0	9.63484e-05	0	0	0	0	0	0		0.000271685	0	0.000203169	0.00075662	0.000461425	5.6899e-05	0.00193826	0.00039966	0.00156608	0.000111616		0	0	6.23558e-05	0	0	0	0	0	0	0		4.50471e-05	0.000402826	0.000843052	0.00195181	0.00299305	0.000300963	0.00154457	0.000358337	0.000878553	0.00102155
>SD_Ssd-00714	0	0	0	0	0	0	0	0	0	0		2.46987e-05	0	0	0	0	0	0	0	0	0		0	0	0	0	0	0	0	0.000262385	0	0		0	0	0	0	0	0	0	0	0	0
>SD_Ssd-00715	0	0	0	0	0	0	0	0	0	0		0	0	0	2.8023e-05	0	0	0	0	0	0		0	0	0	0	0	0	0	0	0	0		0	3.09866e-05	0	0	0	0	0	0	0	0
>SD_Ssd-00716	0	0	0	0	0	0	0	0	0	0		0	8.52152e-05	4.06339e-05	0	0	0	0	0	0	0		0	0	0	0	0	0	0	0	0	0		0	0	0	0	0	0	0	0	0	0
>SD_Ssd-00717	0	0	0	0	0	0	2.28603e-05	9.76324e-05	0	0		0	0	4.06339e-05	0	0	0	0	0	0	0		0	0	0	0	0	0.000262605	0	0	0	0		0	0	0	0	0	0	0	0	2.58398e-05	0
>SD_Ssd-00718	0	0	0	0	0	0.000196676	0	4.88162e-05	0	0		0	0	0	0	0.00018457	5.6899e-05	0	0	0	0		0	0	0.000249423	0	0.00122382	0.00105042	0	0	8.52988e-05	0		0	0	0	0	0.000641368	0.000702247	0	0	0	0
>SD_Ssd-00719	0	0	0	0	0	0	0.000114301	0.000439346	7.60572e-05	3.86444e-05		0	4.26076e-05	4.06339e-05	0	0	0	0	0.000899236	0.000783038	0.000585987		0	0	0	0	0	0	0	0.000209908	0.000341195	5.69606e-05		0	0	0	0	0	0	0	0.00191113	0.000103359	0
>SD_Ssd-00720	0	0	0	0	0	0	4.57206e-05	0.000195265	7.60572e-05	0		0	0	0	0	0	0	0	9.99151e-05	0.000361402	0.000111616		0	0	0	0	0	0	0	0.000577246	0.000213247	0		0	0	0	0	0	0	0	0	5.16796e-05	0
>SD_Ssd-00721	9.51656e-05	3.45614e-05	0	0	0	0	4.57206e-05	0	0.000152114	0.00027051		2.46987e-05	0.0022582	0	0	0	0	5.70077e-05	0.00059949	0.00120467	0.0013673		0.00022792	0	0	0	0	0	0	0	4.26494e-05	0		0	0	0	6.73038e-05	0	0	0.000110327	0.0041806	2.58398e-05	0.000371471
>SD_Ssd-00722	0	6.91228e-05	0	0	0	0	0	0	0	0		0	0	0	2.8023e-05	0	0	0	0	0	2.79041e-05		0	0	0	0	0	0	0	0	4.26494e-05	5.69606e-05		0	0	0	0	0	0	0	0	0	0
>SD_Ssd-00723	0	0	0	0	0	0	0	0	0	0		0	0	0	0	0	0	0	0	0	0		0.00011396	0	0	0	0	0	0	5.24769e-05	0	0		0	0	0	0	0	0	0	0	0	0
>SD_Ssd-00724	0.000285497	0.00072579	0.00252026	0.00221601	0	0.0028518	0.00626372	0.000878692	0.002662	0.000386444		2.46987e-05	0.000426076	0.000243803	0.000112092	0	0.000113798	0.000798107	0.000899236	0.000421636	0.00047437		0.0160684	0.00349869	0	0.000741794	0	0.00052521	0	0.00157431	0.000469143	0.000740488		0	0	7.02543e-05	6.73038e-05	0.000106895	0.000501605	0	0.000119446	0.000335917	9.28678e-05
>SD_Ssd-00725	0	0	0	0	0	0	2.28603e-05	0	0	0		0	0	0	0	0	0	0	4.99575e-05	0	0.000111616		0.00011396	0	0	0	0	0	0	0	0	0		0	0	0	0	0	0	0	0	0	0
>SD_Ssd-00726	9.51656e-05	0	0	0	0	0	0	9.76324e-05	0	0		0	0	0	0	0	0	0	9.99151e-05	6.02337e-05	5.58082e-05		0	0	0	0	0	0	0	0.000157431	0.000170598	0		0	0	0	0	0	0	0	0	0.000103359	0
>SD_Ssd-00727	0	0	0	0	0	0	0	0	7.60572e-05	3.86444e-05		0	0	0	0	0	0	0	0	0	0		0	0	0	0	0	0	0	5.24769e-05	4.26494e-05	0		0	0	0	0	0	0	0	0	0	0
>SD_Ssd-00728	0	0	0	0	0	0	0	0.000195265	0	0		0	0	0	0	0	0	2.85038e-05	4.99575e-05	0	5.58082e-05		0	0	0	0	0	0	0	5.24769e-05	4.26494e-05	0		0	0	0	0	0	0	0	0.000358337	2.58398e-05	0
>SD_Ssd-00729	0	0	4.16571e-05	0	0	0	0	0	0.000152114	3.86444e-05		0	0	0	0	0	0	0	4.99575e-05	0	0		0	0	0	0	0	0	0	0.000472292	0.000170598	0		0	0	0	0	0	0	0	0	0	0
>SD_Ssd-00730	0	0.000622105	0.000354086	9.63484e-05	0.000282526	0.000196676	0.000342904	0	0.000152114	0.000347799		0	0	0	0	0	0	0	0	0	0		0	0.000499813	0	0	0	0	0	0	0	0		0	0	0	0	0	0	0	0	0	0
>SD_Ssd-00731	0	0	0	0	0	0	0	4.88162e-05	0	0		0	0	0	0	0	0	0	0	0	0		0	0	0	0	0	0	0	5.24769e-05	0	0		0	0	0	0	0	0	0	0	0	0
>SD_Ssd-00732	0	0	0	0	0	0	0	0.000146449	0	0		0	0	0	0	0	0	0	0	0	0		0	0	0	0	0	0	0	0	0	0		0	0	0	0	0	0	0	0	2.58398e-05	0
>SD_Ssd-00733	0.000190331	0	0	0	0	0	0.000160022	0	0.000380286	0		0	0	4.06339e-05	0	0	0	2.85038e-05	0	6.02337e-05	0.000334849		0	6.24766e-05	0	0	0	0	0	0.000209908	0.000383844	5.69606e-05		0	0	0	0	0	0	0	0	7.75194e-05	0
>SD_Ssd-00734	9.51656e-05	3.45614e-05	0.000124971	0	0	0	9.14411e-05	0.000781059	0.00121692	3.86444e-05		2.46987e-05	0	0.000121902	0	0	0	0.00037055	0.00019983	0.00048187	0.000251137		0.000797721	6.24766e-05	0	6.18162e-05	0	0	0.000365965	0.00309614	4.26494e-05	5.69606e-05		0	3.09866e-05	0	3.36519e-05	0	0	0.000110327	0	0.000284238	9.28678e-05
>SD_Ssd-00735	0	0	0	0	0	0	0	0	0	0		0	0	0	0	0	0	0	0	0	0		0	0	0	0	0	0	0	0	0	0		0	0	0	0	0	0	0	0.000238892	0	0
>SD_Ssd-00736	0	0	0	0	0	0	0	0	0	0		0	0	0	0	0	0	2.85038e-05	0	0	0		0	0	0	0	0	0	0	5.24769e-05	0	0		0	0	0	0	0	0	0	0	0	0
>SD_Ssd-00737	0	0	0	0	0	0	0	0	0	0		0	0	0	0	0	5.6899e-05	0	0	6.02337e-05	0		0	0	0	0	0	0.000262605	0	0	4.26494e-05	0		0	0	0	0	0	0	0	0	2.58398e-05	0
>SD_Ssd-00738	0	0	0	0	0	0	0	0	0	0		0	0	0	0	0	0	0.000142519	9.99151e-05	0	0.000195329		0	0	0	0	0	0	0	0	0	0		0	0	0	0	0	0	0	0	0.000645995	0
>SD_Ssd-00739	0	3.45614e-05	2.08286e-05	0	0.000141263	0	0.000114301	0	0	3.86444e-05		0	0	0	0	0	0	0	0	0	0		0	0	0	0	0	0	0	0	0	0		0	0	0	0	0	0	0	0	0	0
>SD_Ssd-00740	0.000951656	0	0	0.000674439	0	0.00049169	0.000708669	0.00170857	0.000380286	0.000347799		0	4.26076e-05	4.06339e-05	0	0	0	0.000313542	0.000149873	0.000120467	0.000195329		0.000797721	0.000312383	0	0	0.00013598	0	0.000914913	5.24769e-05	0.000341195	0.000227842		4.50471e-05	0	0	0.000134608	0	0.000100321	0.000441306	0	0.000620155	9.28678e-05
>SD_Ssd-00741	0	0	0	0	0	0	0	0	0	0		0	8.52152e-05	0	0	0	0	0	0	0	0		0	0	0	0	0	0	0	0	0	0		0	0	0	0	0	0	0	0	0	0
>SD_Ssd-00742	0	0	0	0	0	9.83381e-05	0	0	0	3.86444e-05		0	0	0	0	0	0.000625889	8.55115e-05	0	0	0.000390658		0	0	0	0	0	0	0	0	0	0		0	0	0	0	0.000213789	0	0	0	0	0.000371471
>SD_Ssd-00743	0	0	2.08286e-05	0.000192697	0	0	0	9.76324e-05	0	3.86444e-05		2.46987e-05	0.000298253	4.06339e-05	0	0	0	0.000285038	0.000149873	0.000240935	0.000279041		0	0	3.11779e-05	0.000309081	0	0	0	0	0	0.000227842		0	0	0	0	0.000534474	0.000401284	0	0	0.000103359	0
>SD_Ssd-00744	0	0	0	0	0	0	0	0	0	0		0	0	0	0	0	0	0	0	0	0		0	0	0	0	0	0	0	0.000157431	0	0		0	0	0	0	0	0	0.000110327	0	0	0
>SD_Ssd-00745	0	3.45614e-05	0	0	0	0	0	0	0	7.72887e-05		0	0.000127823	4.06339e-05	0	0	0	0	0	6.02337e-05	0		0	0	0	0	0	0	0	5.24769e-05	0	0		0	0	0	0	0	0	0.000110327	0.000119446	0	0
>SD_Ssd-00746	0	0	8.33142e-05	0	0	0	0	0	0	0		0	0	0	0	0	0	0	0	6.02337e-05	8.37124e-05		0	0	0	0	0	0	0	0.000104954	0	0		0	0	0	0	0	0.000200642	0	0	0	0
>SD_Ssd-00747	0	3.45614e-05	0	9.63484e-05	0.000282526	0	2.28603e-05	0	0	3.86444e-05		0	0	0	0	0	0	0	0	0	0		0	0	0	0	0	0	0	0	0	0		0	0	0	0	0	0	0	0	0	0
>SD_Ssd-00748	0	3.45614e-05	6.24857e-05	0	0	0	0	0	0	0		0	0	0	0	0	0	0	0	0	5.58082e-05		0	0	0	0	0	0	0	0	4.26494e-05	0		0	0	0	0	0	0	0	0	0	0
>SD_Ssd-00749	0	0	0	0	0	0	4.57206e-05	4.88162e-05	0.000152114	0.000154577		0	0.00178952	0	0	0	0	0	0.000799321	0.000963739	0.000781315		0	0	0	0	0	0	0	0	4.26494e-05	0		0	0	0	0	0	0	0	0.00633063	0	0
>SD_Ssd-00750	0	6.91228e-05	4.16571e-05	0	0	0.00147507	0.000525786	0.000683427	0.00121692	3.86444e-05		2.46987e-05	4.26076e-05	4.06339e-05	0	0	0.000113798	0.000513069	4.99575e-05	0.000301169	0.000167425		0	0	0	0.000123632	0.000407941	0.00157563	0.000182983	0.000262385	0.000170598	0.00096833		0	3.09866e-05	0	0	0.000106895	0.000200642	0.000220653	0	0.000516796	9.28678e-05
>SD_Ssd-00751	0.000761325	0.000380176	0.000104143	0.000192697	0.000918209	0.00167175	0.000205743	0.000439346	0.000608458	0		0.000197589	0.000383468	0.000243803	0	0.000276855	0.000398293	0.000484565	0.000249788	0.000421636	0.000334849		0.00307692	0.00112458	0.000187067	0.000556345	0.000271961	0.00446429	0	0.000419815	0.000255896	5.69606e-05		9.00941e-05	0	0.000140509	0.000773994	0	0.00140449	0.000110327	0.000358337	0.00100775	0
>SD_Ssd-00752	0	0	0	0	0	9.83381e-05	0	4.88162e-05	7.60572e-05	0		0	0	0	0	0	0	0	0	0	0		0	0	0	0	0	0	0	5.24769e-05	0	0		0	0	0	0	0.000320684	0.000100321	0	0	0	0
>SD_Ssd-00753	0	3.45614e-05	0	0	0.000141263	0	0	0	0	0		0	0	0	0	0	5.6899e-05	0	0	0	0		0.00011396	0	0	0	0	0	0	0	0	0		0	0	0	0	0	0	0	0	0	0
>SD_Ssd-00754	0	0	0	0	0	9.83381e-05	0	0	0	0		0	0	0	0	0	0	0	0	0	0		0.00011396	0	0	0	0.00013598	0	0	0	0	5.69606e-05		0	0	0	0	0	0	0	0	0	0
>SD_Ssd-00755	0.000951656	0	0.000562371	9.63484e-05	7.06314e-05	0	0.000297184	0.000292897	0.000304229	0.000772887		2.46987e-05	0.000255646	0.000121902	2.8023e-05	0	0.000625889	0.000171023	9.99151e-05	0.00138538	0.00242766		0.00011396	0.000374859	0	0.000247265	0	0.00105042	0.0010979	0.0013644	0.000938286	0.00307587		0.000135141	3.09866e-05	7.02543e-05	0.000134608	0.000106895	0.000802568	0	0.000238892	0.00111111	0.000464339
>SD_Ssd-00756	9.51656e-05	0	0	0.000385394	0	0	0	0	7.60572e-05	3.86444e-05		0	0	0	0	0	0	2.85038e-05	0	0	2.79041e-05		0	0.000124953	0	0	0	0	0.000365965	0	0.000170598	0		0	0	0	0	0	0.000100321	0.000110327	0.000119446	0	0
>SD_Ssd-00757	0	0	0	0	0	0	0	4.88162e-05	0	0		0	0	0	0	0	0	0	0	6.02337e-05	2.79041e-05		0	0	0	0	0	0	0	0	4.26494e-05	0		0	0	0	0	0	0	0	0.000238892	0	0
>SD_Ssd-00758	0.000190331	0	2.08286e-05	0.000289045	0	0.000393352	0.000182882	0.00102514	0.000380286	0.000193222		0	0	8.12678e-05	5.6046e-05	0	5.6899e-05	0.000826611	0.000299745	0.000361402	0.000195329		0.000797721	0.00018743	3.11779e-05	0.000123632	0	0	0.000365965	0.00398825	0.000255896	0		4.50471e-05	3.09866e-05	0	0	0	0	0.000220653	0.000716675	0.000335917	0
>SD_Ssd-00759	0	0	0	0	0	0	0	0	0	0		0	0	0	0	0	0	0	0	0	2.79041e-05		0	0	0	0	0	0	0	0.000104954	0	0		0	0	0	0	0	0	0	0	0	0
>SD_Ssd-00760	0	0	0	0	0	0	0	0	0	0		0	0	0	0	0	0	0	0	0	0		0	0	0	0	0	0	0	5.24769e-05	4.26494e-05	0		0	0	0	0	0	0	0	0	0	0
>SD_Ssd-00761	0	0	0	0.000192697	0	0	2.28603e-05	0.00248963	0.000228172	3.86444e-05		0	0	0	0	0	0	2.85038e-05	9.99151e-05	0.000240935	0.000139521		0.00022792	0	0	0	0	0	0	0.00115449	8.52988e-05	0		0	0	0	0	0	0	0.000110327	0.000238892	0.000155039	0
>SD_Ssd-00762	0	0	0	0	0	0	0	0	0	0		0	0	4.06339e-05	0	0	0	5.70077e-05	0	0	0		0	0	0	0	0	0	0.000182983	0	0	0		0	0	0	0	0	0	0	0	0	9.28678e-05
>SD_Ssd-00763	0	0	0	0	0	0	0	0	0	0		0	0	0	0	9.2285e-05	0	5.70077e-05	0	0	0.000167425		0	0	0	0	0	0	0	0	0	5.69606e-05		0	0	0	0	0	0	0	0	0	0
>SD_Ssd-00764	9.51656e-05	0	2.08286e-05	0	0	0	2.28603e-05	0.000244081	0	3.86444e-05		0	8.52152e-05	0	0	0	0	0	0.000299745	0.000120467	0.000223233		0	0	0	0	0	0	0	0.000157431	0.000170598	0		0	0	0	0	0	0	0	0.000119446	5.16796e-05	0
>SD_Ssd-00765	0	0	0	0	0	0	4.57206e-05	0	0	0		0	0	0	0	0	0	0.000114015	0	0	2.79041e-05		0	0	0	0	0	0	0	5.24769e-05	0	0		0	0	0	0	0	0	0	0	2.58398e-05	0
>SD_Ssd-00766	0	0	0	9.63484e-05	0	0	0	0	0	0.000154577		2.46987e-05	0	0	0	0	5.6899e-05	0	4.99575e-05	6.02337e-05	0		0	0	0	0	0	0	0	0	4.26494e-05	0		0	0	0	0	0	0	0	0	0	0
>SD_Ssd-00767	9.51656e-05	0	0	0	0	0	0	0.00126922	0.000912686	0		0	0	8.12678e-05	0	0	0	0	4.99575e-05	0.000180701	0		0	0	0	0	0	0.00052521	0	0	4.26494e-05	0		0	0	0	0	0	0.000200642	0	0	7.75194e-05	9.28678e-05
>SD_Ssd-00768	0	3.45614e-05	2.08286e-05	0	0	9.83381e-05	2.28603e-05	0	0	0		0	4.26076e-05	0	0	0	0	0	0	0	0		0	0	0	0	0	0	0	0	0	0		0	0	0	0	0	0	0	0	0	0
>SD_Ssd-00769	9.51656e-05	0	0	0.000289045	0	0	0.000342904	0	0.000152114	0.000386444		0	4.26076e-05	0	0	0	0.000170697	2.85038e-05	4.99575e-05	6.02337e-05	0		0	0	0	0	0	0	0	0.000209908	0.000213247	0		4.50471e-05	0	0	0	0.000106895	0.000100321	0	0.000119446	0.000258398	0
>SD_Ssd-00770	0	0	0	0	0	0	0	0	0	0		0	0	0	0	0	0	0	4.99575e-05	0	0		0	0	0	0	0	0	0	0	0	0		0	0	0	0	0	0	0	0	0.000103359	0
>SD_Ssd-00771	0	3.45614e-05	0	0	0	9.83381e-05	0	0	0	0		0	4.26076e-05	0	0	0	0	0	4.99575e-05	0	0		0	0	0	0	0	0	0	0	0	0		0	3.09866e-05	0	3.36519e-05	0	0.000100321	0	0	0	0
>SD_Ssd-00772	0	0	0	0	0	0	0	0	0	0		0	0	0	0	0	0	2.85038e-05	0	0	0		0	0	0	0	0	0	0	0	0	0		0	3.09866e-05	0	0	0	0	0	0	0	0
>SD_Ssd-00773	0	0	0	0	0	0	0	0	0	0		0	0	0	0	0	0	0	0	0	0		0.00022792	0	0	0	0	0	0	0	0	0		0	0	0	0	0	0	0	0	0	0
>SD_Ssd-00774	0	0	0	0	0	0	0	0	0	3.86444e-05		0	0	0	0	0	0	0	0	6.02337e-05	0		0	0	0	6.18162e-05	0	0	0	0	0	0		0	0	0	0	0.000106895	0	0.000110327	0	0	9.28678e-05
>SD_Ssd-00775	0	0	0	0	0	0	0	0	0	0		0	0	0	0	0	0	0	4.99575e-05	0	2.79041e-05		0	0	0	0	0	0	0	0.000104954	0	0		0	0	0	0	0	0	0	0	0	0
>SD_Ssd-00776	0	0	2.08286e-05	0	0	0	0	0	0.000152114	7.72887e-05		0	0	0	0	0	0	8.55115e-05	0	0	0		0	0	0	0	0	0	0	0.000367338	4.26494e-05	5.69606e-05		0	0	0	0	0	0	0.00033098	0	0	0
>SD_Ssd-00777	0	0	0	0	0	0	0	0	0	0		0	0	0	0	0	0	8.55115e-05	4.99575e-05	6.02337e-05	0.000502274		0.0011396	0	0	0	0	0	0	0	0	0		0	0	0	0	0	0	0	0	2.58398e-05	0
>SD_Ssd-00778	0	3.45614e-05	2.08286e-05	0	0.000141263	9.83381e-05	6.85808e-05	0	0.000152114	3.86444e-05		2.46987e-05	0	0	0	0	0	0	0	0	8.37124e-05		0.00011396	6.24766e-05	0	0	0	0	0	5.24769e-05	0.000127948	0		0	3.09866e-05	7.02543e-05	0	0	0	0	0	0	0
>SD_Ssd-00779	0	0	0	0	0	0	0	0	0	0		0	0	0	0	0	0	2.85038e-05	0	0	0		0	0	0	0	0	0	0	5.24769e-05	0	0		0	0	0	0	0	0	0	0	0	0
>SD_Ssd-00780	0	0	0	0	0	0	0	0	0	0		0	4.26076e-05	0	0	0	0	0	0	0	0		0	0	0	0	0	0	0	0	4.26494e-05	0		0	0	0	0	0	0	0	0	0	0
>SD_Ssd-00781	0	0	0	0	0	9.83381e-05	0	0	7.60572e-05	0		0	0	0	0	0	0	2.85038e-05	0	0	0		0	0	6.23558e-05	6.18162e-05	0	0	0	0	0	0		0	3.09866e-05	0	3.36519e-05	0	0	0	0	0	0
>SD_Ssd-00782	0	0	0.0002916	0	0	0	0	0	0	0.000115933		0	0	0	0	0	0	2.85038e-05	0	0.000120467	2.79041e-05		0	0	0	0	0	0	0	5.24769e-05	8.52988e-05	0		0	0	0	0.000100956	0	0	0	0.000119446	0	0
>SD_Ssd-00783	0	0	0	0	0	0	0	0	0	3.86444e-05		0	0	0	0	0	0	5.70077e-05	0	0	0.000167425		0	0	0	0	0	0	0	0	0	5.69606e-05		0	0	0	0	0	0.000100321	0	0	0	0.000371471
>SD_Ssd-00784	0.000285497	3.45614e-05	2.08286e-05	0	0	0	4.57206e-05	0	7.60572e-05	0		0	4.26076e-05	0	2.8023e-05	0	0	2.85038e-05	0	0	5.58082e-05		0	0	0	0	0.00013598	0	0.000182983	5.24769e-05	0	0.000341763		0	0.000340853	0	6.73038e-05	0	0	0	0.000238892	2.58398e-05	0.00083581
>SD_Ssd-00785	0	0	0	0	0	0	0	0	0	0		0	0	0	0	0	0	0	0	0	2.79041e-05		0	0	3.11779e-05	0.000185448	0	0	0	0	0	0		0	0	0	0	0.000106895	0	0	0	0	0
>SD_Ssd-00786	0.000190331	6.91228e-05	0.000166628	0.000192697	0	0	4.57206e-05	0.000244081	7.60572e-05	0.000115933		2.46987e-05	0.000340861	4.06339e-05	2.8023e-05	0	0	0.000199527	9.99151e-05	0.000120467	0.000390658		0	0	0	6.18162e-05	0	0	0.000182983	0.00624475	0.000127948	0		0	0	0	0	0	0	0	0.000597229	0	9.28678e-05
>SD_Ssd-00787	0	0	0	0	0	0	0	0	0.000304229	0		9.87947e-05	0	0	0	0	0	0	0	0	0		0	0	0	0	0	0	0	0	0	0		0	0	0	3.36519e-05	0	0	0	0	0	0
>SD_Ssd-00788	0	0	0	0	0	0	0	0	0	0		0	0	0	0	0	0	0	0	0	5.58082e-05		0	0	0	0	0	0	0	0	0	0		0	0	0	0	0	0	0	0	0	0
>SD_Ssd-00789	0	0	0	0	0	0	0	0	7.60572e-05	3.86444e-05		0	0	0	0	0	0	0	0	6.02337e-05	5.58082e-05		0	0	0	0	0	0	0	0	0	0		0	0	0	0	0	0	0	0	0	0
>SD_Ssd-00790	0	0	0	0	0	0	0	0.000146449	0	0		0	0	0	0	0	0	0	0	0	0		0	0	0	0	0	0	0	0.000157431	0	0		0	0	0	0	0	0	0	0	0	0
>SD_Ssd-00791	0	0	0	0	0	0	0	0	0	0		0	0	0	0	0	0	0	0	0	0		0	0	0	0	0	0	0	0.000209908	0	0		0	0	0	0	0	0	0	0	0	0
>SD_Ssd-00792	0	0	0	0	0	0	0	0	0	0		0	0	0	0	0	0	0	0	0	0		0	0	0	0	0	0	0	0.000157431	0	0		0	0	0	0	0	0	0	0	0	0
>SD_Ssd-00793	0.000190331	0.000103684	0	9.63484e-05	7.06314e-05	0	0	0.000341713	7.60572e-05	3.86444e-05		0.000296384	8.52152e-05	8.12678e-05	0.000196161	0.00036914	0.000170697	0	0	6.02337e-05	0		0	0	3.11779e-05	0	0.00108784	0	0.000365965	5.24769e-05	0	0.000227842		0	0.000495786	7.02543e-05	0.000201911	0	0	0.000110327	0	0	0.000185736
>SD_Ssd-00794	0	3.45614e-05	0	0	0	0	0	0	0	0		0	0	0	0	0	0	2.85038e-05	0	6.02337e-05	0		0	0	0	0	0	0	0	5.24769e-05	0	0		0	0	0	3.36519e-05	0	0	0	0	0	0
>SD_Ssd-00795	0	0	0	0	0	0.000196676	0	0	0	0		0	0	0	0	0	0	0	0	0	5.58082e-05		0	0	0	0	0	0.000262605	0	0	0	0		0	0	0	0	0.000213789	0.000300963	0	0	0	0
>SD_Ssd-00796	0	0	0	0	0	0	0	0	0.000152114	0		0	0	0	0	0	0	0	0	0	0		0	0	0	0	0	0	0	0	0	0		0	0	0	0	0	0	0	0	0	0
>SD_Ssd-00797	0	0	0	0	0	0	2.28603e-05	0	7.60572e-05	3.86444e-05		0	0	0	0	0	0	0	0	0	0		0	0	0	0	0	0	0.000182983	0	0	0		0	0	0	0	0	0	0	0	0	0
>SD_Ssd-00798	0	6.91228e-05	0	0	0	9.83381e-05	2.28603e-05	0	7.60572e-05	0		0	4.26076e-05	0	0	0	0	0	0	6.02337e-05	0.000139521		0	0	0	0	0	0.000262605	0	0	0	0		0	0	0	0	0	0	0	0	0	0
>SD_Ssd-00799	0	0.000103684	6.24857e-05	0	0	0	0	0	0	0.00123662		0	4.26076e-05	0	0	0	0	8.55115e-05	0	6.02337e-05	8.37124e-05		0	0	0	0	0	0	0.000182983	0.000104954	0	0		0	0.000154933	0	0	0	0	0.000110327	0.000119446	0	0
>SD_Ssd-00800	0	0	0	0	0	0	0	0	0	0		0	0.00017043	0	0	0	0	0	0	0	5.58082e-05		0	0	0	0	0	0	0	0	8.52988e-05	0		0	0	0	0	0	0	0	0.000119446	0	0
>SD_Ssd-00801	0	0	6.24857e-05	0	0.000565052	0.000196676	0	0	0	3.86444e-05		0	0	0	0	0	0	0	0	0	0		0	6.24766e-05	0	0	0	0	0.000182983	0	0	0		0	0	0	0	0	0	0	0	0	0
>SD_Ssd-00802	0	0	0	0	0	0	2.28603e-05	4.88162e-05	0	0		0	0	0	0	0	0	0	0	6.02337e-05	5.58082e-05		0	0	0	0	0	0	0	0	8.52988e-05	0		0	0	0	0	0	0	0	0	0	0
>SD_Ssd-00803	0	0	0	0	0	9.83381e-05	0	0	0	0		0	0	0	0	0	0	0	0	0	0		0	0	0	0	0	0	0	0	0.000725039	0		0	0	0	0	0	0	0	0	0	0
>SD_Ssd-00804	0	0	2.08286e-05	0	0	0	0	4.88162e-05	0.000228172	0		0	0	0	0	0	0	0	0	6.02337e-05	2.79041e-05		0	0	0	0	0	0.000262605	0.000182983	5.24769e-05	4.26494e-05	5.69606e-05		0	0	0	3.36519e-05	0	0	0	0	0	0
>SD_Ssd-00805	9.51656e-05	0	0	0	0	0	2.28603e-05	0	7.60572e-05	0		0	0	0	0	0	0	0	4.99575e-05	0	2.79041e-05		0	6.24766e-05	0	0	0	0	0.000182983	5.24769e-05	0	0		4.50471e-05	0	0	0	0	0.000300963	0	0	0	0
>SD_Ssd-00806	0.000380662	3.45614e-05	0	0	0	0	0	0.000878692	0.000228172	0		4.93974e-05	0.000127823	4.06339e-05	0	0	0.000113798	0	0.000249788	6.02337e-05	2.79041e-05		0.00239316	0.000124953	3.11779e-05	0.00142177	0	0	0.000182983	0.00592989	4.26494e-05	5.69606e-05		0.000225235	3.09866e-05	7.02543e-05	0.000100956	0	0	0.000110327	0	2.58398e-05	9.28678e-05
>SD_Ssd-00807	0	0	0	0	0	9.83381e-05	0	0	0.000152114	3.86444e-05		0	0	0	0	0	0	0	0	0.000120467	0.000111616		0	0	0	0	0	0	0	0	0	0		0	0	0	0	0	0	0	0	0	0
>SD_Ssd-00808	9.51656e-05	0	0	9.63484e-05	0	0	2.28603e-05	0	0	0		0	0	0	0	0	0	0	4.99575e-05	0	0		0	0	0	0	0	0	0	5.24769e-05	0.00127948	0		0	0	0	0	0	0	0	0	0	9.28678e-05
>SD_Ssd-00809	0	0	0	0	0	0	0	0	0.000152114	0		0	0	0	0	0	0	0	0	0	0		0	0	0	0	0	0	0	0.000104954	0	0		0	0	0	0	0	0	0	0	0	0
>SD_Ssd-00810	9.51656e-05	0	0	0	0	0	0	0	0.000152114	3.86444e-05		0	0	0	0	0	0	8.55115e-05	0	0.000180701	0.000139521		0	0	0	0	0	0	0	0	0	0		0	0	0	6.73038e-05	0.000106895	0.000100321	0	0	2.58398e-05	0
>SD_Ssd-00811	0.00133232	0.000622105	0.000354086	0	0	0	0.000205743	4.88162e-05	0.000608458	0.000541021		0	0	0	0	0	0	0	0	0	0		0.00102564	0.000687242	0	0.000865426	0	0	0.000914913	0.000157431	4.26494e-05	0		0	0	0	0	0	0	0	0	0	0
>SD_Ssd-00812	0	0	0	9.63484e-05	0	0	0	0	0	0		0	0	0	0	0	0	2.85038e-05	0	0	0		0	0	0	0	0	0	0	0	0	0		0	0	0	0	0	0	0	0	0	9.28678e-05
>SD_Ssd-00813	0	0	0	0	0	0	0	4.88162e-05	0.000380286	0		0	4.26076e-05	4.06339e-05	0	0	0	2.85038e-05	4.99575e-05	0.00289122	0.00153473		0.00011396	0	0	0	0	0	0	0.000472292	0.000213247	0		0	0	0	0	0	0	0	0.00083612	0	0
>SD_Ssd-00814	0.000190331	0	0	0	0	0	0	0	0	0		0	0	0	0	0	0	0	0	0.000240935	0		0	0	0	0	0	0	0	0	0	0		0	0	0	0	0	0	0	0	0	0
>SD_Ssd-00815	0	0	0	0	0	0	0	0	7.60572e-05	3.86444e-05		0	0	0	0	0	0	0	0	0	0		0	0	0	0	0	0	0.000365965	0	0	0		0	6.19732e-05	0	0	0	0	0	0	0	0
>SD_Ssd-00816	0	0	0	0	0	0	0	4.88162e-05	0	0		0	0	0	0	0	0	0	0.000299745	0.000120467	0		0	0	0	0	0	0	0	5.24769e-05	8.52988e-05	0		0	0	0	0	0	0	0	0.000119446	5.16796e-05	0
>SD_Ssd-00817	0	0.000138246	0.000104143	0	0	0	2.28603e-05	0.000195265	0.000152114	0.000386444		2.46987e-05	0.00017043	0.000121902	0	0	0	2.85038e-05	0.000249788	0.000963739	0.000362754		0.0017094	0	0	0	0	0	0.000365965	0.000734677	0.000383844	5.69606e-05		0	0	0	0	0	0	0	0.0015528	0.000103359	0
>SD_Ssd-00818	9.51656e-05	0	2.08286e-05	0	0	0	2.28603e-05	0.000146449	0.000304229	0		0	0	0	0	0	0	0	0	6.02337e-05	2.79041e-05		0	0	0	0	0	0	0	5.24769e-05	0.000127948	5.69606e-05		0	0	0	0	0	0	0	0	0	0
>SD_Ssd-00819	0	0	0	0	0	0	0	0	0	0		0	0	0	0	0	0	0	0	0	0		0	0	0	0	0	0	0	0	0	0		0	0	0	0	0	0	0	0	7.75194e-05	0
>SD_Ssd-00820	0	3.45614e-05	0	0	0.000706314	0.000393352	0	0	0.000608458	0		0	0	0	0	0	0.000113798	0.000199527	0.000899236	0.000180701	0.000362754		0	0	0	0	0	0.000262605	0	0	4.26494e-05	0		0	0	0	0	0	0.000200642	0	0	0.000723514	0.000185736
>SD_Ssd-00821	0	0	0	0	0	0	0	0.00039053	0	0		0	0	0	0	0	0	0	4.99575e-05	0.000120467	2.79041e-05		0	0	0	0	0	0	0	0.000209908	4.26494e-05	0		0	0	0	0	0	0.000200642	0	0	0	0
>SD_Ssd-00822	0	0	0	0	0	0	0	0	0	7.72887e-05		0	0	0	0	0	0	0	0	0	0		0	0	0	0	0	0	0	0	0	0		0	0	0	0	0	0	0	0	0	0
>SD_Ssd-00823	0	0	0	0	0	0	0	0	0	3.86444e-05		0	0	0	0	0	0	0	0	0	0		0	0	0	0	0	0	0	0	0	0		0	0	0	0	0	0	0	0	2.58398e-05	9.28678e-05
>SD_Ssd-00824	0	0	0	0	0	0	0	0	0	0		0	0	0	0	0	0	0	0	0	0		0	0	0	0	0	0	0	0	4.26494e-05	0		0	0	0	0	0	0	0	0	2.58398e-05	0
>SD_Ssd-00825	0	0	0	0	0	0	0	0	0	0		0	0.000127823	0	0	0	0	2.85038e-05	9.99151e-05	0.000602337	0.000111616		0	0	0	0	0	0	0	0	0	0		9.00941e-05	0	0	0	0	0	0.000110327	0.000358337	0	0
>SD_Ssd-00826	0	0	2.08286e-05	0	0	0	0	0	0	0		0	0	0	0	0	0	0	0	0	0		0	0	0	0	0	0	0	0.000104954	8.52988e-05	0		0	0	0	0	0	0	0	0	0	0
>SD_Ssd-00827	0	0	0	0	0	0	2.28603e-05	0	0	0		2.46987e-05	4.26076e-05	0	0	0	5.6899e-05	0	0	0	2.79041e-05		0	0	0	0	0.00013598	0	0	5.24769e-05	0	0		0	0	0	0	0	0	0	0	0	0
>SD_Ssd-00828	9.51656e-05	3.45614e-05	0	0	0	0	2.28603e-05	0.000341713	7.60572e-05	0		0	0	0	0	0	0	0	4.99575e-05	6.02337e-05	0.000139521		0	0	0	0	0	0	0	0	0.000426494	0		0	0	0	0	0	0	0	0.000716675	0.000335917	0
>SD_Ssd-00829	0	0	0	0	0	0	0	0	0	0		0	4.26076e-05	0	0	0	0	0	0	6.02337e-05	0		0	0	0	0	0	0	0	0.000629723	0	0		0	0	0	0	0	0	0	0	0	0
>SD_Ssd-00830	0	0	0	0	0	0	2.28603e-05	0	0	0		0	0	0	0	0	0	0	0	0	0		0	0	0	0	0	0	0	0	0	0		0	0	0	0	0	0	0	0.000238892	0	0
>SD_Ssd-00831	0	0	0	0	0	0	0	4.88162e-05	0	0		0	0	0	0	0	0	0	0	0	0		0	0	0	0	0	0	0	0	8.52988e-05	0		0	0	0	0	0	0	0	0	0	0
>SD_Ssd-00832	0	0	0	0	0	0	0	0	0	0		0	0	0	0	0	0	0	0	0	0		0.00034188	0	0	0	0	0	0	0	0	0		0	0	0	0	0	0	0	0	0	0
>SD_Ssd-00833	0	0	0	0	0	0	0	0	0	0		0	0	0	0	0	0	0	4.99575e-05	0	0		0	0	0	0	0	0	0	0	0	0		0	0	0	0	0	0	0	0	2.58398e-05	0
>SD_Ssd-00834	0	0	6.24857e-05	0	0	9.83381e-05	0	0	0	0		0	0	0	0	0	0	0	0	0	0		0	0	0	0	0	0	0	0	0	0		0	0	0	0	0	0	0.000220653	0	0	0
>SD_Ssd-00835	0.000475828	6.91228e-05	0	0	0	0.00049169	0.000365764	4.88162e-05	0	0		2.46987e-05	0	0	0	0	0.000227596	8.55115e-05	0	0	0.000111616		0.00022792	6.24766e-05	0	0	0.00013598	0	0	0	4.26494e-05	0		0	0	7.02543e-05	0	0.000106895	0.000200642	0	0	0.000129199	0
>SD_Ssd-00836	0	0	0	0	0	0	0	4.88162e-05	0	0		0	0	0	0	0	0	0	4.99575e-05	6.02337e-05	0.000111616		0	0	0	0	0	0	0	0.000104954	0.000127948	0		0	0	0	0	0	0	0	0	0	0
>SD_Ssd-00837	0	0	0	9.63484e-05	0	0	0	0	0	0		0	0	0	0	0	0	2.85038e-05	0	0	0		0	0	0	0	0	0	0	0	0	0		0	0	0	0	0	0	0	0	0	0
>SD_Ssd-00838	0	0	0	0	0	0	0	0	0	3.86444e-05		0	0	0	0	0	0	0	0	0	0		0	0	0	0	0	0	0	0	0	0		0	0	0	0	0	0	0	0	5.16796e-05	0
>SD_Ssd-00839	0	0	0	0	0	0	0	9.76324e-05	0	0		0	0	0	0	0	0	0	0	0	0		0	0	0	0	0	0	0	0	0	0		0	0	0	0	0	0	0	0	0	0
>SD_Ssd-00840	0.0235059	0.000587544	0.00127054	0.000289045	0	0	0	4.88162e-05	0.000988744	0.000154577		0.000839755	0.000340861	0.000121902	5.6046e-05	0	0.000113798	8.55115e-05	4.99575e-05	6.02337e-05	8.37124e-05		0.0182336	0.000499813	0.000342957	0.00729431	0.000407941	0.000262605	0	0.000629723	0	0.000341763		0.000135141	0.000123946	0.000281017	0.00548526	0	0	0	0	5.16796e-05	0
>SD_Ssd-00841	9.51656e-05	0	0	0	0	9.83381e-05	2.28603e-05	0	0	0		0	0	0	0	0	0	8.55115e-05	0	0	8.37124e-05		0	6.24766e-05	0	0	0	0	0	0	0	0		0	0	0	0	0	0.000100321	0	0	5.16796e-05	9.28678e-05
>SD_Ssd-00842	0	0.000172807	6.24857e-05	0	0	0.000196676	0	4.88162e-05	0	0		2.46987e-05	0	0	0	0	0	0	0	0	2.79041e-05		0.00011396	0	0	0	0	0	0.000182983	0	0	0.000284803		0	3.09866e-05	0	0	0	0	0	0	0	0.000185736
>SD_Ssd-00843	0	0	0	0	0	0	0	0	0	0		0	0	0	0	0	0	0	0	0	0		0	0	0	0	0	0	0	0	0	0		0	0	0	0	0	0	0	0.000238892	0	0
>SD_Ssd-00844	0	0	0	0	0	0	0	4.88162e-05	0	3.86444e-05		0	0	0	0	0	0	0	0.000149873	6.02337e-05	0		0	0	0	0	0	0	0.000365965	0	0.000170598	0		0	0	0	0	0	0	0	0.000119446	0	0
>SD_Ssd-00845	9.51656e-05	6.91228e-05	0.000104143	0	7.06314e-05	0	0	0	7.60572e-05	0		2.46987e-05	4.26076e-05	0.000162536	0	9.2285e-05	0	0	0	0.000361402	5.58082e-05		0	0	0	0	0.00353549	0	0	0.000209908	0	0.000284803		0	3.09866e-05	0	0	0.000106895	0.000100321	0	0	0	0.000185736
>SD_Ssd-00846	0	0	0	0	0	0	0	0.000146449	0	0		0	0	0	0	0	0	5.70077e-05	0	0	2.79041e-05		0	0	0	0	0	0	0	0	4.26494e-05	0.000284803		0	3.09866e-05	0	0	0	0	0.000220653	0	0	0
>SD_Ssd-00847	0	0	0	0	0	0	0	0	0	0		0	0	0	0	0	0	0.000199527	0	0	0		0	0	0	0	0	0	0	0	0	0		0	3.09866e-05	0	0.000100956	0	0	0	0	0	0
>SD_Ssd-00848	9.51656e-05	0	0	0	7.06314e-05	0	0	0	0	0		0	0.000511291	0	0	0	5.6899e-05	0	0	0	5.58082e-05		0	0	0	0	0.00149578	0	0	0	0.000255896	0		0	3.09866e-05	0	6.73038e-05	0.000213789	0.000300963	0	0	0	0.000185736
>SD_Ssd-00849	0	0	0	0	0	0	0	0	0	0		0	0	4.06339e-05	0	9.2285e-05	5.6899e-05	0	0	0	0		0	0	6.23558e-05	0	0	0.000262605	0	0	0	5.69606e-05		0	0	0	0	0	0.000100321	0	0	0	0
>SD_Ssd-00850	0	3.45614e-05	0	0	0	0	2.28603e-05	0	0.000380286	0		0	4.26076e-05	4.06339e-05	0	0	0.000227596	8.55115e-05	0.00019983	0.000120467	0.000251137		0.00034188	0	6.23558e-05	0	0.00013598	0.000787815	0	0.000157431	0.000170598	0		4.50471e-05	0	0	0	0	0.000501605	0	0	2.58398e-05	9.28678e-05
>SD_Ssd-00851	0	0	0	0	0	0	0	0	7.60572e-05	0		0	0	0	0	0	0	0	0	0	0		0	0	0	0	0	0	0	0	0	0		0	0	0	0	0	0	0	0.000238892	0	0
>SD_Ssd-00852	0	0	0	0	0	0	0	0	0	3.86444e-05		0	0	0	0	0	0	0	0	0	0		0	0	0	0	0	0	0	0	0	0		0	0	0	0	0	0	0	0.000119446	0	0
>SD_Ssd-00853	0	0	0	0	0	0	0	0	0	0		0	0	4.06339e-05	0	0	0	0	0	6.02337e-05	0		0	0	0	0	0	0	0	0	0	0		0	0	0	0	0	0	0	0	0	0
>SD_Ssd-00854	0.00085649	6.91228e-05	0.0001458	0.000192697	0	0	0.000228603	0.00117159	0.00243383	7.72887e-05		4.93974e-05	0.000213038	0.000203169	5.6046e-05	9.2285e-05	0	0.000798107	0.000349703	0.00144561	0.000390658		0.00148148	0.000312383	3.11779e-05	0.000123632	0	0.000262605	0.000365965	0.00781906	0.000554442	0		0	0	7.02543e-05	0.000100956	0	0.000200642	0	0.000238892	0.000723514	9.28678e-05
>SD_Ssd-00855	9.51656e-05	3.45614e-05	8.33142e-05	0	0	0	0	0	0	0		0	0	0	0	0	0	5.70077e-05	0	0	0		0	0	0	0	0	0	0	5.24769e-05	0	5.69606e-05		0	6.19732e-05	0	3.36519e-05	0.000106895	0	0	0	0	0
>SD_Ssd-00856	0	0	0	0	0	0	2.28603e-05	0	0	0		0	0	0	0	0	0	0	0	0	0		0	0	0	0	0	0	0	0	4.26494e-05	0		0	0	0	0	0	0	0	0	0	0
>SD_Ssd-00857	0	0	0	0	0	0	0	0	0	0		0	0	0	0	0	0	0	0	6.02337e-05	2.79041e-05		0	0	0	0	0	0	0	0	0	0		0	0	0	0	0	0	0	0	0	0
>SD_Ssd-00858	0	0	0	0	0	0	0	0	7.60572e-05	0		0	0	0	0	0	0	0	0	6.02337e-05	2.79041e-05		0	0	3.11779e-05	6.18162e-05	0.00013598	0	0	0	0	0		0	0	0	0	0	0	0	0	0	0
>SD_Ssd-00859	0	0	0	0	0	0	0	0	0	0		0	0	0	0	0	0	0	4.99575e-05	0	2.79041e-05		0	0	0	0	0	0	0	0	0	0		0	0	0	0	0	0	0	0	0	0
>SD_Ssd-00860	0	0	0	0	0	0	0	0	0.000608458	0		0	0	0	0	0	0	0	4.99575e-05	6.02337e-05	2.79041e-05		0	0	0	0	0	0	0	5.24769e-05	0	0		0	0	0	0	0	0	0	0	2.58398e-05	0
>SD_Ssd-00861	0	0	0	0	0	0	0	0	0	0		0	0	0	0	0	0	2.85038e-05	0	0	0		0	0	0	0	0	0	0.000182983	0	0	0		0	0	0	0	0	0	0	0	0	0
>SD_Ssd-00862	0	3.45614e-05	2.08286e-05	0	0	0	0	0	0.000152114	0		0	0	0	0	0	0	0	0	0	0		0	0	0	0	0	0	0	0	4.26494e-05	5.69606e-05		0	0	0	0	0	0	0	0	0	0
>SD_Ssd-00863	0	3.45614e-05	0	0	0	0	0	0	7.60572e-05	0		0	0	0	0	0	0	0	0	0	0		0	0	0	0	0	0	0	0	0	0		0	0	0	0	0	0	0	0	0	0
>SD_Ssd-00864	9.51656e-05	0.000103684	2.08286e-05	0	0	0.000393352	0	0	0	0		0	0	0	2.8023e-05	0	0	2.85038e-05	0	0.000120467	2.79041e-05		0	6.24766e-05	0	0	0	0	0	0	4.26494e-05	5.69606e-05		0	0	0	0	0	0	0	0	2.58398e-05	0
>SD_Ssd-00865	0	0	0	9.63484e-05	0	0	0	0	7.60572e-05	3.86444e-05		0	0	0	0	9.2285e-05	0	2.85038e-05	0	0	0.000111616		0	0	0	0	0	0	0	5.24769e-05	8.52988e-05	0		0	0	0	0	0	0	0	0	0	0
>SD_Ssd-00866	0	0	0.0001458	0	0	9.83381e-05	0.000137162	0	7.60572e-05	0		0	4.26076e-05	0	0	0	0	0	9.99151e-05	0	0.000111616		0	0	0	0.000247265	0	0.000262605	0	5.24769e-05	4.26494e-05	0		0	0	0	0	0	0.000100321	0	0	2.58398e-05	0
>SD_Ssd-00867	0	0	2.08286e-05	0	0.000353157	0.00147507	0	0	7.60572e-05	0		0	0.000127823	0	0	0.00018457	0	0	0	0	0		0	6.24766e-05	3.11779e-05	0	0	0	0	0	4.26494e-05	5.69606e-05		4.50471e-05	0	0	0	0	0.000100321	0	0	0	0
>SD_Ssd-00868	9.51656e-05	0	4.16571e-05	0	0	0	0	4.88162e-05	0.000228172	3.86444e-05		0	0	0	0	0	0	2.85038e-05	4.99575e-05	6.02337e-05	0.000111616		0	0	3.11779e-05	6.18162e-05	0	0	0	0	8.52988e-05	0		0	0	0	3.36519e-05	0	0.000100321	0	0	0	0
>SD_Ssd-00869	0	3.45614e-05	2.08286e-05	0	0	0	2.28603e-05	0.000195265	0.00311834	3.86444e-05		2.46987e-05	8.52152e-05	4.06339e-05	2.8023e-05	0	0.000398293	0	0.000149873	0	0.000334849		0.00501425	0	9.35337e-05	0.00445076	0.00013598	0.00052521	0.000914913	0.000472292	0	0.000398724		0	3.09866e-05	7.02543e-05	0.000370171	0.000106895	0.000401284	0	0	5.16796e-05	0
>SD_Ssd-00870	0	3.45614e-05	0	0	0	0	0	0	0	3.86444e-05		0	0	0	0	0	0	0	0	0	0		0	0	0	0	0	0	0	0	0	0		0	0	0	0	0	0	0	0	0	0
>SD_Ssd-00871	0	0	0	0	0	0	2.28603e-05	0	0	0		0	0	0	0	0	0	0.000142519	0	0	0		0	0	0	0	0	0	0	5.24769e-05	0	0		0	0	0	0	0	0	0	0	0	0
>SD_Ssd-00872	0	0	0	0	0	9.83381e-05	0	0	7.60572e-05	0		0	0	0	0	0	0	0	0	0	0		0	0	0	0	0	0	0	5.24769e-05	0	0		0	0	0	0	0	0.000100321	0	0	0	0
>SD_Ssd-00873	0	0	0	0	0	0	0	0	0	0		0	4.26076e-05	0	0	0	0	0	0	0	0		0.00011396	0	0	0	0	0	0	0.000104954	0	0		0	0	0	0	0	0	0	0	0	0
>SD_Ssd-00874	0	0	2.08286e-05	0	0	0	0	0	0	3.86444e-05		0	0	0	0	0	5.6899e-05	0	0	0	0		0	0	0	0	0	0.000262605	0	0	0	0		0	0	0	0	0	0	0	0	0	0
>SD_Ssd-00875	0	0	0	0	0	0	0	4.88162e-05	0	0.000115933		0	0	0	0	0	0	0	0	0	0		0	0	0	0	0	0	0	0	0	0		0	0	0	0	0	0	0	0	0	0
>SD_Ssd-00876	0	0	2.08286e-05	0	0	9.83381e-05	0	0	0	7.72887e-05		0	0.000127823	4.06339e-05	0	0	0	0	0	0.000120467	2.79041e-05		0	0	0	0	0	0	0	0.000419815	0	0		0	0	0	0	0	0	0.000110327	0.000119446	0	0
>SD_Ssd-00877	0	0	0	0	0	0	4.57206e-05	0	0	0		0	0	0	0	0	0	0	0	0	8.37124e-05		0	0	0	0	0	0	0	5.24769e-05	0	5.69606e-05		0	0	0	0	0	0	0	0.000119446	5.16796e-05	0
>SD_Ssd-00878	0	0	0	0	0	0	0	0	0	0		0	0	0	0	0	0	5.70077e-05	0	0	0		0	0	0	0	0	0	0	0	0	0		0	0	0	0	0	0	0	0	0	0
>SD_Ssd-00879	0.000475828	0.000103684	4.16571e-05	0	0	0.000688367	2.28603e-05	0	0	7.72887e-05		0	4.26076e-05	4.06339e-05	0	0	0	0	0	0	0.000111616		0	6.24766e-05	3.11779e-05	6.18162e-05	0	0	0	0	0	0		0	0	0	0	0	0.000200642	0	0	2.58398e-05	0
>SD_Ssd-00880	0	0	0	0	0	0	0	0	7.60572e-05	0		0	0	0	0	0	0	0	0	0	0		0	0	0	0	0	0	0	5.24769e-05	0	0		0	0	0	0	0	0	0	0	0	0
>SD_Ssd-00881	0	0	0	0	0	0	0	0	7.60572e-05	0		0	0	0	0	0	0	0	0	0	0		0	0	0	0	0	0	0	0.000104954	0	0		0	0	0	0	0	0	0	0	0	0
>SD_Ssd-00882	0	0	0	0	0	0	0	0	0	0		0	0	0	0	0	0	2.85038e-05	0	0	0		0	0	0	0	0	0	0	0	0	0		0	0	0	0	0	0	0	0	7.75194e-05	0
>SD_Ssd-00883	0	0	0	0	0	9.83381e-05	0	0	0	0		0	0	0	0	0	0	5.70077e-05	0	0	0		0	0	0	0	0	0	0	0	4.26494e-05	0		0	0	0	0	0	0.000100321	0	0	0	0
>SD_Ssd-00884	0	0	0	0	0	0	0	0	0	0		0	0	0	0	0	0	0	0	0	0		0.00011396	0	0	0	0	0	0	0	0	5.69606e-05		0	0	0	0	0	0	0	0	0	0
>SD_Ssd-00885	0.000190331	0.000276491	0	0.000289045	0	0	0	0	0	0		0.000296384	4.26076e-05	4.06339e-05	2.8023e-05	9.2285e-05	0.000113798	0.000142519	0	0	0		0	6.24766e-05	0	0	0.000543922	0	0	0	0	0		0	0.000216906	0	0.00016826	0.000320684	0.000401284	0	0.000119446	0	0.000185736
>SD_Ssd-00886	0.00428245	0.0010714	0.00104143	0.00144523	0.000706314	0.000688367	0.000274323	0.000781059	0.0005324	0.000656954		0.000172891	0.00213038	0.000243803	8.40689e-05	0.000645995	0.000512091	0.0014822	0.00219813	0.00102397	0.00507855		0.00045584	0.000312383	6.23558e-05	0.000123632	0	0	0.000182983	0.000997061	0.00166333	0.000284803		0	0.000154933	0.000351272	0.000471127	0.000320684	0.0024077	0.000441306	0.000716675	0.00142119	0.00297177
>SD_Ssd-00887	0	0	6.24857e-05	0	0	0	9.14411e-05	4.88162e-05	7.60572e-05	0		0	0	0	0	0	0	0.000228031	0.00019983	0	2.79041e-05		0	0.000937149	0	6.18162e-05	0	0	0	5.24769e-05	4.26494e-05	0		4.50471e-05	0	0	0	0	0	0	0	0.000129199	0
>SD_Ssd-00888	0	0	0	9.63484e-05	0	0	0	0	0	3.86444e-05		0	4.26076e-05	0	0	0	0	2.85038e-05	0	0	2.79041e-05		0	0	0	0	0	0	0.000182983	0.000209908	8.52988e-05	0		0	3.09866e-05	0	0	0	0	0	0.000597229	0	0
>SD_Ssd-00889	0	0	0	0.000192697	0	0	0	0	0	0		4.93974e-05	0	0	2.8023e-05	0	0	0	0	0	0		0	0	0	0	0	0	0	5.24769e-05	0	0		0	0	0.000421526	0.0101965	0.00106895	0.000300963	0	0	0	0
>SD_Ssd-00890	0	0	0	0	0	0	0	0	0.000152114	0		0	0	0	0	0	0	0	0	6.02337e-05	0		0	0	0	0	0	0	0	0.000472292	0	0		0	0	0	0	0	0	0	0	0	0
>SD_Ssd-00891	0	0	0	0	0	0	0	0	0	0		0	4.26076e-05	0	0	0	0	0	4.99575e-05	0.000120467	0		0.000569801	0	0	0	0	0	0	0	0	0		0	0	7.02543e-05	0	0	0	0	0.000119446	0	0
>SD_Ssd-00892	0.000570994	0.000103684	4.16571e-05	0.000192697	7.06314e-05	0.006982	9.14411e-05	0.000732243	0.000228172	0.00027051		0.000123493	0.000127823	0.000243803	5.6046e-05	0	0.000853485	0.000114015	4.99575e-05	0.000240935	0.000139521		0	6.24766e-05	9.35337e-05	0	0.00149578	0.00157563	0.000182983	0.000209908	0	0.000683527		0	0	0.000210763	0.00016826	0	0.000601926	0	0	0	0.000185736
>SD_Ssd-00893	0	0	0	0	0	0	2.28603e-05	0	0	0		0	0	0	0	0	0	0	0	0	0		0	0	0	0	0	0	0	0	0	0		4.50471e-05	0	0	0	0	0	0	0	0	0
>SD_Ssd-00894	0	0	0	0	0	0	0	0	0	0		0	0	0	0	0	0	2.85038e-05	0	0	5.58082e-05		0	0	0	0	0	0	0	0	0	0		0	0	0	0	0	0	0	0	2.58398e-05	0
>SD_Ssd-00895	0	0	0	0	0	0	0	0	0	0		0	0	0	0	0	0	0	0	0	0		0	0	0	0	0	0	0	0.000104954	0	0		0	0	0	0	0	0	0	0	0	0
>SD_Ssd-00896	0	0	0	0	0	0	0	0	0	0		0	0	0	0	0	0	0	0	0	0		0	0	0	0	0	0	0	0	0.000298546	0		0	3.09866e-05	0	0	0	0	0	0	0	0
>SD_Ssd-00897	0	0	0	0	0	0	0	0	0	0		0	0	0	0	0	0	0	0	0	0		0	0	0	0	0	0	0	0	0	0		0	0	0	0	0	0	0	0	5.16796e-05	0
>SD_Ssd-00898	0	0	0	0	0	0	0	0	0	0		0	0	0	0	9.2285e-05	5.6899e-05	2.85038e-05	0	6.02337e-05	0		0	0	0	0	0	0	0	0	0	0		0	0	0	0	0.000106895	0	0	0	0	0
>SD_Ssd-00899	0.000475828	3.45614e-05	0.000166628	0.000674439	0	0.000196676	0.000274323	0.000585794	0.000380286	3.86444e-05		2.46987e-05	0.000127823	0	0	9.2285e-05	0.000227596	0.000769604	0.000349703	0.000421636	0.000279041		0	0.00193677	0	0.000185448	0	0	0	0.0006822	0.000511793	5.69606e-05		0	0	7.02543e-05	0.000134608	0	0.000100321	0	0.000119446	0.000335917	0
>SD_Ssd-00900	0	0	0	0	0	0	0	0	0	0		0	0	0	0	0	0	2.85038e-05	0	0	0		0	0	0	0	0	0	0	0	0	0		0	0	0	0	0	0	0	0	2.58398e-05	0
>SD_Ssd-00901	0	0	2.08286e-05	9.63484e-05	0	0	0	0	0	0		0	0	0	0	0	0	0	0	0	0		0	0	0	0	0	0	0	0	4.26494e-05	0		0	0	0	0	0	0	0	0	0	0
>SD_Ssd-00902	0	0	0	0	0	0	0	0	7.60572e-05	0		0	0	0	0	0	0	0	0	6.02337e-05	0		0	0	0	0	0	0	0.000182983	0	0	0		0	0	0	0	0	0.000300963	0	0	0	0
>SD_Ssd-00903	0	0	0	0	0	0	0	0	0	0		2.46987e-05	0	0	0	0	0	0	0	0	0		0	0	9.35337e-05	0	0.00013598	0	0	0	0	0		4.50471e-05	0	0	0	0	0	0	0	0	0
>SD_Ssd-00904	0	0	0	0	0	0	0	4.88162e-05	0	0		0	0	0	0	0	5.6899e-05	0	0	6.02337e-05	0		0	0	0	0	0	0	0	0	0	0		0	0	0	0	0	0	0	0	0	0
>SD_Ssd-00905	0	0	0	0	0	0	0	0	0	0		0	4.26076e-05	0	0	0	0	0	0	0	0		0	0	0	6.18162e-05	0	0	0	0	0	0		0	0	0	0	0.000106895	0.00100321	0	0	0	0
>SD_Ssd-00906	0	0	0	0	0	0	0	4.88162e-05	0	0		0	0	0	0	0	0	0	0	0	0		0	0	0	0	0	0	0	0	0	5.69606e-05		0	0	0	0	0	0	0	0	0	0
>SD_Ssd-00907	0	0	4.16571e-05	0	0	0	0	0	0	0		0	0	0	0	0	0	0	0	0	2.79041e-05		0	0	0	0	0	0	0	0	0	0		0	0	0	0	0	0	0	0	0	0
>SD_Ssd-00908	0	0	0	0	0	0	0	0	0	0		0	0	0	0	0	0	0	0	0	0		0	0	0	0	0	0	0	0.000209908	0	0		0	0	0	0	0	0	0	0	0	0
>SD_Ssd-00909	0	0	2.08286e-05	0	0	0.000196676	0	0	7.60572e-05	3.86444e-05		0	4.26076e-05	0	0	0	5.6899e-05	2.85038e-05	0	0.000120467	0		0	0	0	0	0	0	0	0	0	0		0	0	0	0	0	0.000200642	0	0	0	0
>SD_Ssd-00910	0	0	0	0	0	0	0	0	0	0		2.46987e-05	0	0	0	0	5.6899e-05	0	0	0	2.79041e-05		0	0	0	0	0	0	0	0	0	0		0	0	0	0	0	0	0	0	0	0
>SD_Ssd-00911	0	0	0	0	0	0	0	0	0	0		0	0	0	0	0	0	0	0	6.02337e-05	0		0	0	0	0	0	0	0	0	0	0		0	0	0	0	0	0	0	0.000119446	0	0
>SD_Ssd-00912	0	0	0	0	0	0	0	0	0	0		0	0	0	0	0	0	8.55115e-05	4.99575e-05	0	0		0	0	0	0	0	0	0	0	0	0		0	0	0	0	0	0	0	0	0	0
>SD_Ssd-00913	0	0	0	0	0	0	0	0	0	0		0	0	0	0	0	0	0	0	0	0		0	0	0	0	0	0	0	0.000157431	0	0		0	0	0	0	0	0	0	0	0	0
>SD_Ssd-00914	0	0	2.08286e-05	0	0	0	0	0	0	3.86444e-05		0	0	0	0	0	0	0	0	0	0		0	0	0	0	0	0	0	0	0	0		0	0	0	0	0	0	0	0	0	0
>SD_Ssd-00915	0	0	0	0	0	0	0	0	0	0		0	0	0	0	0	0	0	0	0	0		0	0	0	0	0	0	0	0	0	0		0	0	0	0	0	0	0	0	2.58398e-05	9.28678e-05
>SD_Ssd-00916	0	0	0	0	0	0	0	0	0	0		0	0	0	0	0	0	2.85038e-05	0	0	0		0	0	0	0	0	0	0	0	0	0		0	0	0	0	0	0	0	0	0	0
>SD_Ssd-00917	9.51656e-05	0	0	0	0	0	0	0.000146449	0	0		0	0	0	0	0	0	0	0	0	0		0	0	0	0	0	0	0	5.24769e-05	0	0		0	0	0	0	0	0	0	0	0	0
>SD_Ssd-00918	0	0	0	0	0	0	0	0	0	0		0	0	0	0	0	0	0	0	6.02337e-05	0		0	0	0	0	0	0	0	0.000104954	0	0		0	0	0	0	0	0	0	0	0	0
>SD_Ssd-00919	0	0	0	0	0	0	0	0	7.60572e-05	3.86444e-05		0	0	0	0	0	0	0	0	6.02337e-05	8.37124e-05		0	0	0	0	0	0	0	0	0	0		0	0	0	0	0	0	0	0	0	0
>SD_Ssd-00920	0	0	0	0	0	0	0	0	0	0		0	0	0	0	0	0	0	0	0	0		0	0	0	0	0.00013598	0	0	0	0.000127948	0		0	0	0	0	0	0	0	0	0	0
>SD_Ssd-00921	9.51656e-05	0	0.000479057	0	0	9.83381e-05	2.28603e-05	0.000439346	0.000152114	0		0	0.000213038	0.000487607	2.8023e-05	0	0	0.00498817	4.99575e-05	0.000240935	0.000167425		0	0	0	0	0.0013598	0	0	5.24769e-05	8.52988e-05	0.000170882		0	0	0	0.000201911	0.000106895	0.000401284	0	0	0.00447028	0.00120728
>SD_Ssd-00922	0	0	6.24857e-05	9.63484e-05	0	0	0	0	0	0.000115933		0	0	0	2.8023e-05	0	0	0	0	0	5.58082e-05		0.00011396	0	0	0.000123632	0	0	0	0.0382557	0.000170598	0		4.50471e-05	6.19732e-05	0	0	0	0	0	0.000238892	2.58398e-05	0
>SD_Ssd-00923	0	0	0	0	0	0.00196676	0	4.88162e-05	7.60572e-05	0		2.46987e-05	4.26076e-05	0	2.8023e-05	9.2285e-05	0.000227596	0	0	6.02337e-05	0		0	0	3.11779e-05	0	0	0.000262605	0	5.24769e-05	0	5.69606e-05		0	3.09866e-05	7.02543e-05	0	0	0	0	0	0	0
>SD_Ssd-00924	0	0	0	0	0	0	0	9.76324e-05	7.60572e-05	0		0	0	0	0	0	0	0	0	0	0		0	0	0	0	0	0	0	0	0	0		0	0	0	3.36519e-05	0	0	0	0	2.58398e-05	0
>SD_Ssd-00925	0	0	0	0	0	0	0	0	0	0		0	0	0	0	0	0	0	0	6.02337e-05	8.37124e-05		0	0	0	0	0	0	0	0	0	0		0	0	0	0	0	0	0	0	0	0
>SD_Ssd-00926	0	0	0	0	0	9.83381e-05	0	0	7.60572e-05	0		0	0	0	0	0	0	0	0	0	0		0	0	0	0	0	0	0	0	0	0		0	0	0	0	0	0	0	0	2.58398e-05	0
>SD_Ssd-00927	0.000285497	0	4.16571e-05	0	0	0	2.28603e-05	0	0	0		0	4.26076e-05	0	0	0	5.6899e-05	0.000142519	0	0	5.58082e-05		0	6.24766e-05	0	0	0	0	0	0	4.26494e-05	0		4.50471e-05	0	0	3.36519e-05	0	0	0	0	5.16796e-05	0
>SD_Ssd-00928	0.000190331	0.00024193	4.16571e-05	0.000192697	0.000635683	0.00501524	0.000205743	0.000146449	0.000304229	3.86444e-05		9.87947e-05	0	0	0	0.000276855	5.6899e-05	0.000456061	0	6.02337e-05	2.79041e-05		0	0.00243659	9.35337e-05	0	0.000679902	0.000262605	0.00128088	0.000209908	0.000213247	0.000227842		0.00135141	3.09866e-05	7.02543e-05	0.00016826	0.000106895	0.000200642	0.000110327	0	2.58398e-05	0
>SD_Ssd-00929	0	0	0	0	0	0	0	0	0	0		0	0	0	0	0	0	5.70077e-05	0	0	5.58082e-05		0	0	0	0	0	0	0	0	0	0		0	0	0	0	0	0	0	0	0	0
>SD_Ssd-00930	0	0	0	0	0	0	0	0	0	3.86444e-05		0	0	0	0	0	0	2.85038e-05	0	0	0		0	0	0	0	0	0	0	0	0	0		0	0	0	0	0	0	0	0	0	9.28678e-05
>SD_Ssd-00931	0.000380662	0.000760351	2.08286e-05	0	0	9.83381e-05	0	0	0	0		4.93974e-05	0.00017043	8.12678e-05	0	0	0.000170697	5.70077e-05	4.99575e-05	6.02337e-05	0.000279041		0	6.24766e-05	0	0	0	0	0	0	0	0		0	0	0	0.000134608	0	0.00110353	0	0	2.58398e-05	0
>SD_Ssd-00932	0	0.000103684	0	0	7.06314e-05	0.00049169	0	4.88162e-05	0.000456343	0		0	4.26076e-05	0	0	0	0	0	4.99575e-05	6.02337e-05	5.58082e-05		0	0	0	6.18162e-05	0.00013598	0.000262605	0	0	4.26494e-05	0.000113921		0	0	0	3.36519e-05	0	0.000401284	0	0	0	0
>SD_Ssd-00933	0.00104682	0	0.000229114	0.000192697	0	9.83381e-05	0.000182882	0.000683427	0.000380286	7.72887e-05		0	8.52152e-05	0	0	0	5.6899e-05	0.000342046	9.99151e-05	0.000120467	0.00139521		0.00011396	0.00018743	0	0.000123632	0	0	0.000365965	0.000577246	0.000213247	5.69606e-05		0	0	7.02543e-05	0	0	0.000300963	0.000220653	0.000238892	0.000155039	9.28678e-05
>SD_Ssd-00934	0.00104682	0.000380176	0.000104143	0	0	0	0	9.76324e-05	7.60572e-05	0.000347799		0	0.000426076	0	0	0	0.000284495	0.000114015	0	0.000120467	0.000362754		0	0	0	0	0.00013598	0	0	0.000104954	8.52988e-05	0.00119617		4.50471e-05	3.09866e-05	0	3.36519e-05	0.000534474	0.000501605	0	0	0.000206718	0.00204309
>SD_Ssd-00935	0	0	4.16571e-05	0	0	0	2.28603e-05	4.88162e-05	0	0		0	4.26076e-05	0	0	0	0	0.000114015	0	0	0.000279041		0	0	0	0	0	0	0	0.000262385	8.52988e-05	0		0	3.09866e-05	0	6.73038e-05	0	0	0	0	0	0.000278603
>SD_Ssd-00936	0	0	0	0	0	0	0	0	0	0		0.000148192	0	0	0	9.2285e-05	0	0.000427558	0	0	2.79041e-05		0	0	0	0	0	0	0.000182983	0	0	0		0	0	0.000421526	0.000100956	0.000855158	0	0.000220653	0	0	0.000650074
>SD_Ssd-00937	0	0	0	0	0	0	0	4.88162e-05	7.60572e-05	0.000231866		0	0	0	0	0	0	0	0.000149873	6.02337e-05	0		0	0	0	0	0	0	0.000182983	0	0	5.69606e-05		0	0	0	0	0	0	0	0.000238892	0	9.28678e-05
>SD_Ssd-00938	0	0	0	0	0	0	4.57206e-05	0	0.000152114	0		0	4.26076e-05	4.06339e-05	0	0	0	0	0	0	0		0	0	0	0	0	0	0	0	4.26494e-05	0		0	0	0	0	0	0	0	0	0	0
>SD_Ssd-00939	0	0.000138246	0	0	0	0	0	0.000878692	0	3.86444e-05		0	0	0	0	0	0	0.000940627	0	6.02337e-05	0.000502274		0	0	0	0	0	0	0	0	0	0.00102529		0	0	0	0	0.000213789	0.00270867	0	0	2.58398e-05	0.00130015
>SD_Ssd-00940	0	0	0	0	0	0	0	0	0	0		0	0	4.06339e-05	0	0	0	0	0.000249788	0.000240935	2.79041e-05		0	0	0	0	0	0	0	0	0	0		0	0	0	0	0	0	0	0	5.16796e-05	0
>SD_Ssd-00941	0	0	2.08286e-05	0	0	0	0	0	0	0		2.46987e-05	0	0	0	0	0	0	0	0	0		0	0	0	0	0	0	0	0	0	0		0	3.09866e-05	0	0	0.000106895	0	0	0	0	0
>SD_Ssd-00942	0	0	0	0	0	0	0	0	0	0		0	0	0	0	0	0	0	0	0	0		0	0	0	6.18162e-05	0	0	0	5.24769e-05	4.26494e-05	0		0	0	0	3.36519e-05	0	0	0	0	2.58398e-05	0
>SD_Ssd-00943	0	3.45614e-05	0	9.63484e-05	0	0	0	0.000195265	0	0		0	0.000127823	0	0	0	0	0	0	6.02337e-05	0		0	0.000124953	0	0	0	0	0	0.00141688	4.26494e-05	5.69606e-05		0	0	0	0	0	0	0	0	0	0
>SD_Ssd-00944	0	0	0	0	0	0	0	0	0	0.000115933		0	0	0	0	0	0	0	0	0	0		0	0	0	0	0	0	0	0	0	0		0	0	0	0	0	0	0	0	0	0
>SD_Ssd-00945	0	0	0	0	0	0	0	0	0	0		0	0	0	0	0	0	0	0	0	5.58082e-05		0	0	0	0	0	0	0	0	0	0		0	0	0	0	0	0	0	0	2.58398e-05	0
>SD_Ssd-00946	0	0	0	0	0	0	0	0	0.000228172	7.72887e-05		0	0	0	0	0	0	0	0	6.02337e-05	2.79041e-05		0	0	0	0	0	0.00052521	0	0.000104954	0	0		0	0	0	0	0	0	0	0	0	0
>SD_Ssd-00947	0	0	6.24857e-05	0	0	0	0	0	0	0		0	0	0	0	0	0	0	0	0	0		0	0	0	0	0	0	0	0	0	0		0	0	0	0	0	0	0	0	0	0
>SD_Ssd-00948	9.51656e-05	0	0	0	0	0	0	4.88162e-05	0.000456343	0		0	0	0	0	0	0	0	0	0	0		0	6.24766e-05	0	0	0.00013598	0	0	0.000157431	8.52988e-05	0		0	0	0	6.73038e-05	0	0	0	0	2.58398e-05	0
>SD_Ssd-00949	0	0	0	0	0	0	0	0	0	0		0	0	0	0	0	0	0	0	0	2.79041e-05		0	0	0	0	0	0	0	0	4.26494e-05	0		0	0	0	0	0	0	0	0	0	0
>SD_Ssd-00950	0.000570994	0.000864035	0.000104143	9.63484e-05	0.000211894	0.000786705	0	4.88162e-05	0.000304229	0		0.000197589	0.00017043	8.12678e-05	0	9.2285e-05	0.000284495	2.85038e-05	0	0.000662571	0.000279041		0.000569801	0.000124953	0.000187067	0.000432713	0.000271961	0.000262605	0	0.000104954	8.52988e-05	0.000284803		0	0	0	0.000740342	0.000106895	0.00110353	0	0	0.000103359	0.000371471
>SD_Ssd-00951	0	0	2.08286e-05	0	0	0	0	0	0	0		0	0	0	0	0	0	0	0	6.02337e-05	0		0	0	0	0	0	0	0.000182983	0.000209908	0	0		0	0	0	0	0	0	0	0	0	0
>SD_Ssd-00952	0	3.45614e-05	0	0	0	9.83381e-05	0	0	0	0		0	0	0	0	0.000276855	0.000113798	0	0	0	0		0	0	0	0	0.00013598	0	0.000182983	0	0	5.69606e-05		0	0	0	0	0.000106895	0.000100321	0	0	0	0
>SD_Ssd-00953	0	0	0	0	0	0	0	9.76324e-05	0.000152114	0		0	0	0	0	0	0	0	4.99575e-05	0.000120467	0		0	0	0	0	0	0.000262605	0	5.24769e-05	4.26494e-05	0		0	0	0	0	0	0.000100321	0	0	0	0
>SD_Ssd-00954	0	0	0	0	0	0	0	0	0	0		0	0	0	0	0	0	0	0	0	0		0	0	0	0	0	0	0.000182983	0	4.26494e-05	0		0	0	0	0	0	0	0	0	0	0
>SD_Ssd-00955	9.51656e-05	0	0	9.63484e-05	0	0	4.57206e-05	0	0.000152114	0		0	0	0	0	0	0	0	0	0	0		0	0	0	0	0	0	0	0	4.26494e-05	0		0	0	0	0	0	0	0	0	0	0
>SD_Ssd-00956	0	0	2.08286e-05	0	0	0	0	0	7.60572e-05	0		0	0	0	0	0	0	0	0	0.000120467	0		0	0	0	0	0	0	0	0.000262385	0.000213247	0		0	0	0	0	0	0	0	0	0	0
>SD_Ssd-00957	0	0	0	0	0	0	0	0	0	0		0	0	0	0	0	0	0	0	0	0		0	0	0	0	0	0	0	0	0.000170598	0		0	0	0	0	0	0	0	0	2.58398e-05	0
>SD_Ssd-00958	0	0	0	0	0	9.83381e-05	0	0	0	0		0	0	0	0	0	0	0	0	0	0		0	0	3.11779e-05	0	0	0	0	0	4.26494e-05	0		0	0	0	0	0	0.000100321	0	0	2.58398e-05	0
>SD_Ssd-00959	0	0	0	0	0	9.83381e-05	0	0	0	0		0	4.26076e-05	0	0	0	0	0	0	0	2.79041e-05		0	0	0	0	0	0	0	0	0	0		0	0	0	0	0	0	0	0	0	0
>SD_Ssd-00960	0	0	0	0	0	0	0	0	0	0		0	0	0	0	0	0	0	0	0	0		0.00011396	0	0	0	0	0	0	0	0	0		0	0	0	0	0	0	0	0	5.16796e-05	0
>SD_Ssd-00961	0	0	0	0	0	9.83381e-05	0	0	0	0		0	0	0	0	0	0	0	0	6.02337e-05	0		0	0	0	0	0	0	0	0	0	0		0	0	0	3.36519e-05	0.000213789	0.000401284	0	0	0	0
>SD_Ssd-00962	0	0	0	0	0	9.83381e-05	0	4.88162e-05	0	0		0	0	0	0	0	0	2.85038e-05	0	0	0		0	0	0	0	0	0	0	5.24769e-05	0	0		0	0	0	0	0	0	0	0	0	0
>SD_Ssd-00963	0.000475828	0	8.33142e-05	9.63484e-05	0	9.83381e-05	0	4.88162e-05	0	0.000231866		0	8.52152e-05	4.06339e-05	0	0.000461425	0.00153627	0.000798107	0.00019983	0.000783038	0.00145101		0	0	0	0	0	0	0	0	0.000127948	0		0	0	7.02543e-05	0	0.000106895	0.000501605	0	0	5.16796e-05	9.28678e-05
>SD_Ssd-00964	9.51656e-05	0	0	0	0	0	0	0	0	0		2.46987e-05	0	0	0	0	0	5.70077e-05	0	0	0		0	0	0	0	0	0	0	0.000104954	0	0		0	0	0	0	0	0	0	0	0	0
>SD_Ssd-00965	0	0	0	0	0	0	0	0	0	0		0	4.26076e-05	4.06339e-05	0	0	5.6899e-05	0	0	0	0		0	0	0	0.000185448	0	0	0	0	0	5.69606e-05		0	0	0	0	0	0	0	0	0	0
>SD_Ssd-00966	9.51656e-05	0	0	0.000192697	0	0	0	0	7.60572e-05	7.72887e-05		2.46987e-05	0	0	0	0	0	0.000171023	0	0	2.79041e-05		0	0	3.11779e-05	0	0.000271961	0	0.000182983	0	0.000383844	0		0	0	0	3.36519e-05	0	0	0	0	0	0
>SD_Ssd-00967	0	0	0	0	0	0	2.28603e-05	0	0	0		0	0	0	0	0	0	0	0	0	8.37124e-05		0	0	0	0	0	0	0	0	0	0		0	0	0	0	0	0	0	0	0	0
>SD_Ssd-00968	0	0	0	0	0	0	0	0	0	0		0	0	0	0	0	0	0	4.99575e-05	0	2.79041e-05		0	0	0	0	0	0	0	0	0	0		0	0	0	0	0	0	0	0	2.58398e-05	0
>SD_Ssd-00969	0	0	0	0	0	0	0	0	0	0		0	0	0	0	0	0	0	0	0	0		0	0	0	0	0	0	0	0	0	0		0	6.19732e-05	0	0	0	0	0	0	0	0
>SD_Ssd-00970	0	3.45614e-05	0	0	0	0.000196676	0	0	0	7.72887e-05		0	0	0	0	0	0	0	0	0	0		0	0	0	0	0	0	0	0	0	0		0	0	0	0	0	0	0	0	0	0
>SD_Ssd-00971	0	0	0	0	0	0	0	0	0	0		0	0	0	0	0	0	0	0	0.000120467	0		0	0	0	0	0	0	0	0	0	0		0	0	0	0	0	0	0	0	0	0
>SD_Ssd-00972	0	0	0	0	7.06314e-05	0.000295014	0	0	7.60572e-05	0		0	0	0	0	0	0	0	0	0	0		0	6.24766e-05	0	0	0.00013598	0	0	0	0	0		0	0	0	0	0	0	0	0	0	0
>SD_Ssd-00973	0	0	0	0.000192697	7.06314e-05	0	2.28603e-05	0	0.000304229	0		0	0	4.06339e-05	0	0	0	0	0	0	0		0	0	0	0	0	0	0	0	0	0		0	0	0	0	0	0	0	0	0	0
>SD_Ssd-00974	0	0	2.08286e-05	0	0	0.000295014	0	4.88162e-05	7.60572e-05	0		0	4.26076e-05	0	0	0	0	0	0	6.02337e-05	0		0	0	3.11779e-05	0	0.00013598	0.000262605	0	5.24769e-05	0	0		0	0	0	0	0	0	0	0	0	0
>SD_Ssd-00975	0	0	0	0	0	9.83381e-05	0	0	0	0		0	0	0	0	0	0	2.85038e-05	0	6.02337e-05	0		0	0	0	0	0	0	0	0	0	0		0	0	0	0	0	0	0	0	0	0
>SD_Ssd-00976	0	0	0	0	0	0	0	0	0	0		0	0	0	0	0	0	0	0	0	0		0	0	0	0.000123632	0	0	0	5.24769e-05	0	0		0	0	0	0	0	0	0	0	0	0
>SD_Ssd-00977	0	3.45614e-05	0	0	0	0	4.57206e-05	0	0.000152114	7.72887e-05		0	0	0	0	0	0	2.85038e-05	0.000149873	6.02337e-05	0.000334849		0	0	0	0	0	0	0	5.24769e-05	0.000127948	0		0	0	0	0	0	0	0	0.000119446	0.000129199	0
>SD_Ssd-00978	0	0	0	0	0	0	0	0	0	0		0	0	0	0	0	0	0	0	0	0		0	0	0	0	0	0	0	5.24769e-05	4.26494e-05	0		0	0	0	0	0	0	0	0	0	0
>SD_Ssd-00979	0	0	0	0	0	0	0	0	0	0		0	0	0	0	0	0	0	4.99575e-05	0	0		0	0	0	0	0	0	0	0	0	0		0	0	0	0	0	0	0	0	0	9.28678e-05
>SD_Ssd-00980	0	0	0	0	0	0	0	0	0	0		0	0	0	0	0	0	0	0	0	0		0	0	0	0	0	0	0	0.000104954	0	0		0	0	0	0	0	0	0.000110327	0	0	0
>SD_Ssd-00981	0.000570994	0.000345614	0.000104143	0.000192697	0	0.000393352	9.14411e-05	0	0.000608458	0		0.000172891	8.52152e-05	8.12678e-05	2.8023e-05	9.2285e-05	0.000170697	0.000199527	9.99151e-05	0.000903506	2.79041e-05		0.00011396	0	0.00305543	0.000989059	0.000271961	0.00183824	0	0.000524769	0	0.000113921		0.000405424	3.09866e-05	0.000421526	0.00225468	0	0.000401284	0.00033098	0	5.16796e-05	9.28678e-05
>SD_Ssd-00982	0	0	0	0	0	0	0	0	0	0		2.46987e-05	0	0	0	0	0	0	0	0	0		0.00022792	0	0	0	0	0	0	0	0	0		0	0	0	0	0	0	0	0	0	0
>SD_Ssd-00983	0	0.00048386	0	9.63484e-05	0	0	0	9.76324e-05	0	0		0	0	0	0	0	0	0	0	0	0		0	0	0.000187067	0	0	0	0	0	0	0		0	0	0.000140509	0.000336519	0	0	0	0	0	0
>SD_Ssd-00984	0.000190331	0	0	0	7.06314e-05	0	2.28603e-05	0	0	3.86444e-05		0	4.26076e-05	4.06339e-05	0	0	0	0	0	0	8.37124e-05		0.00022792	0	0	0	0	0	0	0	4.26494e-05	0		0	0	0	0	0	0	0	0	5.16796e-05	0
>SD_Ssd-00985	0	0	0	0	0	0	0	0	0	0		0	0	0	0	0	0	0	0	0	0		0	0	0	0	0	0	0	0	0	0		0	0	0	0	0	0	0	0	7.75194e-05	0
>SD_Ssd-00986	0	0	0	0	0	0	0	0	0	0		0	0	0	0	0	0	2.85038e-05	0	0	0		0	0	0	0	0	0	0	0	0	0		0	0	0	0	0	0	0.000110327	0	0	9.28678e-05
>SD_Ssd-00987	0.00190331	0	0	0	0	0	0	0	0	0		2.46987e-05	4.26076e-05	0	0	0	0	0	0	0	0.000558082		0	0	0	0	0	0	0	0	0	0		9.00941e-05	3.09866e-05	0	0.000100956	0.000213789	0	0	0	0	0.000464339
>SD_Ssd-00988	0	0	0	0	0	0	0	0	0	0		0	0	0	0	0	0	0	0	0	0		0	0	0	0	0	0	0	0.000157431	0	0		0	0	0	0	0	0	0	0	0	0
>SD_Ssd-00989	0	0	0	0	0	0	2.28603e-05	0	0	0		0	0	0	0	0	0	0	0	0	0		0	0	0	0	0	0	0	0	4.26494e-05	0		0	0	0	0	0	0	0	0	2.58398e-05	0
>SD_Ssd-00990	0	0	0	0	0	0	0	0	0	0		0	0	0	0	0	0	0	4.99575e-05	6.02337e-05	0		0	0	0	0	0	0	0	0	4.26494e-05	0		0	0	0	0	0	0	0	0	0	0
>SD_Ssd-00991	9.51656e-05	3.45614e-05	0.000395743	0	0	0	0	0	0	7.72887e-05		2.46987e-05	4.26076e-05	0	0	0	5.6899e-05	5.70077e-05	4.99575e-05	0	0.000111616		0	6.24766e-05	0	0	0	0	0.000365965	0.000104954	0	0		0	0	0	3.36519e-05	0	0.000100321	0	0	0	0.000464339
>SD_Ssd-00992	0	0	0	0	0	0	0	0	0	0		0	0	0	0	0	0	0	0	0.000120467	2.79041e-05		0	0	0	0	0	0	0	0.000157431	0	0		0	0	0	0	0	0	0	0	0	0
>SD_Ssd-00993	0	3.45614e-05	0	9.63484e-05	0	0.00108172	0	0	7.60572e-05	3.86444e-05		0	4.26076e-05	0	2.8023e-05	9.2285e-05	0	8.55115e-05	0	0	2.79041e-05		0	0	0	0	0.00013598	0	0	0.000209908	0	0.000284803		0	0	0.000702543	0	0	0.000501605	0	0.000119446	5.16796e-05	0
>SD_Ssd-00994	0	0	2.08286e-05	0	0	0	0	0	7.60572e-05	7.72887e-05		0	0	0	0	0	0	0	0	0	0.000251137		0	0	0	6.18162e-05	0	0	0	0.000209908	4.26494e-05	0.000113921		0	0	0	0	0	0	0	0	0	0
>SD_Ssd-00995	0	0	2.08286e-05	0	7.06314e-05	0	0	0	7.60572e-05	0		0	0	0	0	0	0	0	0	0	0		0	0	0	0	0	0	0	0	0	0		0	0	0	0	0	0	0	0	0	0
>SD_Ssd-00996	0	0	0	0	0	0	2.28603e-05	0	0	0		0	4.26076e-05	0	0	0	0	0	0	6.02337e-05	2.79041e-05		0	0	0	0	0	0	0	0	0	0		0	0	0	0	0	0	0	0	0	0
>SD_Ssd-00997	0	0	0	0	0	0	0	0	0	0		0	0	0	0	0	0	2.85038e-05	0.000299745	6.02337e-05	5.58082e-05		0	0	0	0	0	0	0	0	0	0		0	0	0	0	0	0	0	0	5.16796e-05	0
>SD_Ssd-00998	0	0	0	0	0	0	0	0	0	0		0	0	0	0	0	0	0	0	6.02337e-05	0		0	0	0	0	0	0	0	0	0	0		0	0	0	0	0	0	0	0	0.000413437	0
>SD_Ssd-00999	0	0	4.16571e-05	0	0	9.83381e-05	2.28603e-05	0	0	0		0	0	8.12678e-05	0	0	0.000113798	0	0	0	0		0	0	6.23558e-05	0	0	0.00105042	0	0	0	0		0	0	0	0	0	0.000100321	0	0	2.58398e-05	0
>SD_Ssd-01000	9.51656e-05	0	0	0	7.06314e-05	0	0	0	0	0		0	0	0	0	0	0	0	0	0	0		0	0	3.11779e-05	0	0.00013598	0.000262605	0	0.000157431	8.52988e-05	0		0	0	0	3.36519e-05	0	0.000100321	0	0	0	0
>SD_Ssd-01001	0	0	2.08286e-05	0	0	0	2.28603e-05	0	0	3.86444e-05		0	0	0	0	0	5.6899e-05	0	0	0	0		0	0	0	0	0	0	0	0	0	0		0	0	0	0	0	0	0	0	0	0
>SD_Ssd-01002	0	0	0	0	0	0	2.28603e-05	0	0	0		0	0	0	0	0	0	2.85038e-05	0	0	0		0	0	0	0	0	0	0	5.24769e-05	4.26494e-05	0		0	0	0	0	0	0	0	0	0	0
>SD_Ssd-01003	0	0	0	0	0	0	0	0	0	7.72887e-05		0	0	0	0	0	0	0	0	0	0		0	0	0	0	0	0	0	0	0	0		0	0	0	0	0	0	0	0	0	0
>SD_Ssd-01004	0	0	0	0	0	0	0	0	0	3.86444e-05		0	0	0	0	9.2285e-05	5.6899e-05	0	0	0	0		0	0	0	0	0	0	0	5.24769e-05	0	0		0	0	0	3.36519e-05	0	0.000100321	0	0	0	0
>SD_Ssd-01005	0	0	0	0	0	0	0	0	7.60572e-05	0		0	0	0	0	0	0	0	0	0	0		0	0	0	0	0	0	0	0	0	0		0	0	0	3.36519e-05	0	0.000100321	0	0	0	0
>SD_Ssd-01006	0	3.45614e-05	0	0	0	0	0	0	0	0		0	0	4.06339e-05	0	0	5.6899e-05	0	0	6.02337e-05	5.58082e-05		0	0	0	0	0	0	0	0	0	0		0	0	0	0	0	0.000200642	0	0	0	0
>SD_Ssd-01007	0	0	0	0	7.06314e-05	9.83381e-05	0	0	0	0		0	0	0	0	0	0	0	0	0	0		0	0	0	0	0	0	0.000365965	0	0	0		0	0	0	0	0	0	0	0	0	0
>SD_Ssd-01008	0	0	0	0	0	0	0	0	0	0		2.46987e-05	0	0	0	0	0	5.70077e-05	0	0.000120467	0		0	0	0	0	0	0	0	0.000209908	4.26494e-05	0		0	0	0	0	0	0	0	0	0	0
>SD_Ssd-01009	0	0	0	0	0	0	0	0	0	0		0	0	0	0	0	0	0	0	0	0		0	0	0	0	0	0	0	0	8.52988e-05	0		0	0	0	0	0	0	0	0	0	0
>SD_Ssd-01010	0	0	0	0	0	0	0	0	0	0		0	0	0	0	0	0	0	0	0	0		0	0	0	0	0	0	0	5.24769e-05	0	0		0	0	0	0	0	0	0.000110327	0	0	0
>SD_Ssd-01011	0	0	2.08286e-05	0	0	0	2.28603e-05	0.000732243	0.000228172	3.86444e-05		0	0	4.06339e-05	0	0	0	0	0	0	2.79041e-05		0	0	0	0	0	0	0	0.000157431	0	5.69606e-05		0	0	0	0	0	0	0	0	2.58398e-05	0
>SD_Ssd-01012	0	0	0	9.63484e-05	0	0	2.28603e-05	0.000536978	0.0010648	0.000656954		2.46987e-05	0.000127823	0.000121902	0	0	0	8.55115e-05	0.00019983	0.000240935	0.000279041		0	0	0	0	0	0	0.00164684	5.24769e-05	0.000469143	0		0	0	0	0	0	0	0.000882613	0.000716675	5.16796e-05	0.000185736
>SD_Ssd-01013	0	3.45614e-05	0	0	0	0	0	0	0	0		0	0	0	0	0	0	0	0	0	0		0	0	0	0	0	0	0	5.24769e-05	0	0		0	0	0	0	0	0	0	0	0	0
>SD_Ssd-01014	0	0	0	0	0	9.83381e-05	0	4.88162e-05	7.60572e-05	0		0	0	0	0	0	0	0	0	0	0		0	0	0	0	0	0	0	0	0	0		0	0	0	0	0	0	0	0	0	0
>SD_Ssd-01015	0	0	0	0	0	0	0	0	0	0		0	0	0	0	0	0	0	0	0	0		0	0	0	0	0	0	0	0.000157431	0	0		0	0	0	0	0	0	0	0	0	0
>SD_Ssd-01016	0	6.91228e-05	2.08286e-05	0	0	9.83381e-05	0	0	0	0		0	0	4.06339e-05	0	0	5.6899e-05	0	0	0	0		0	0	0	0	0	0	0	0	0	0		0	0	0	0	0.000106895	0	0	0	0	0
>SD_Ssd-01017	0	0	0	0	0	0	0	0	0	0		0	0	0	0	0	0	0	0	0	0		0	0	0	6.18162e-05	0	0	0	0.000104954	0	0		0	0	0	0	0	0	0	0	0	0
>SD_Ssd-01018	0	0	0	0	0	0	0	4.88162e-05	0	0		0	0	0	0	0	0	0	0	0	0		0	0	0	6.18162e-05	0	0	0	0.000104954	0	0		0	0	0	0	0	0	0	0	0	0
>SD_Ssd-01019	0	0	0	0	0	0	0	0	0	0		0	0	0	0	0	0	2.85038e-05	0	0	0		0.00045584	0	0	6.18162e-05	0	0	0	0.000104954	0	0		0	0	0	0	0	0	0	0	0	0
>SD_Ssd-01020	0	0	2.08286e-05	0	0	0	0	0	0	0.000231866		0	0	0	0	0	0	0	0	0	2.79041e-05		0	0	0	0	0	0	0	5.24769e-05	4.26494e-05	5.69606e-05		0	0	0	0	0	0	0	0	0	0
>SD_Ssd-01021	0.000570994	0	2.08286e-05	0	0	9.83381e-05	0	0.000195265	7.60572e-05	3.86444e-05		0	0.000596506	4.06339e-05	2.8023e-05	9.2285e-05	0	5.70077e-05	0	6.02337e-05	0		0.00034188	6.24766e-05	0	0.000370897	0	0	0	0.00362091	4.26494e-05	0.000113921		0	0	0	0	0	0	0	0	0	0
>SD_Ssd-01022	0	0	0	0	0	0	0	0	0	0		0	0	0	0	0	0	2.85038e-05	0.000499575	0	0		0	0	0	0	0	0	0	5.24769e-05	0	0		0	0	0	0	0	0	0	0.000358337	0.000516796	0
>SD_Ssd-01023	0	0	6.24857e-05	0	0	0	0	0	0	0		0	0	0	0	0	0	0	0	0	0		0	0	0	0	0	0	0	0	0	0		0	0	0	0	0	0	0	0	0	0
>SD_Ssd-01024	0	0	0	0	0	0	0	0	0	3.86444e-05		0	0	0	0	0	0	2.85038e-05	0	0.000180701	2.79041e-05		0	0	0	0	0	0	0	0	0.000127948	0		0	0	0	0	0	0	0	0	0	0
>SD_Ssd-01025	0	0	0	0	0	0	0	0	7.60572e-05	0		0	0	0	0	0	0	0	0	0	0		0	0	0	0	0	0	0	5.24769e-05	0	0		0	0	0	0	0	0	0	0	0	0
>SD_Ssd-01026	0	0	0	0	0	0	0	0	0	0		0	0	0	0	0	0	2.85038e-05	0	0	2.79041e-05		0	0	0	0	0	0	0	0	0	0		0	0	0	0.000100956	0	0	0	0	0	0
>SD_Ssd-01027	0	0	0	0	7.06314e-05	0	0	0	0	0		0	0	0	0	0.00036914	0.000341394	0	0	6.02337e-05	0		0	0	3.11779e-05	0	0	0.000787815	0	5.24769e-05	0	0		4.50471e-05	0	0	0	0	0.000100321	0	0	0	0
>SD_Ssd-01028	0	0	0	0	0	0	0	0	0	0		0	0	0	0	0	0	0	0	0	2.79041e-05		0	0	0	0	0	0	0	0	0	0		0	0	0	0	0	0	0	0	7.75194e-05	0
>SD_Ssd-01029	0	0	0	0	0	0	0	0	0	0		0	4.26076e-05	0	0	0	0	0	0	0	8.37124e-05		0	0	0	0	0	0	0	0	0	0		0	0	0	0	0	0	0	0	0	0
>SD_Ssd-01030	0	0.000311053	0	9.63484e-05	0	9.83381e-05	0	0	0	0		4.93974e-05	0	0	2.8023e-05	0	0	2.85038e-05	0	0	0		0	0	0	0	0.00013598	0	0.00384263	0	0	0.000455685		0	0.00018592	0	0.000134608	0	0	0	0	0	0
>SD_Ssd-01031	0	0	0	0	0	0	0	0	0	0		0	0	0	0	0	0	0	0	0	0		0	0	0	0	0	0	0	0	8.52988e-05	0		0	0	0	0	0	0	0	0	0	0
>SD_Ssd-01032	0	0	0	0	0	0	0	0.000146449	0	0		0	0	0	0	0	0	0	0	0	0		0	0	0	0	0	0	0	0	0.000213247	0		0	0	0	0	0	0	0	0.000119446	2.58398e-05	0
>SD_Ssd-01033	0	0.000172807	2.08286e-05	0	0	0	0	4.88162e-05	7.60572e-05	0		4.93974e-05	8.52152e-05	0	0	0	0	2.85038e-05	4.99575e-05	0.000120467	2.79041e-05		0	0	3.11779e-05	0	0	0	0	0	4.26494e-05	0.000455685		0	0	0	0	0	0.000200642	0	0	2.58398e-05	0
>SD_Ssd-01034	0	0	0	0	0	0	0	4.88162e-05	0	0		0	4.26076e-05	0	0	0	0	0	4.99575e-05	0	0		0	0	0	0	0	0	0	0	0	0		0	0	0	0	0	0	0	0	0	0
>SD_Ssd-01035	0	0	0	0	0	0	0	0	0	0		0	0	0	0	0	0	0	0	6.02337e-05	2.79041e-05		0	0	0	0	0	0	0	0	0	0		0	3.09866e-05	0	0	0	0	0	0	0	0
>SD_Ssd-01036	0.000380662	6.91228e-05	8.33142e-05	0	7.06314e-05	9.83381e-05	0	9.76324e-05	0.0005324	3.86444e-05		2.46987e-05	4.26076e-05	4.06339e-05	5.6046e-05	0	0.000170697	0	0	0.000301169	2.79041e-05		0	6.24766e-05	3.11779e-05	6.18162e-05	0.00013598	0	0	5.24769e-05	0	0.000227842		4.50471e-05	0.00018592	0	6.73038e-05	0.000106895	0.000702247	0	0	0	0
>SD_Ssd-01037	0	0	0	0	0	0	0	0	0	0		0	0	0	0	0	0	8.55115e-05	0	0	0		0	0	0	0	0	0	0	0	0	0		0	0	0	3.36519e-05	0	0	0	0	2.58398e-05	0
>SD_Ssd-01038	0	0	0	0	0	0	2.28603e-05	0	7.60572e-05	0		0	0	0	0	0	0	0	0	0	0		0	0	0	0	0	0	0	0	0	0		0	0	0	0	0.000106895	0	0	0	0	0
>SD_Ssd-01039	0	0	0	0	0	9.83381e-05	4.57206e-05	4.88162e-05	7.60572e-05	0		0	0	0	0	0	0	0	0	6.02337e-05	0		0	6.24766e-05	0	0	0	0	0	0	0	5.69606e-05		0	0	0	0	0	0	0	0	0	0
>SD_Ssd-01040	0	0	0	9.63484e-05	0	0.000196676	0	0	0	0		0	0	0	0	0	0	2.85038e-05	0	0	0		0	0	0	0	0	0	0	0	0	0		0	0	0	0	0	0.000100321	0	0	0	0
>SD_Ssd-01041	0	3.45614e-05	2.08286e-05	0	0.000141263	0.00137673	4.57206e-05	0.000146449	0	0		0	0	0	0	0	0	0	0	0	0		0	6.24766e-05	0	6.18162e-05	0	0.000262605	0	0	0	0		0	0	0	0	0	0	0	0	0	0
>SD_Ssd-01042	9.51656e-05	0	0	9.63484e-05	0	0.000196676	4.57206e-05	9.76324e-05	7.60572e-05	0		0	0	0	0	0	0.000170697	0	0	0	2.79041e-05		0	0	0	6.18162e-05	0	0	0	0	0	0		0	0	0	0	0	0.000100321	0	0	0	9.28678e-05
>SD_Ssd-01043	9.51656e-05	0	2.08286e-05	0	0	0	0	4.88162e-05	0	0		0	0	0	0	0	0	0	0	0	0		0	0	0	0	0	0	0	0	0	0		0	0	0	0	0	0	0	0	0	0
>SD_Ssd-01044	0	0	0	0	0	0	0	0	0	0		0	0	0	0	0	5.6899e-05	0	0	6.02337e-05	2.79041e-05		0	0	0	0	0	0	0	0	0	0		0	0	0	0	0	0.000100321	0	0	0	0
>SD_Ssd-01045	0	0	0	0	0	0	0	4.88162e-05	0	0		0	4.26076e-05	0	0	0	0	0	0	6.02337e-05	0		0	0	0	0	0	0	0	0	0	0		0	0	0	0	0	0	0	0.000119446	0	9.28678e-05
>SD_Ssd-01046	0	0	0	0	0	0	0	0	0	3.86444e-05		0	0	0	0	0	0	0	4.99575e-05	0	0		0	0	0	0	0	0	0	0	0	0		0	0	0	0	0	0	0	0	0	0
>SD_Ssd-01047	0	0	0	0	0	0	0	0	0	0		0	0	0	0	0	0	0	0.00019983	0	0		0	0	0	0	0	0	0	0	0	0		0	0	0	0	0	0	0	0	5.16796e-05	0
>SD_Ssd-01048	0	0	0	0	0	0	0	0	0	0		2.46987e-05	0	0	0	0	0	0	0	0	0		0	0	0	0	0	0	0	0	0	0		0	0.000123946	0	0	0.000106895	0.000100321	0	0	0	0
>SD_Ssd-01049	0	3.45614e-05	6.24857e-05	0	0.000211894	0	2.28603e-05	0	0	3.86444e-05		0	0	0	0	0	0	0	0	0	0		0	0	0	0	0	0	0	0	0	0		0	0	0	0	0	0	0	0	0	9.28678e-05
>SD_Ssd-01050	0	0	0.0001458	0	0	0.00049169	0	0	0	0		0	0	0	0	0	0	0	0	6.02337e-05	0		0	0	0	0	0	0.000262605	0	0.000209908	0	0		0	0	0	0	0	0	0	0	0	0
>SD_Ssd-01051	0	0	0	0	0	0	0	4.88162e-05	0	0		0	0	0	0	0	0	0	0	0	0		0	0	0	0	0	0	0	0	0	0		0	0	0	0	0	0	0	0	0	0
>SD_Ssd-01052	9.51656e-05	3.45614e-05	0	0	0	0	0	0	0	0		0	0	0	0	0	0	0	0	0	0		0	0	0	0	0	0	0	0	4.26494e-05	0.000113921		0	0	0	0	0	0	0	0	0	0
>SD_Ssd-01053	0	0	0	0	0	0	0	0	0	0		0	0	0	0	0	0	0	4.99575e-05	0	0		0	0	0	0	0	0	0	0	0	0		0	0	0	0	0	0	0	0	0	0
>SD_Ssd-01054	0	0	0	0	0	0	0	0	0	0		0	0	0	0	0	0	0	4.99575e-05	0	0		0	0	0	0	0	0	0	0	0	0		0	0	0	0	0	0	0	0	0	0
>SD_Ssd-01055	0	0	0	0	0	0	2.28603e-05	0.000146449	0.000152114	0.000115933		0	0	0	0	0	0	0	0	6.02337e-05	0		0	0	0	0	0	0	0	0.000104954	0.000170598	5.69606e-05		0	0	0	0	0	0	0	0	0	0
>SD_Ssd-01056	0.000285497	0	2.08286e-05	0	0	0.000196676	4.57206e-05	0	0.000608458	0		0	0.00017043	4.06339e-05	0	0	0	0	0	0	0		0	0	0	0	0.00176775	0	0.000182983	0	8.52988e-05	0		0	0.000216906	0	0.000134608	0.000106895	0	0	0	0	0
>SD_Ssd-01057	0	0	2.08286e-05	0	7.06314e-05	0	0	0	0	0		0	0	0	0	0	0	0	0	0	2.79041e-05		0	0	0	0	0	0	0	5.24769e-05	0	0		0	0	0	0	0	0	0	0	0	0
>SD_Ssd-01058	0	0	0	0	0	0	0	0	0	0		0	0	0	0	0	0	0	0	6.02337e-05	0		0	0	0	0	0.00013598	0	0	0	0	0		0	0	0	0	0	0	0	0	0	0
>SD_Ssd-01059	0	3.45614e-05	2.08286e-05	0	0	0	0	0	0	0		0	0	0	0	0	0	0	0	0	0		0	0	0	0	0	0	0	0	4.26494e-05	0		0	3.09866e-05	0	0	0	0.000100321	0	0	0	0
>SD_Ssd-01060	0	0	0	0	0	0	0	0	0	0		0	0	0	0	0	0	0	0	6.02337e-05	0		0	0	0	0	0.00013598	0	0	0	0	0		0	0	0	0	0	0	0	0	0	9.28678e-05
>SD_Ssd-01061	0	0	0	0	0	0	0	0	0	0		0	0	0	2.8023e-05	0	0	2.85038e-05	0	0	0		0.00011396	0	3.11779e-05	0	0	0	0	0	0	0		0	6.19732e-05	0	3.36519e-05	0	0	0	0	0	0
>SD_Ssd-01062	0	3.45614e-05	4.16571e-05	0	0	0	2.28603e-05	0	0.000608458	7.72887e-05		0	4.26076e-05	0	0	0	0	0	0	0.00210818	8.37124e-05		0	0	0	0	0.000271961	0	0	0	4.26494e-05	5.69606e-05		0	0	0	3.36519e-05	0	0.000100321	0	0	0	9.28678e-05
>SD_Ssd-01063	0.000190331	0.000311053	0.000604028	0	0	0	0.000274323	9.76324e-05	0.000152114	0.000154577		0	0.000426076	0	0	9.2285e-05	0.000113798	2.85038e-05	0.000149873	0.000602337	0.000279041		0.00011396	0	0	0.000370897	0	0	0	0.000577246	0.000127948	0.000227842		0.000180188	0	7.02543e-05	0.00016826	0	0.00200642	0	0	0.000180879	9.28678e-05
>SD_Ssd-01064	0	0	0	0	0	0.000196676	0	0	0.00433526	0.00656954		0	0	0	0	0	0	0	0	0.00457776	0.00290203		0	0	0	0.000185448	0	0	0	0	0	0		0	0	0	3.36519e-05	0	0	0	0	0	0
>SD_Ssd-01065	0	3.45614e-05	0	0	0	0	0	0	0	0		0	0	0	0	0	0	0	0	0	0		0	0	0	0	0	0	0	0	0	0		0	0	0	0	0	0	0	0	0	0
>SD_Ssd-01066	0	0	2.08286e-05	0	0	0	0	0	0	0		0	0	0	0	0	0	0	0	0	0		0	6.24766e-05	0	0	0	0	0	0	0	0		0	0	0	0	0	0	0	0	0	0
>SD_Ssd-01067	0	0	2.08286e-05	0	0	0	0	0	0	0		0	0	0	0	0	0	0	0	0	0		0	0	0	0	0	0	0	0	0	0		0	0	0	0	0	0	0	0	0	0
>SD_Ssd-10004	0	0	0	0	0	9.83381e-05	0	0	0	0		0	0	0	0	0	0	0	0	0	0		0	0	0	0	0	0	0	0	0	0		0	0	0	0	0	0	0	0	0	0
>SD_Ssd-10009	0	0	0	0	0	0	0	0	0	0		0	0	0	0	9.2285e-05	0	0	0	0	0		0	0	0	0	0	0	0	0	0	0		0	0	0	0	0	0	0	0	0	0
>SD_Ssd-10015	0	0	0	0	0	0.000196676	0	0	0	0		0	0	0	0	0	0	0	0	0	0		0	0	0	0	0.00013598	0	0	0	0	0		0	0	0	0	0	0	0	0	0	0
>SD_Ssd-10029	0	0	0	0	7.06314e-05	0	0	0	0	0		0	0	0	0	0	0	0	0	0	0		0	0	0.000124712	0	0	0	0	0	0	0		0	0	0	0	0	0	0	0	0	0
>SD_Ssd-10038	0	0	0	0	7.06314e-05	9.83381e-05	0	0	0	0		0	0	0	0	0	0	0	0	0	0		0	0	0	0	0	0	0	0	0	0		0	0	0	0	0.000106895	0	0	0	0	0
>SD_Ssd-10047	0	0	0	0	0	0	0	0	0	0		0	0	0	0	0	0	0	0	0	0		0	0	0	0	0	0	0	0	0	0		0	0	0	0	0.00320684	0.000100321	0	0	0	0
>SD_Ssd-10057	0	0	0	0	0	0.000688367	0	0	0	0		0	0	0	0	0	0.000284495	0	0	0	0		0	0	0	0	0	0	0	0	0	0		0	0	0	0	0	0	0	0	0	0
>SD_Ssd-10065	0	0	0	0	0.00049442	0	0	0	0	0		0	0	0	0	0	0	0	0	0	0		0	0	0	0	0	0	0	0	0	0		0	0	0	0	0	0	0	0	0	0
>SD_Ssd-10066	0	0	0	0	0	0	0	0	0	0		0	0	0	0	0	0	0	0	0	0		0	0	0	0	0	0	0	0	0	0		0	0	0	0	0.000106895	0	0	0	0	0
>SD_Ssd-10075	0	0	0	0	0	0	0	0	0	0		0	0	0	0	0	5.6899e-05	0	0	0	0		0	0	0	0	0	0.000262605	0	0	0	0		0	0	0	0	0	0	0	0	0	0
>SD_Ssd-10087	0	0	0	0	0	0	0	0	0	0		0	0	0	0	0	5.6899e-05	0	0	0	0		0	0	0	0	0	0	0	0	0	0		0	0	0	0	0.000213789	0.000200642	0	0	0	0
>SD_Ssd-10105	0	0	0	0	0	0	0	0	0	0		0	0	0	0	0	5.6899e-05	0	0	0	0		0	0	0	0	0	0.000262605	0	0	0	0		0	0	0	0	0	0	0	0	0	0
>SD_Ssd-10129	0	0	0	0	0	9.83381e-05	0	0	0	0		0	0	0	0	0	0	0	0	0	0		0	0	0	0	0	0	0	0	0	0		0	0	0	0	0	0	0	0	0	0
>SD_Ssd-10156	0	0	0	0	0.000211894	0.00108172	0	0	0	0		0	0	0	0	9.2285e-05	5.6899e-05	0	0	0	0		0	0	3.11779e-05	0	0	0.00105042	0	0	0	0		0	0	0	0	0	0.000300963	0	0	0	0
>SD_Ssd-10174	0	0	0	0	0	9.83381e-05	0	0	0	0		0	0	0	0	0	0	0	0	0	0		0	0	0	0	0	0	0	0	0	0		0	0	0	0	0	0	0	0	0	0
>SD_Ssd-10190	0	0	0	0	0	0.000196676	0	0	0	0		0	0	0	0	0	0	0	0	0	0		0	0	0	0	0.00013598	0	0	0	0	0		0	0	0	0	0	0	0	0	0	0
>SD_Ssd-10194	0	0	0	0	0	0	0	0	0	0		0	0	0	0	9.2285e-05	0	0	0	0	0		0	0	6.23558e-05	0	0.00013598	0.000262605	0	0	0	0		0	0	0	0	0	0	0	0	0	0
>SD_Ssd-10198	0	0	0	0	0	0	0	0	0	0		0	0	0	0	9.2285e-05	0	0	0	0	0		0	0	0	0	0	0	0	0	0	0		0	0	0	0	0	0	0	0	0	0
>SD_Ssd-10205	0	0	0	0	0	0	0	0	0	0		0	0	0	0	0	0	0	0	0	0		0	0	0	0	0	0	0	0	0	0		0	0	0	0	0.000106895	0	0	0	0	0
>SD_Ssd-10222	0	0	0	0	0	0	0	0	0	0		0	0	0	0	0	0	0	0	0	0		0	0	3.11779e-05	0	0	0	0	0	0	0		0	0	0	0	0	0	0	0	0	0
>SD_Ssd-10233	0	0	0	0	0	0	0	0	0	0		0	0	0	0	0	5.6899e-05	0	0	0	0		0	0	3.11779e-05	0	0	0	0	0	0	0		0	0	0	0	0	0	0	0	0	0
>SD_Ssd-10239	0	0	0	0	0	9.83381e-05	0	0	0	0		0	0	0	0	0	0	0	0	0	0		0	0	0	0	0	0	0	0	0	0		0	0	0	0	0	0	0	0	0	0
>SD_Ssd-10241	0	0	0	0	0	0.00137673	0	0	0	0		0	0	0	0	0	0.000227596	0	0	0	0		0	0	0	0	0	0.000262605	0	0	0	0		0	0	0	0	0	0.000300963	0	0	0	0
>SD_Ssd-10252	0	0	0	0	0.000423789	9.83381e-05	0	0	0	0		0	0	0	0	0	0	0	0	0	0		0	0	0	0	0	0	0	0	0	0		0	0	0	0	0	0	0	0	0	0
>SD_Ssd-10260	0	0	0	0	0	0.000196676	0	0	0	0		0	0	0	0	0	0	0	0	0	0		0	0	3.11779e-05	0	0	0	0	0	0	0		0	0	0	0	0	0	0	0	0	0
>SD_Ssd-10270	0	0	0	0	0	0.000295014	0	0	0	0		0	0	0	0	0	0	0	0	0	0		0	0	0	0	0	0	0	0	0	0		0	0	0	0	0	0	0	0	0	0
>SD_Ssd-10274	0	0	0	0	0	0	0	0	0	0		0	0	0	0	0	5.6899e-05	0	0	0	0		0	0	0	0	0	0	0	0	0	0		0	0	0	0	0	0	0	0	0	0
>SD_Ssd-10286	0	0	0	0	0.000635683	0.0012784	0	0	0	0		0	0	0	0	9.2285e-05	0	0	0	0	0		0	0	6.23558e-05	0	0.00013598	0.000262605	0	0	0	0		0	0	0	0	0	0.000300963	0	0	0	0
>SD_Ssd-10287	0	0	0	0	7.06314e-05	0	0	0	0	0		0	0	0	0	0	0	0	0	0	0		0	0	0	0	0	0	0	0	0	0		0	0	0	0	0	0.000100321	0	0	0	0
>SD_Ssd-10306	0	0	0	0	0	9.83381e-05	0	0	0	0		0	0	0	0	0	0	0	0	0	0		0	0	0	0	0	0.000262605	0	0	0	0		0	0	0	0	0	0.000200642	0	0	0	0
>SD_Ssd-10321	0	0	0	0	0	9.83381e-05	0	0	0	0		0	0	0	0	0	0	0	0	0	0		0	0	0	0	0	0	0	0	0	0		0	0	0	0	0.000106895	0	0	0	0	0
>SD_Ssd-10327	0	0	0	0	0	9.83381e-05	0	0	0	0		0	0	0	0	0	0	0	0	0	0		0	0	0	0	0	0	0	0	0	0		0	0	0	0	0	0	0	0	0	0
>SD_Ssd-10334	0	0	0	0	0	0	0	0	0	0		0	0	0	0	0	0	0	0	0	0		0	0	0	0	0	0	0	0	0	0		0	0	0	0	0.000106895	0	0	0	0	0
>SD_Ssd-10358	0	0	0	0	0	9.83381e-05	0	0	0	0		0	0	0	0	0	0	0	0	0	0		0	0	0	0	0	0	0	0	0	0		0	0	0	0	0	0	0	0	0	0
>SD_Ssd-10364	0	0	0	0	0	0.000885043	0	0	0	0		0	0	0	0	0	0.000227596	0	0	0	0		0	0	0	0	0	0	0	0	0	0		0	0	0	0	0	0.000100321	0	0	0	0
>SD_Ssd-10365	0	0	0	0	0.00296652	0.00049169	0	0	0	0		0	0	0	0	0	0	0	0	0	0		0	0	0	0	0	0	0	0	0	0		0	0	0	0	0	0	0	0	0	0
>SD_Ssd-10367	0	0	0	0	0	0	0	0	0	0		0	0	0	0	0	0	0	0	0	0		0	0	0	0	0	0	0	0	0	0		0	0	0	0	0.000106895	0	0	0	0	0
>SD_Ssd-10390	0	0	0	0	7.06314e-05	9.83381e-05	0	0	0	0		0	0	0	0	0	5.6899e-05	0	0	0	0		0	0	0	0	0	0	0	0	0	0		0	0	0	0	0	0	0	0	0	0
>SD_Ssd-10394	0	0	0	0	0	0	0	0	0	0		0	0	0	0	0	0	0	0	0	0		0	0	0	0	0	0.000262605	0	0	0	0		0	0	0	0	0	0	0	0	0	0
>SD_Ssd-10403	0	0	0	0	0	9.83381e-05	0	0	0	0		0	0	0	0	0	0	0	0	0	0		0	0	0	0	0	0.000262605	0	0	0	0		0	0	0	0	0	0	0	0	0	0
>SD_Ssd-10405	0	0	0	0	0	0	0	0	0	0		0	0	0	0	0	0	0	0	0	0		0	0	0	0	0	0	0	0	0	0		0	0	0	0	0	0.000100321	0	0	0	0
>SD_Ssd-10408	0	0	0	0	0	0	0	0	0	0		0	0	0	0	0	0	0	0	0	0		0	0	0	0	0	0	0	0	0	0		0	0	0	0	0.000106895	0	0	0	0	0
>SD_Ssd-10417	0	0	0	0	0	0	0	0	0	0		0	0	0	0	0	5.6899e-05	0	0	0	0		0	0	0	0	0	0	0	0	0	0		0	0	0	0	0	0	0	0	0	0
>SD_Ssd-10424	0	0	0	0	0	0	0	0	0	0		0	0	0	0	0	0.000113798	0	0	0	0		0	0	0.000218245	0	0	0	0	0	0	0		0	0	0	0	0	0	0	0	0	0
>SD_Ssd-10426	0	0	0	0	0.000353157	0	0	0	0	0		0	0	0	0	0	0	0	0	0	0		0	0	0	0	0	0	0	0	0	0		0	0	0	0	0	0	0	0	0	0
>SD_Ssd-10446	0	0	0	0	0	0.000393352	0	0	0	0		0	0	0	0	0	0	0	0	0	0		0	0	3.11779e-05	0	0	0	0	0	0	0		0	0	0	0	0.000106895	0	0	0	0	0
>SD_Ssd-10467	0	0	0	0	0	0	0	0	0	0		0	0	0	0	0	5.6899e-05	0	0	0	0		0	0	0	0	0	0.00052521	0	0	0	0		0	0	0	0	0	0	0	0	0	0
>SD_Ssd-10470	0	0	0	0	0	0	0	0	0	0		0	0	0	0	0	0.000455192	0	0	0	0		0	0	0	0	0	0	0	0	0	0		0	0	0	0	0.000427579	0.00110353	0	0	0	0
>SD_Ssd-10474	0	0	0	0	0	0	0	0	0	0		0	0	0	0	0	5.6899e-05	0	0	0	0		0	0	0	0	0	0	0	0	0	0		0	0	0	0	0	0	0	0	0	0
>SD_Ssd-10475	0	0	0	0	0	9.83381e-05	0	0	0	0		0	0	0	0	0	0	0	0	0	0		0	0	0	0	0	0	0	0	0	0		0	0	0	0	0	0	0	0	0	0
>SD_Ssd-10492	0	0	0	0	0	9.83381e-05	0	0	0	0		0	0	0	0	0	0	0	0	0	0		0	0	0	0	0	0	0	0	0	0		0	0	0	0	0	0	0	0	0	0
>SD_Ssd-10497	0	0	0	0	0	0	0	0	0	0		0	0	0	0	0	5.6899e-05	0	0	0	0		0	0	0	0	0	0	0	0	0	0		0	0	0	0	0.000106895	0	0	0	0	0
>SD_Ssd-10510	0	0	0	0	0	0.000295014	0	0	0	0		0	0	0	0	0	0	0	0	0	0		0	0	0	0	0	0	0	0	0	0		0	0	0	0	0	0	0	0	0	0
>SD_Ssd-10512	0	0	0	0	0	9.83381e-05	0	0	0	0		0	0	0	0	9.2285e-05	0	0	0	0	0		0	0	0	0	0	0	0	0	0	0		0	0	0	0	0.000213789	0	0	0	0	0
>SD_Ssd-10527	0	0	0	0	7.06314e-05	0	0	0	0	0		0	0	0	0	0	0	0	0	0	0		0	0	6.23558e-05	0	0	0.000262605	0	0	0	0		0	0	0	0	0	0	0	0	0	0
>SD_Ssd-10532	0	0	0	0	0	0.000196676	0	0	0	0		0	0	0	0	0	0	0	0	0	0		0	0	0	0	0	0	0	0	0	0		0	0	0	0	0	0	0	0	0	0
>SD_Ssd-10554	0	0	0	0	0	0	0	0	0	0		0	0	0	0	0	0	0	0	0	0		0	0	0	0	0	0	0	0	0	0		0	0	0	0	0.000106895	0	0	0	0	0
>SD_Ssd-10600	0	0	0	0	0	0	0	0	0	0		0	0	0	0	0	0	0	0	0	0		0	0	0	0	0	0	0	0	0	0		0	0	0	0	0	0.000100321	0	0	0	0
>SD_Ssd-10612	0	0	0	0	0.0011301	0.00177009	0	0	0	0		0	0	0	0	0.000645995	0.000910384	0	0	0	0		0	0	0	0	0.00013598	0	0	0	0	0		0	0	0	0	0	0.00140449	0	0	0	0
>SD_Ssd-10616	0	0	0	0	0	0.000196676	0	0	0	0		0	0	0	0	0	0	0	0	0	0		0	0	0	0	0.000407941	0	0	0	0	0		0	0	0	0	0	0	0	0	0	0
>SD_Ssd-10621	0	0	0	0	0	0.000196676	0	0	0	0		0	0	0	0	0	0	0	0	0	0		0	0	3.11779e-05	0	0	0.000262605	0	0	0	0		0	0	0	0	0.000106895	0.000100321	0	0	0	0
>SD_Ssd-10644	0	0	0	0	0	0	0	0	0	0		0	0	0	0	0	0	0	0	0	0		0	0	0	0	0	0	0	0	0	0		0	0	0	0	0.000106895	0	0	0	0	0
>SD_Ssd-10654	0	0	0	0	0	0	0	0	0	0		0	0	0	0	0	0	0	0	0	0		0	0	0	0	0.00013598	0	0	0	0	0		0	0	0	0	0	0	0	0	0	0
>SD_Ssd-10685	0	0	0	0	0	0	0	0	0	0		0	0	0	0	0	0	0	0	0	0		0	0	0	0	0	0	0	0	0	0		0	0	0	0	0	0.000100321	0	0	0	0
>SD_Ssd-10695	0	0	0	0	0	9.83381e-05	0	0	0	0		0	0	0	0	0	5.6899e-05	0	0	0	0		0	0	0	0	0	0	0	0	0	0		0	0	0	0	0	0	0	0	0	0
>SD_Ssd-10699	0	0	0	0	0	0.000196676	0	0	0	0		0	0	0	0	0	0	0	0	0	0		0	0	0	0	0	0	0	0	0	0		0	0	0	0	0	0	0	0	0	0
>SD_Ssd-10703	0	0	0	0	0	9.83381e-05	0	0	0	0		0	0	0	0	0	0	0	0	0	0		0	0	0	0	0.000271961	0	0	0	0	0		0	0	0	0	0	0	0	0	0	0
>SD_Ssd-10708	0	0	0	0	0	0	0	0	0	0		0	0	0	0	0	0	0	0	0	0		0	0	3.11779e-05	0	0	0	0	0	0	0		0	0	0	0	0	0	0	0	0	0
>SD_Ssd-10732	0	0	0	0	0.000141263	0.00118006	0	0	0	0		0	0	0	0	0	0.000170697	0	0	0	0		0	0	3.11779e-05	0	0	0.000262605	0	0	0	0		0	0	0	0	0	0	0	0	0	0
>SD_Ssd-10765	0	0	0	0	0	0	0	0	0	0		0	0	0	0	0	0	0	0	0	0		0	0	0	0	0	0	0	0	0	0		0	0	0	0	0	0.000100321	0	0	0	0
>SD_Ssd-10773	0	0	0	0	0	9.83381e-05	0	0	0	0		0	0	0	0	9.2285e-05	5.6899e-05	0	0	0	0		0	0	0	0	0	0	0	0	0	0		0	0	0	0	0	0.000100321	0	0	0	0
>SD_Ssd-10784	0	0	0	0	0	0	0	0	0	0		0	0	0	0	0	0	0	0	0	0		0	0	0	0	0	0	0	0	0	0		0	0	0	0	0.000106895	0	0	0	0	0
>SD_Ssd-10802	0	0	0	0	0	0	0	0	0	0		0	0	0	0	0	0.000113798	0	0	0	0		0	0	0	0	0	0	0	0	0	0		0	0	0	0	0	0	0	0	0	0
>SD_Ssd-10803	0	0	0	0	0	0	0	0	0	0		0	0	0	0	0	0	0	0	0	0		0	0	3.11779e-05	0	0	0	0	0	0	0		0	0	0	0	0	0	0	0	0	0
>SD_Ssd-10810	0	0	0	0	0	0.000196676	0	0	0	0		0	0	0	0	9.2285e-05	0	0	0	0	0		0	0	0	0	0	0	0	0	0	0		0	0	0	0	0	0.000100321	0	0	0	0
>SD_Ssd-10812	0	0	0	0	0	9.83381e-05	0	0	0	0		0	0	0	0	0	0	0	0	0	0		0	0	0	0	0	0	0	0	0	0		0	0	0	0	0	0	0	0	0	0
>SD_Ssd-10834	0	0	0	0	0	0	0	0	0	0		0	0	0	0	0	0	0	0	0	0		0	0	0	0	0	0.00052521	0	0	0	0		0	0	0	0	0.000106895	0	0	0	0	0
>SD_Ssd-10839	0	0	0	0	7.06314e-05	0.000196676	0	0	0	0		0	0	0	0	0	0	0	0	0	0		0	0	0	0	0.00013598	0	0	0	0	0		0	0	0	0	0	0	0	0	0	0
>SD_Ssd-10843	0	0	0	0	0.000423789	0.00137673	0	0	0	0		0	0	0	0	9.2285e-05	0.000113798	0	0	0	0		0	0	6.23558e-05	0	0	0.000262605	0	0	0	0		0	0	0	0	0.000213789	0.000401284	0	0	0	0
>SD_Ssd-10871	0	0	0	0	0	0	0	0	0	0		0	0	0	0	0	5.6899e-05	0	0	0	0		0	0	0	0	0	0	0	0	0	0		0	0	0	0	0	0	0	0	0	0
>SD_Ssd-10877	0	0	0	0	0	0	0	0	0	0		0	0	0	0	0	0	0	0	0	0		0	0	3.11779e-05	0	0	0	0	0	0	0		0	0	0	0	0	0.000100321	0	0	0	0
>SD_Ssd-10880	0	0	0	0	0.000211894	0.00118006	0	0	0	0		0	0	0	0	0	5.6899e-05	0	0	0	0		0	0	6.23558e-05	0	0.00013598	0.000787815	0	0	0	0		0	0	0	0	0.000106895	0	0	0	0	0
>SD_Ssd-10895	0	0	0	0	0	0	0	0	0	0		0	0	0	0	0	0	0	0	0	0		0	0	3.11779e-05	0	0	0	0	0	0	0		0	0	0	0	0	0	0	0	0	0
>SD_Ssd-10909	0	0	0	0	0	9.83381e-05	0	0	0	0		0	0	0	0	0	0	0	0	0	0		0	0	0	0	0	0	0	0	0	0		0	0	0	0	0	0	0	0	0	0
>SD_Ssd-10912	0	0	0	0	0	9.83381e-05	0	0	0	0		0	0	0	0	0	0	0	0	0	0		0	0	0	0	0	0	0	0	0	0		0	0	0	0	0	0	0	0	0	0
>SD_Ssd-10925	0	0	0	0	0	0	0	0	0	0		0	0	0	0	0	0	0	0	0	0		0	0	0	0	0	0.000262605	0	0	0	0		0	0	0	0	0	0	0	0	0	0
>SD_Ssd-10932	0	0	0	0	0	0	0	0	0	0		0	0	0	0	0	0	0	0	0	0		0	0	6.23558e-05	0	0	0.00052521	0	0	0	0		0	0	0	0	0	0.000100321	0	0	0	0
>SD_Ssd-10936	0	0	0	0	0	0	0	0	0	0		0	0	0	0	0.00018457	0	0	0	0	0		0	0	0	0	0	0	0	0	0	0		0	0	0	0	0	0	0	0	0	0
>SD_Ssd-10940	0	0	0	0	0	9.83381e-05	0	0	0	0		0	0	0	0	9.2285e-05	0	0	0	0	0		0	0	0	0	0	0	0	0	0	0		0	0	0	0	0.000213789	0	0	0	0	0
>SD_Ssd-10946	0	0	0	0	0	0.000196676	0	0	0	0		0	0	0	0	0	0	0	0	0	0		0	0	0	0	0.000271961	0.00052521	0	0	0	0		0	0	0	0	0	0.000100321	0	0	0	0
>SD_Ssd-10951	0	0	0	0	0	0.000196676	0	0	0	0		0	0	0	0	0	0.000113798	0	0	0	0		0	0	0.00015589	0	0	0	0	0	0	0		0	0	0	0	0	0	0	0	0	0
>SD_Ssd-10956	0	0	0	0	0	0	0	0	0	0		0	0	0	0	9.2285e-05	0	0	0	0	0		0	0	0	0	0	0	0	0	0	0		0	0	0	0	0	0	0	0	0	0
>SD_Ssd-10968	0	0	0	0	0	0	0	0	0	0		0	0	0	0	0	0	0	0	0	0		0	0	6.23558e-05	0	0	0	0	0	0	0		0	0	0	0	0	0	0	0	0	0
>SD_Ssd-10979	0	0	0	0	0	0	0	0	0	0		0	0	0	0	0	5.6899e-05	0	0	0	0		0	0	0	0	0	0	0	0	0	0		0	0	0	0	0	0	0	0	0	0
>SD_Ssd-11001	0	0	0	0	7.06314e-05	0	0	0	0	0		0	0	0	0	0	0	0	0	0	0		0	0	0	0	0	0	0	0	0	0		0	0	0	0	0	0	0	0	0	0
>SD_Ssd-11022	0	0	0	0	0	0.000295014	0	0	0	0		0	0	0	0	9.2285e-05	0	0	0	0	0		0	0	0	0	0	0	0	0	0	0		0	0	0	0	0	0	0	0	0	0
>SD_Ssd-11025	0	0	0	0	0	9.83381e-05	0	0	0	0		0	0	0	0	0	0	0	0	0	0		0	0	9.35337e-05	0	0	0	0	0	0	0		0	0	0	0	0	0	0	0	0	0
>SD_Ssd-11066	0	0	0	0	0	0	0	0	0	0		0	0	0	0	0	0	0	0	0	0		0	0	9.35337e-05	0	0	0.00131303	0	0	0	0		0	0	0	0	0	0.000300963	0	0	0	0
>SD_Ssd-11088	0	0	0	0	0	0	0	0	0	0		0	0	0	0	0	0	0	0	0	0		0	0	0	0	0	0	0	0	0	0		0	0	0	0	0	0	0	0	0	0
>SD_Ssd-11113	0	0	0	0	0	0	0	0	0	0		0	0	0	0	0	0	0	0	0	0		0	0	3.11779e-05	0	0	0	0	0	0	0		0	0	0	0	0	0	0	0	0	0
>SD_Ssd-11126	0	0	0	0	0	9.83381e-05	0	0	0	0		0	0	0	0	0	0	0	0	0	0		0	0	0	0	0	0	0	0	0	0		0	0	0	0	0	0	0	0	0	0
>SD_Ssd-11151	0	0	0	0	0	9.83381e-05	0	0	0	0		0	0	0	0	0	0	0	0	0	0		0	0	0	0	0	0	0	0	0	0		0	0	0	0	0	0	0	0	0	0
>SD_Ssd-11153	0	0	0	0	0	0	0	0	0	0		0	0	0	0	0	0	0	0	0	0		0	0	0	0	0	0.000262605	0	0	0	0		0	0	0	0	0	0	0	0	0	0
>SD_Ssd-11177	0	0	0	0	0	9.83381e-05	0	0	0	0		0	0	0	0	0	0	0	0	0	0		0	0	0	0	0	0	0	0	0	0		0	0	0	0	0	0.000100321	0	0	0	0
>SD_Ssd-11185	0	0	0	0	0	0	0	0	0	0		0	0	0	0	0	0	0	0	0	0		0	0	0.000124712	0	0	0	0	0	0	0		0	0	0	0	0	0	0	0	0	0
>SD_Ssd-11188	0	0	0	0	0	0.000196676	0	0	0	0		0	0	0	0	0	5.6899e-05	0	0	0	0		0	0	0	0	0	0	0	0	0	0		0	0	0	0	0.000106895	0	0	0	0	0
>SD_Ssd-11191	0	0	0	0	0	9.83381e-05	0	0	0	0		0	0	0	0	0	0	0	0	0	0		0	0	0	0	0	0	0	0	0	0		0	0	0	0	0	0	0	0	0	0
>SD_Ssd-11208	0	0	0	0	0	0	0	0	0	0		0	0	0	0	0	0	0	0	0	0		0	0	0	0	0.00013598	0	0	0	0	0		0	0	0	0	0	0	0	0	0	0
>SD_Ssd-11219	0	0	0	0	0	9.83381e-05	0	0	0	0		0	0	0	0	0	0	0	0	0	0		0	0	0	0	0	0	0	0	0	0		0	0	0	0	0	0	0	0	0	0
>SD_Ssd-11232	0	0	0	0	0	0	0	0	0	0		0	0	0	0	0	5.6899e-05	0	0	0	0		0	0	0	0	0	0	0	0	0	0		0	0	0	0	0	0	0	0	0	0
>SD_Ssd-11242	0	0	0	0	0	0	0	0	0	0		0	0	0	0	0.00018457	0	0	0	0	0		0	0	0	0	0	0	0	0	0	0		0	0	0	0	0.000106895	0	0	0	0	0
>SD_Ssd-11265	0	0	0	0	0	0	0	0	0	0		0	0	0	0	0	0	0	0	0	0		0	0	0	0	0	0	0	0	0	0		0	0	0	0	0.000106895	0	0	0	0	0
>SD_Ssd-11280	0	0	0	0	0	0	0	0	0	0		0	0	0	0	0	0	0	0	0	0		0	0	3.11779e-05	0	0	0	0	0	0	0		0	0	0	0	0	0	0	0	0	0
>SD_Ssd-11284	0	0	0	0	0.000423789	0	0	0	0	0		0	0	0	0	0	0	0	0	0	0		0	0	0	0	0	0	0	0	0	0		0	0	0	0	0	0	0	0	0	0
>SD_Ssd-11307	0	0	0	0	0	9.83381e-05	0	0	0	0		0	0	0	0	0	0	0	0	0	0		0	0	0	0	0	0	0	0	0	0		0	0	0	0	0	0	0	0	0	0
>SD_Ssd-11309	0	0	0	0	0	0	0	0	0	0		0	0	0	0	0	0	0	0	0	0		0	0	3.11779e-05	0	0	0	0	0	0	0		0	0	0	0	0	0	0	0	0	0
>SD_Ssd-11317	0	0	0	0	0	9.83381e-05	0	0	0	0		0	0	0	0	9.2285e-05	0	0	0	0	0		0	0	0	0	0	0	0	0	0	0		0	0	0	0	0	0	0	0	0	0
>SD_Ssd-11323	0	0	0	0	0	0	0	0	0	0		0	0	0	0	0	0	0	0	0	0		0	0	3.11779e-05	0	0	0	0	0	0	0		0	0	0	0	0	0	0	0	0	0
>SD_Ssd-11325	0	0	0	0	0	0.000590029	0	0	0	0		0	0	0	0	0	0	0	0	0	0		0	0	0	0	0	0.000262605	0	0	0	0		0	0	0	0	0	0	0	0	0	0
>SD_Ssd-11327	0	0	0	0	0	0	0	0	0	0		0	0	0	0	0	0	0	0	0	0		0	0	0	0	0	0	0	0	0	0		0	0	0	0	0.000106895	0	0	0	0	0
>SD_Ssd-11334	0	0	0	0	0	0	0	0	0	0		0	0	0	0	0	0	0	0	0	0		0	0	6.23558e-05	0	0	0.00052521	0	0	0	0		0	0	0	0	0	0	0	0	0	0
>SD_Ssd-11335	0	0	0	0	0	0	0	0	0	0		0	0	0	0	9.2285e-05	5.6899e-05	0	0	0	0		0	0	3.11779e-05	0	0	0	0	0	0	0		0	0	0	0	0	0	0	0	0	0
>SD_Ssd-11349	0	0	0	0	0	0.000196676	0	0	0	0		0	0	0	0	0	0	0	0	0	0		0	0	0	0	0	0	0	0	0	0		0	0	0	0	0	0	0	0	0	0
>SD_Ssd-11351	0	0	0	0	0	0	0	0	0	0		0	0	0	0	0.000276855	0	0	0	0	0		0	0	0	0	0	0.000262605	0	0	0	0		0	0	0	0	0	0	0	0	0	0
>SD_Ssd-11369	0	0	0	0	0	9.83381e-05	0	0	0	0		0	0	0	0	0	5.6899e-05	0	0	0	0		0	0	0	0	0	0	0	0	0	0		0	0	0	0	0	0	0	0	0	0
>SD_Ssd-11371	0	0	0	0	0	0	0	0	0	0		0	0	0	0	0	5.6899e-05	0	0	0	0		0	0	0	0	0	0	0	0	0	0		0	0	0	0	0	0	0	0	0	0
>SD_Ssd-11377	0	0	0	0	0	0.000393352	0	0	0	0		0	0	0	0	0	0.000113798	0	0	0	0		0	0	0	0	0	0.000262605	0	0	0	0		0	0	0	0	0	0.000200642	0	0	0	0
>SD_Ssd-11379	0	0	0	0	0	9.83381e-05	0	0	0	0		0	0	0	0	0	0	0	0	0	0		0	0	0	0	0	0	0	0	0	0		0	0	0	0	0	0.000100321	0	0	0	0
>SD_Ssd-11387	0	0	0	0	0	9.83381e-05	0	0	0	0		0	0	0	0	0	5.6899e-05	0	0	0	0		0	0	0	0	0.00013598	0	0	0	0	0		0	0	0	0	0	0	0	0	0	0
>SD_Ssd-11397	0	0	0	0	0	0	0	0	0	0		0	0	0	0	0	0	0	0	0	0		0	0	0	0	0.00013598	0	0	0	0	0		0	0	0	0	0.000106895	0	0	0	0	0
>SD_Ssd-11407	0	0	0	0	0	9.83381e-05	0	0	0	0		0	0	0	0	9.2285e-05	0	0	0	0	0		0	0	0	0	0	0	0	0	0	0		0	0	0	0	0	0	0	0	0	0
>SD_Ssd-11408	0	0	0	0	0	0	0	0	0	0		0	0	0	0	0	5.6899e-05	0	0	0	0		0	0	0	0	0	0	0	0	0	0		0	0	0	0	0	0	0	0	0	0
>SD_Ssd-11409	0	0	0	0	0	0	0	0	0	0		0	0	0	0	0	0	0	0	0	0		0	0	3.11779e-05	0	0	0.000262605	0	0	0	0		0	0	0	0	0	0	0	0	0	0
>SD_Ssd-11412	0	0	0	0	0	9.83381e-05	0	0	0	0		0	0	0	0	9.2285e-05	0	0	0	0	0		0	0	0	0	0	0.000262605	0	0	0	0		0	0	0	0	0	0	0	0	0	0
>SD_Ssd-11413	0	0	0	0	0	0	0	0	0	0		0	0	0	0	0	0.000113798	0	0	0	0		0	0	3.11779e-05	0	0.000271961	0	0	0	0	0		0	0	0	0	0.000106895	0.000200642	0	0	0	0
>SD_Ssd-11431	0	0	0	0	0	9.83381e-05	0	0	0	0		0	0	0	0	0	0	0	0	0	0		0	0	0	0	0	0	0	0	0	0		0	0	0	0	0	0	0	0	0	0
>SD_Ssd-11436	0	0	0	0	0	0	0	0	0	0		0	0	0	0	0	5.6899e-05	0	0	0	0		0	0	0	0	0	0	0	0	0	0		0	0	0	0	0	0	0	0	0	0
>SD_Ssd-11467	0	0	0	0	0	0	0	0	0	0		0	0	0	0	0	0	0	0	0	0		0	0	0	0	0	0.000262605	0	0	0	0		0	0	0	0	0	0	0	0	0	0
>SD_Ssd-11474	0	0	0	0	0	0.000196676	0	0	0	0		0	0	0	0	0	0	0	0	0	0		0	0	0	0	0	0.000262605	0	0	0	0		0	0	0	0	0	0	0	0	0	0
>SD_Ssd-11481	0	0	0	0	0	0	0	0	0	0		0	0	0	0	0	0	0	0	0	0		0	0	0	0	0.00013598	0	0	0	0	0		0	0	0	0	0	0	0	0	0	0
>SD_Ssd-11503	0	0	0	0	0	0	0	0	0	0		0	0	0	0	0	0	0	0	0	0		0	0	3.11779e-05	0	0	0.000262605	0	0	0	0		0	0	0	0	0	0	0	0	0	0
>SD_Ssd-11504	0	0	0	0	0	9.83381e-05	0	0	0	0		0	0	0	0	0	0	0	0	0	0		0	0	0	0	0	0	0	0	0	0		0	0	0	0	0	0	0	0	0	0
>SD_Ssd-11518	0	0	0	0	0	0	0	0	0	0		0	0	0	0	0	0	0	0	0	0		0	0	3.11779e-05	0	0	0.000262605	0	0	0	0		0	0	0	0	0	0	0	0	0	0
>SD_Ssd-11529	0	0	0	0	0	0	0	0	0	0		0	0	0	0	0	5.6899e-05	0	0	0	0		0	0	3.11779e-05	0	0	0	0	0	0	0		0	0	0	0	0	0	0	0	0	0
>SD_Ssd-11550	0	0	0	0	7.06314e-05	0	0	0	0	0		0	0	0	0	0	0	0	0	0	0		0	0	0	0	0	0	0	0	0	0		0	0	0	0	0	0	0	0	0	0
>SD_Ssd-11557	0	0	0	0	0	0	0	0	0	0		0	0	0	0	0	0	0	0	0	0		0	0	0	0	0.00013598	0	0	0	0	0		0	0	0	0	0	0	0	0	0	0
>SD_Ssd-11576	0	0	0	0	0	0	0	0	0	0		0	0	0	0	0	5.6899e-05	0	0	0	0		0	0	0	0	0	0	0	0	0	0		0	0	0	0	0	0	0	0	0	0
>SD_Ssd-11590	0	0	0	0	0	9.83381e-05	0	0	0	0		0	0	0	0	0	0	0	0	0	0		0	0	0.00015589	0	0	0	0	0	0	0		0	0	0	0	0	0	0	0	0	0
>SD_Ssd-11594	0	0	0	0	0	9.83381e-05	0	0	0	0		0	0	0	0	0	0	0	0	0	0		0	0	0	0	0	0	0	0	0	0		0	0	0	0	0	0	0	0	0	0
>SD_Ssd-11602	0	0	0	0	0	9.83381e-05	0	0	0	0		0	0	0	0	0	0	0	0	0	0		0	0	0	0	0	0	0	0	0	0		0	0	0	0	0	0	0	0	0	0
>SD_Ssd-11612	0	0	0	0	0	0	0	0	0	0		0	0	0	0	0	0	0	0	0	0		0	0	0	0	0.00013598	0	0	0	0	0		0	0	0	0	0	0	0	0	0	0
>SD_Ssd-11629	0	0	0	0	0	9.83381e-05	0	0	0	0		0	0	0	0	0	0	0	0	0	0		0	0	0	0	0	0	0	0	0	0		0	0	0	0	0	0	0	0	0	0
>SD_Ssd-11666	0	0	0	0	0	0	0	0	0	0		0	0	0	0	0	0	0	0	0	0		0	0	0	0	0	0	0	0	0	0		0	0	0	0	0.000106895	0	0	0	0	0
>SD_Ssd-11694	0	0	0	0	7.06314e-05	0	0	0	0	0		0	0	0	0	0	0	0	0	0	0		0	0	0	0	0	0	0	0	0	0		0	0	0	0	0	0	0	0	0	0
>SD_Ssd-11699	0	0	0	0	0	0	0	0	0	0		0	0	0	0	0	5.6899e-05	0	0	0	0		0	0	0	0	0	0	0	0	0	0		0	0	0	0	0	0	0	0	0	0
>SD_Ssd-11720	0	0	0	0	0	0	0	0	0	0		0	0	0	0	9.2285e-05	0	0	0	0	0		0	0	0	0	0	0	0	0	0	0		0	0	0	0	0	0	0	0	0	0
>SD_Ssd-11723	0	0	0	0	0	0	0	0	0	0		0	0	0	0	0	0	0	0	0	0		0	0	0	0	0.00013598	0	0	0	0	0		0	0	0	0	0	0	0	0	0	0
>SD_Ssd-11739	0	0	0	0	0	0	0	0	0	0		0	0	0	0	0	0	0	0	0	0		0	0	6.23558e-05	0	0	0	0	0	0	0		0	0	0	0	0	0	0	0	0	0
>SD_Ssd-11740	0	0	0	0	0	0	0	0	0	0		0	0	0	0	0	0	0	0	0	0		0	0	0	0	0	0	0	0	0	0		0	0	0	0	0	0.000100321	0	0	0	0
>SD_Ssd-11741	0	0	0	0	0	9.83381e-05	0	0	0	0		0	0	0	0	0	0	0	0	0	0		0	0	3.11779e-05	0	0	0	0	0	0	0		0	0	0	0	0	0	0	0	0	0
>SD_Ssd-11745	0	0	0	0	0	0	0	0	0	0		0	0	0	0	0.00018457	5.6899e-05	0	0	0	0		0	0	0.000311779	0	0.00013598	0.000787815	0	0	0	0		0	0	0	0	0.000534474	0.000401284	0	0	0	0
>SD_Ssd-11803	0	0	0	0	0	0	0	0	0	0		0	0	0	0	0	0	0	0	0	0		0	0	0.000187067	0	0	0	0	0	0	0		0	0	0	0	0	0.000100321	0	0	0	0
>SD_Ssd-11817	0	0	0	0	0	0	0	0	0	0		0	0	0	0	0	0	0	0	0	0		0	0	0	0	0	0.000262605	0	0	0	0		0	0	0	0	0	0	0	0	0	0
>SD_Ssd-11833	0	0	0	0	0	0	0	0	0	0		0	0	0	0	0	0	0	0	0	0		0	0	0	0	0.00013598	0	0	0	0	0		0	0	0	0	0.000213789	0	0	0	0	0
>SD_Ssd-11840	0	0	0	0	0	0	0	0	0	0		0	0	0	0	0.00018457	0	0	0	0	0		0	0	0	0	0.00013598	0	0	0	0	0		0	0	0	0	0.000106895	0.000100321	0	0	0	0
>SD_Ssd-11850	0	0	0	0	0	0	0	0	0	0		0	0	0	0	0	0	0	0	0	0		0	0	0	0	0	0.000262605	0	0	0	0		0	0	0	0	0	0	0	0	0	0
>SD_Ssd-11870	0	0	0	0	0	0	0	0	0	0		0	0	0	0	0	0	0	0	0	0		0	0	0	0	0	0	0	0	0	0		0	0	0	0	0	0.000100321	0	0	0	0
>SD_Ssd-11881	0	0	0	0	0	0.000295014	0	0	0	0		0	0	0	0	0	0	0	0	0	0		0	0	0	0	0	0	0	0	0	0		0	0	0	0	0	0	0	0	0	0
>SD_Ssd-11895	0	0	0	0	0	0	0	0	0	0		0	0	0	0	0	0	0	0	0	0		0	0	0	0	0.00013598	0	0	0	0	0		0	0	0	0	0	0	0	0	0	0
>SD_Ssd-11898	0	0	0	0	0.000141263	0	0	0	0	0		0	0	0	0	9.2285e-05	0	0	0	0	0		0	0	0	0	0	0	0	0	0	0		0	0	0	0	0	0	0	0	0	0
>SD_Ssd-11899	0	0	0	0	0	0	0	0	0	0		0	0	0	0	0	0	0	0	0	0		0	0	0	0	0	0.000262605	0	0	0	0		0	0	0	0	0	0	0	0	0	0
>SD_Ssd-11933	0	0	0	0	0	0	0	0	0	0		0	0	0	0	9.2285e-05	0	0	0	0	0		0	0	3.11779e-05	0	0	0	0	0	0	0		0	0	0	0	0	0	0	0	0	0
>SD_Ssd-11934	0	0	0	0	0	0	0	0	0	0		0	0	0	0	0	0	0	0	0	0		0	0	6.23558e-05	0	0	0.000262605	0	0	0	0		0	0	0	0	0	0	0	0	0	0
>SD_Ssd-11963	0	0	0	0	7.06314e-05	0	0	0	0	0		0	0	0	0	0	0	0	0	0	0		0	0	0	0	0	0	0	0	0	0		0	0	0	0	0	0	0	0	0	0
>SD_Ssd-11977	0	0	0	0	0	0	0	0	0	0		0	0	0	0	0	0	0	0	0	0		0	0	0.000311779	0	0	0.00052521	0	0	0	0		0	0	0	0	0	0.000100321	0	0	0	0
>SD_Ssd-11978	0	0	0	0	0	0	0	0	0	0		0	0	0	0	0	0	0	0	0	0		0	0	0	0	0	0.000262605	0	0	0	0		0	0	0	0	0	0	0	0	0	0
>SD_Ssd-11996	0	0	0	0	0.000141263	0	0	0	0	0		0	0	0	0	9.2285e-05	0	0	0	0	0		0	0	0	0	0	0	0	0	0	0		0	0	0	0	0	0	0	0	0	0
>SD_Ssd-12000	0	0	0	0	0	0	0	0	0	0		0	0	0	0	0	0	0	0	0	0		0	0	0	0	0.00013598	0	0	0	0	0		0	0	0	0	0	0	0	0	0	0
>SD_Ssd-12017	0	0	0	0	7.06314e-05	0	0	0	0	0		0	0	0	0	0	0	0	0	0	0		0	0	0	0	0	0	0	0	0	0		0	0	0	0	0	0	0	0	0	0
>SD_Ssd-12064	0	0	0	0	0	9.83381e-05	0	0	0	0		0	0	0	0	0	0	0	0	0	0		0	0	0	0	0	0	0	0	0	0		0	0	0	0	0	0	0	0	0	0
>SD_Ssd-12120	0	0	0	0	0	0	0	0	0	0		0	0	0	0	0	0	0	0	0	0		0	0	0	0	0	0	0	0	0	0		0	0	0	0	0.000213789	0	0	0	0	0
>SD_Ssd-12143	0	0	0	0	7.06314e-05	0	0	0	0	0		0	0	0	0	9.2285e-05	5.6899e-05	0	0	0	0		0	0	0	0	0.00013598	0	0	0	0	0		0	0	0	0	0.000427579	0	0	0	0	0
>SD_Ssd-12145	0	0	0	0	0	9.83381e-05	0	0	0	0		0	0	0	0	0	0	0	0	0	0		0	0	6.23558e-05	0	0	0	0	0	0	0		0	0	0	0	0	0	0	0	0	0
>SD_Ssd-12152	0	0	0	0	0	0	0	0	0	0		0	0	0	0	0	0	0	0	0	0		0	0	3.11779e-05	0	0	0.000262605	0	0	0	0		0	0	0	0	0	0.000100321	0	0	0	0
>SD_Ssd-12157	0	0	0	0	0	9.83381e-05	0	0	0	0		0	0	0	0	0	0.000113798	0	0	0	0		0	0	0.00059238	0	0.000271961	0	0	0	0	0		0	0	0	0	0	0.000100321	0	0	0	0
>SD_Ssd-12197	0	0	0	0	7.06314e-05	0.000983381	0	0	0	0		0	0	0	0	0	0	0	0	0	0		0	0	0	0	0	0.000262605	0	0	0	0		0	0	0	0	0	0.000401284	0	0	0	0
>SD_Ssd-12200	0	0	0	0	0	0	0	0	0	0		0	0	0	0	0	0	0	0	0	0		0	0	0	0	0.00013598	0	0	0	0	0		0	0	0	0	0	0	0	0	0	0
>SD_Ssd-12209	0	0	0	0	0	9.83381e-05	0	0	0	0		0	0	0	0	0	0	0	0	0	0		0	0	0.000342957	0	0.00013598	0	0	0	0	0		0	0	0	0	0	0.000200642	0	0	0	0
>SD_Ssd-12211	0	0	0	0	0	9.83381e-05	0	0	0	0		0	0	0	0	0	0	0	0	0	0		0	0	0	0	0	0	0	0	0	0		0	0	0	0	0	0	0	0	0	0
>SD_Ssd-12227	0	0	0	0	0	9.83381e-05	0	0	0	0		0	0	0	0	0	0	0	0	0	0		0	0	0	0	0	0	0	0	0	0		0	0	0	0	0	0.000200642	0	0	0	0
>SD_Ssd-12235	0	0	0	0	0	0	0	0	0	0		0	0	0	0	0	5.6899e-05	0	0	0	0		0	0	0	0	0	0	0	0	0	0		0	0	0	0	0	0	0	0	0	0
>SD_Ssd-12236	0	0	0	0	0.000211894	0.00049169	0	0	0	0		0	0	0	0	0	0	0	0	0	0		0	0	0	0	0	0	0	0	0	0		0	0	0	0	0	0.000100321	0	0	0	0
>SD_Ssd-12237	0	0	0	0	0	0	0	0	0	0		0	0	0	0	0	0	0	0	0	0		0	0	3.11779e-05	0	0	0	0	0	0	0		0	0	0	0	0	0	0	0	0	0
>SD_Ssd-12248	0	0	0	0	0	9.83381e-05	0	0	0	0		0	0	0	0	0	0	0	0	0	0		0	0	0	0	0	0	0	0	0	0		0	0	0	0	0	0	0	0	0	0
>SD_Ssd-12330	0	0	0	0	0	9.83381e-05	0	0	0	0		0	0	0	0	0	0	0	0	0	0		0	0	0	0	0	0	0	0	0	0		0	0	0	0	0	0.000100321	0	0	0	0
>SD_Ssd-12339	0	0	0	0	0	0	0	0	0	0		0	0	0	0	0	0	0	0	0	0		0	0	0	0	0.00013598	0	0	0	0	0		0	0	0	0	0	0	0	0	0	0
>SD_Ssd-12349	0	0	0	0	0	0	0	0	0	0		0	0	0	0	0	5.6899e-05	0	0	0	0		0	0	0	0	0	0	0	0	0	0		0	0	0	0	0	0	0	0	0	0
>SD_Ssd-12365	0	0	0	0	0	9.83381e-05	0	0	0	0		0	0	0	0	0	0	0	0	0	0		0	0	0	0	0	0	0	0	0	0		0	0	0	0	0	0	0	0	0	0
>SD_Ssd-12371	0	0	0	0	0	0	0	0	0	0		0	0	0	0	0	5.6899e-05	0	0	0	0		0	0	0	0	0.000271961	0	0	0	0	0		0	0	0	0	0	0.000200642	0	0	0	0
>SD_Ssd-12380	0	0	0	0	0	0	0	0	0	0		0	0	0	0	9.2285e-05	0	0	0	0	0		0	0	0	0	0	0	0	0	0	0		0	0	0	0	0	0	0	0	0	0
>SD_Ssd-12388	0	0	0	0	0	0	0	0	0	0		0	0	0	0	0.00018457	0	0	0	0	0		0	0	0	0	0	0	0	0	0	0		0	0	0	0	0	0	0	0	0	0
>SD_Ssd-12403	0	0	0	0	0	9.83381e-05	0	0	0	0		0	0	0	0	0	0	0	0	0	0		0	0	0	0	0	0	0	0	0	0		0	0	0	0	0	0	0	0	0	0
>SD_Ssd-12411	0	0	0	0	0	0	0	0	0	0		0	0	0	0	0	0	0	0	0	0		0	0	0	0	0	0	0	0	0	0		0	0	0	0	0.000106895	0	0	0	0	0
>SD_Ssd-12434	0	0	0	0	0	0	0	0	0	0		0	0	0	0	0	0	0	0	0	0		0	0	0	0	0	0	0	0	0	0		0	0	0	0	0	0.000100321	0	0	0	0
>SD_Ssd-12446	0.00314046	0	4.16571e-05	9.63484e-05	0	0.000295014	0	0.000146449	0.000152114	3.86444e-05		0	0.00178952	8.12678e-05	2.8023e-05	0	0.000625889	0.00390503	0.00194834	0.000903506	0.0116918		0.0017094	0	0	0.00982877	0	0	0	0.000104954	8.52988e-05	0		9.00941e-05	0.000123946	0	0.00151434	0.00171032	0.00642055	0	0	0.00152455	0.00102155
>SD_Ssd-12447	0.0112295	0.00732702	0.00104143	0.000289045	0.000211894	0.000393352	4.57206e-05	0.000439346	0.000608458	0.000656954		0.000493974	0.000298253	0.000650142	0	9.2285e-05	0.000398293	0.000627084	0.000699406	0.000361402	0.000418562		0.00034188	6.24766e-05	0.000654736	0.00599617	0.00938265	0.00603992	0.000548948	0.00603484	0.0036252	0.00381636		0.000270282	3.09866e-05	0.000210763	0.00114416	0.000427579	0.00130417	0	0.000716675	0.000904393	9.28678e-05
>SD_Ssd-12448	0.000570994	0.000103684	0.000208286	0	0	0	0	4.88162e-05	0.000608458	0		0.0018524	0.00741372	0.00321008	0.000140115	0.0011997	0.000796586	2.85038e-05	0.000549533	0.000301169	0.000641795		0	6.24766e-05	0.000218245	0.0166285	0.000271961	0.000787815	0	0.000262385	0.000127948	0		0.00864904	0.00108453	0.000772798	0.000605734	0.000748263	0.000902889	0.000551633	0.000477783	5.16796e-05	0.000464339
>SD_Ssd-12449	0.000285497	3.45614e-05	6.24857e-05	9.63484e-05	0	0	0	0	0	3.86444e-05		0.00264276	0.0169152	0.0021536	0.000588483	0.00055371	0.00278805	8.55115e-05	0.000299745	0.000783038	0.000781315		0	0.000124953	0	0.000309081	0	0.000262605	0	5.24769e-05	0	0		0.00675706	0.000402826	0.00098356	0.00151434	0.000534474	0.000300963	0.00342012	0.00262781	5.16796e-05	0.00250743
>SD_Ssd-12450	0.000380662	0.00117509	0.000374914	0.000867136	0.000141263	9.83381e-05	2.28603e-05	4.88162e-05	0.000304229	0		0.00323553	0.00161909	0.00698903	0.00056046	0.00212255	0.00608819	5.70077e-05	0.000349703	0.000180701	0.000251137		0.00011396	0.00018743	0.00137183	0.00871608	0.00312755	0.0052521	0	0	0.000383844	0		0.00310825	0.000495786	0.00302094	0.00212007	0.00171032	0.00351124	0.000551633	0.0013139	0.000103359	0.00130015
>SD_Ssd-12451	0.00114199	0.000552983	0.000624857	0.00549186	0.000211894	0.00118006	0.000480066	9.76324e-05	0.00273806	0.000115933		0.000716262	0.000511291	0.000121902	2.8023e-05	0.000461425	0.000512091	0.00213779	0.000349703	0.00361402	0.000502274		0.00034188	0.000249906	0.00872981	0.00475984	0.00122382	0.00472689	0.000365965	0.000892107	0.000383844	0.000683527		0.000540565	0.000433813	0.000772798	0.00733612	0.000748263	0.00300963	0.00187555	0.000477783	0.000335917	0.000185736
>SD_Ssd-12452	0.00152265	3.45614e-05	0.000104143	0.00761152	0	0.000590029	0.000205743	4.88162e-05	0.000380286	3.86444e-05		0.000444576	0.000809544	0.000325071	2.8023e-05	0	0.000113798	0.00461762	0.00039966	0.00283098	0.000865028		0.00011396	0.00224916	0	0.00105087	0.00122382	0	0.00128088	0.00577246	0.00123683	0.0015949		0.000810847	3.09866e-05	0.00098356	0.000336519	0.000106895	0.000100321	0.00419241	0.0013139	0.000749354	0.000185736
>SD_Ssd-12453	0.00285497	0.00238474	0.00295766	0.0141632	7.06314e-05	0	0.000160022	0	0.00281412	0.000463732		0.000419877	0.000383468	8.12678e-05	0.000980804	0.00092285	0.000227596	0	0	0	2.79041e-05		0	0.00018743	0.00180832	0.00259628	0.000407941	0.00236345	0.010979	5.24769e-05	8.52988e-05	0.000227842		9.00941e-05	0.000526772	0.000351272	0.000975905	0.00352753	0.000401284	0.000441306	0.000119446	2.58398e-05	0.000650074
>SD_Ssd-12454	0.000570994	0.000587544	0.000499885	0.00327585	0	0	2.28603e-05	0	0.000456343	7.72887e-05		0.000765659	0.000255646	0.000243803	0.00358694	0.00018457	0.000284495	0.000883619	0.000149873	0.00114444	5.58082e-05		0	0.00018743	0	0.000370897	0	0	0.0010979	0	0	5.69606e-05		4.50471e-05	0.00182821	0.00547984	0.00477857	0.00149653	0.000100321	0.0049647	0	0.000568475	0.000185736
>SD_Ssd-12455	0.000285497	0.000138246	0.0024786	9.63484e-05	0	0	0	0.000146449	0.00152114	0.0102021		2.46987e-05	0.000596506	0.000284437	0.000168138	0	0	0.00122566	0.00019983	0.00234911	0.000613891		0.00034188	0	0	0	0.000407941	0	0	0.000577246	0.000597091	0.00125313		0	0	0	3.36519e-05	0	0	0.000220653	0	0.000232558	0.00399331
>SD_Ssd-12456	0	0	6.24857e-05	0	0	0	4.57206e-05	0.000341713	7.60572e-05	3.86444e-05		0	0	0	0	0	0	0.0015107	0.000449618	0.00126491	0.00817591		0	0	0	0	0	0	0	0.00278128	0.006568	0		0	0	7.02543e-05	0	0	0	0	0	0.000180879	0
>SD_Ssd-12457	0	0	0	9.63484e-05	0	0	0	0	7.60572e-05	7.72887e-05		0	8.52152e-05	0	0	0	0.000398293	0.00122566	0.000149873	0	0.0132824		0	0	0	0	0	0	0	0.000104954	0.000426494	0		0	0	0	0.000201911	0	0	0	0	0.000206718	9.28678e-05
>SD_Ssd-12458	0.000190331	0	0	0	0	0	0	0	0.000152114	3.86444e-05		0	0.000383468	0	0	0	0	0	0.000899236	0.000120467	0.0138125		0	6.24766e-05	0	0	0	0	0	0	0	0		0	0	7.02543e-05	0.000673038	0.002031	0.00260835	0	0	2.58398e-05	0
>SD_Ssd-12459	0.000380662	0.000138246	8.33142e-05	0.00183062	0	9.83381e-05	0	0	0.000152114	0		0.00286505	0.00183213	0.00174726	0.00140115	0.00129199	0.00113798	2.85038e-05	4.99575e-05	0.000120467	2.79041e-05		0.00011396	0	0.000498846	0.00160722	0.000407941	0.00052521	0	0	4.26494e-05	5.69606e-05		0.00202712	0.00235498	0.00259941	0.00121147	0.000641368	0.000300963	0.00264784	0.000238892	0	0.000371471
>SD_Ssd-12460	0.000285497	0.000172807	0.000124971	0.00105983	0	9.83381e-05	0	0	0.000456343	0		0.00222288	0.00136344	0.00121902	0.000644529	0.00156884	0.00204836	5.70077e-05	0.00019983	0.000602337	5.58082e-05		0.00011396	6.24766e-05	0.00218245	0.00278173	0.000407941	0.00341387	0	0.000104954	4.26494e-05	0		0.00256768	0.00238597	0.00189687	0.00269215	0.000855158	0.000501605	0.0020962	0.000119446	0	0.000650074
>SD_Ssd-12461	9.51656e-05	0.000207368	0.000166628	0.00221601	0	0	2.28603e-05	4.88162e-05	0.000380286	0		0.00153132	0.003366	0.00329134	0.00028023	0.00110742	0.00170697	0.000142519	0.000549533	0.00048187	0.000920836		0	6.24766e-05	0.00015589	0.00278173	0.000951863	0.00105042	0	5.24769e-05	0.000255896	0.000113921		0.00211721	0.000836639	0.00119432	0.000639386	0.000320684	0.000902889	0.0020962	0.000597229	0.000206718	0.000278603
>SD_Ssd-12462	0.000570994	0.000138246	0.0010206	0.000289045	0	0	0	0.000146449	0.000760572	0.00741972		2.46987e-05	0.000596506	0.000284437	8.40689e-05	0	0	0.0007411	0.000249788	0.00283098	0.00131149		0.00022792	0	0	0	0.00013598	0	0.0010979	0.00115449	0.00145008	0.000740488		0	3.09866e-05	0	3.36519e-05	0.000106895	0	0.000220653	0.000358337	0.000310078	0.00083581
>SD_Ssd-12463	9.51656e-05	0	2.08286e-05	9.63484e-05	0	9.83381e-05	0.00084583	0.000439346	0.000684515	0.000115933		7.4096e-05	0	0	0.000252207	0	0.000682788	0.000199527	4.99575e-05	0.000120467	8.37124e-05		0	0.000124953	3.11779e-05	0	0.000543922	0	0.000182983	0	0.000170598	5.69606e-05		0	0.00027888	7.02543e-05	0.000134608	0.000534474	0	0.0133495	0.000477783	0.00449612	0.0100297
>SD_Ssd-12464	0.000380662	6.91228e-05	6.24857e-05	0.00057809	0	0	0	0	7.60572e-05	0		0.00204999	0.000894759	0.000934579	0.00269021	0.00073828	0.000455192	2.85038e-05	0	0.000301169	2.79041e-05		0	6.24766e-05	0.00149654	0.00160722	0.000271961	0.00131303	0.000182983	0.000104954	4.26494e-05	0.000170882		0.00126132	0.00288176	0.00266966	0.00124512	0.000534474	0.000300963	0.00264784	0.000238892	2.58398e-05	9.28678e-05
>SD_Ssd-12465	0.000761325	6.91228e-05	4.16571e-05	0.00173427	7.06314e-05	0	0	0	7.60572e-05	3.86444e-05		0.00232168	0.000852152	0.000325071	0.00255009	0	5.6899e-05	2.85038e-05	0	0.00048187	0		0.00011396	6.24766e-05	0.00146536	0.00148359	0.000271961	0.00052521	0	0.000104954	8.52988e-05	0.000341763		0.000630659	0.00192117	0.00309119	0.00242294	0.000213789	0.000100321	0.00198588	0.000119446	2.58398e-05	9.28678e-05
>SD_Ssd-12466	0	0.000172807	2.08286e-05	9.63484e-05	0	0.000393352	0	0	0	3.86444e-05		0.00545841	0.00272689	0.00158472	0.000840689	0.0030454	0.000625889	0	9.99151e-05	6.02337e-05	0		0	6.24766e-05	9.35337e-05	0.000123632	0.000815883	0.00105042	0.000182983	0	0	5.69606e-05		0.000585612	0.00238597	0.000351272	0.00087495	0.000641368	0.00100321	0.000441306	0.000119446	2.58398e-05	0.000464339
>SD_Ssd-12467	0	0	0	0	0	0	0	0	0	3.86444e-05		0	0	0	0	0	0	0.00108315	0.00154868	0.000903506	0.000306945		0	0	0	0	0	0	0	0	0	0		0	0	0	0	0	0	0	0	0.00997416	0
>SD_Ssd-12468	0.000190331	6.91228e-05	0.000374914	0	0.000282526	9.83381e-05	0	0	0.000380286	0		0.00116084	0.00426076	0.00597318	0.000308253	0.0018457	0.00130868	5.70077e-05	0.000249788	0.000240935	0.000167425		0	0	0.000342957	0.00506893	0.000815883	0.0049895	0.000182983	0	4.26494e-05	0		0.000180188	0.000340853	0.000421526	0.000370171	0.00117584	0.00321027	0.000882613	0.000597229	2.58398e-05	0.000278603
>SD_Ssd-12469	0	3.45614e-05	0	9.63484e-05	0	0	0	0	0	0		0.00108674	4.26076e-05	0.000446973	0.00252207	0.00036914	0.000227596	0.000456061	0.000249788	0.00120467	8.37124e-05		0.00022792	0	3.11779e-05	0	0	0	0	5.24769e-05	0	5.69606e-05		4.50471e-05	0.00244794	0.00407475	0.00312963	0.00277926	0.000300963	0.00518535	0	0.000103359	0.000278603
>SD_Ssd-12470	0.000380662	0.000138246	0.000229114	9.63484e-05	0	0	0.000228603	0.00112277	0.00311834	0.000231866		0.000148192	0.000127823	0.000243803	0.000532437	0.00036914	0.000113798	0.000513069	0.000449618	0.00156608	0.000585987		0.002849	0.000124953	0.000405313	0.000247265	0	0.00288866	0.000365965	0.00797649	0.00068239	0.000512645		0	9.29598e-05	0.000140509	0.00053843	0.000213789	0.000601926	0.000441306	0.000358337	0.000878553	9.28678e-05
>SD_Ssd-12471	0	0	0	0	0	0	0	0	0.00486766	0.00757429		0	0	0	0	0	0	0	0	0.00469823	0.00396239		0	0	0	0	0	0	0	0	0	0		0	0	0	0	0	0	0	0	0	0
>SD_Ssd-12472	0	0.000103684	2.08286e-05	0	0	0	0	0	7.60572e-05	0		0.00074096	0.00979974	0.000446973	0.000112092	0.00018457	0.000796586	0	0.000549533	0.000421636	0.000669699		0.00034188	6.24766e-05	0	6.18162e-05	0	0	0	5.24769e-05	0	0		0.0031533	0.00018592	0.000843052	0.00117782	0.000320684	0.000100321	0.000882613	0.000716675	0	0.00102155
>SD_Ssd-12473	0.000285497	6.91228e-05	0.000166628	0.00144523	0	9.83381e-05	0	0	0	0		0.00298854	0.0011504	0.000162536	0.00339078	0.000276855	0.000284495	0	0	0.000301169	0		0.00011396	0	0.000997693	0.000185448	0.00299157	0.000262605	0	0	0	0.000626566		0.000135141	0.0030057	0.000281017	0.00121147	0.00160342	0.000702247	0.00033098	0	0	0.000185736
>SD_Ssd-12474	0	0	0	0	0	0	0	0	0	0.000193222		0	0	0	0	0	0.000113798	8.55115e-05	0.00019983	0.00126491	0.0100734		0	0	0	0	0	0	0	0	0	0		4.50471e-05	0	0	0	0.000748263	0.000200642	0	0.00441949	0.000671835	0.000371471
>SD_Ssd-12475	0.00114199	0.00231561	0.00462394	0.00115618	0.00614494	0.00157341	0.000434345	4.88162e-05	0.000456343	0.00166171		9.87947e-05	0	0.000121902	0	9.2285e-05	0	0	0	0	0		0	0.0010621	0	0	0.000271961	0.000262605	0.00823422	0.000104954	0.000127948	0		0	0	7.02543e-05	3.36519e-05	0	0.000100321	0	0	0	0.000185736
>SD_Ssd-12476	9.51656e-05	0.000103684	0.000104143	0.000192697	0	0	0	4.88162e-05	0.000608458	0		0.0018277	0.00242863	0.00321008	0.000308253	0	0	0	0.000249788	0.000301169	0.000195329		0	6.24766e-05	0	0.00445076	0	0	0	0.000209908	8.52988e-05	0		0.00193702	0.000216906	0.00182661	0.00104321	0	0	0	0	7.75194e-05	0.000278603
>SD_Ssd-12477	0.000285497	0.00024193	8.33142e-05	9.63484e-05	0	9.83381e-05	0	4.88162e-05	0.000152114	0		0.000345781	0.00328078	0.000325071	2.8023e-05	0.000461425	0.000512091	5.70077e-05	4.99575e-05	0	0.000111616		0.000797721	6.24766e-05	3.11779e-05	0.0132905	0.000407941	0.000262605	0.000182983	0.000892107	4.26494e-05	5.69606e-05		0.00265778	3.09866e-05	0.000281017	0.000370171	0	0.000702247	0	0.000119446	7.75194e-05	0
>SD_Ssd-12478	0.000475828	0.000138246	6.24857e-05	0.00211966	0.000211894	9.83381e-05	0	0	0.000304229	0		0.000864454	0.000383468	0.000162536	0.00106487	0.00018457	0.000113798	0.000142519	4.99575e-05	0.000361402	0		0	0	0.0120658	0.000927242	0.000543922	0.00131303	0.000365965	0.000104954	4.26494e-05	0.00148098		0.0007658	0.00229301	0.00217788	0.00373536	0.000855158	0.000300963	0.00319947	0	5.16796e-05	9.28678e-05
>SD_Ssd-12479	0.00171298	0.00252298	0.00404074	0.00105983	0.001342	0.00186842	0.00080011	0	0.00197749	0.00235731		0	0	0.000121902	0	0	0	0	0	0	0		0	0.000249906	3.11779e-05	0.000123632	0	0.00052521	0.00201281	5.24769e-05	8.52988e-05	0		4.50471e-05	0	0	0	0	0	0	0	0	9.28678e-05
>SD_Ssd-12480	0.000475828	0.000103684	6.24857e-05	0.00211966	7.06314e-05	9.83381e-05	0	0	0.000760572	0		0.00108674	0.000426076	4.06339e-05	0.000728597	0	0.000113798	0.000142519	0.000149873	0.000662571	2.79041e-05		0	0	0.00526907	0.00197812	0.000815883	0.000262605	0	5.24769e-05	4.26494e-05	0.000569606		0.000270282	0.0020761	0.00189687	0.00376901	0.000748263	0.000401284	0.00264784	0	0	0.000371471
>SD_Ssd-12481	0.000475828	0.00024193	0.000333257	0.00211966	0	0	0	0	0.000608458	0		0.000864454	0.00119301	0.000284437	0.002438	0.000645995	5.6899e-05	2.85038e-05	0	0.000240935	2.79041e-05		0.00011396	6.24766e-05	0.00165243	0.00111269	0.00326353	0.00131303	0.00128088	0.000262385	0.000127948	0.00119617		0.00031533	0.00145637	0.00196712	0.00178355	0.000641368	0.00210674	0.000441306	0	5.16796e-05	0
>SD_Ssd-12482	9.51656e-05	0	0	0	0	0	0	0	0	0		4.93974e-05	0	0	2.8023e-05	0	0	0	0	0	0		0	6.24766e-05	0	0	0	0	0	0	0	0		0	3.09866e-05	0.0024589	0.0124512	0.000641368	0.000100321	0.00033098	0	0	0
>SD_Ssd-12483	0.000285497	0	0.00133303	9.63484e-05	0	0	0.005235	0	0.00114086	0.000193222		0	0.000213038	0	0	0	0.000113798	0.000456061	0	0.000120467	0.000362754		0.00011396	6.24766e-05	0	0	0.00203971	0.00052521	0.000182983	0.000419815	0.000767689	0.000626566		0	0	0	0	0	0.000100321	0.000110327	0	0.000413437	0
>SD_Ssd-12484	0.000666159	0.00072579	0.000604028	0.000963484	7.06314e-05	0	0	0	0.000228172	0		0.000913851	0.000553899	0.00341325	0.000448368	0.00387597	0.00278805	2.85038e-05	0.000449618	0.000421636	0.000279041		0.00011396	0	0.00015589	0.000989059	0.00013598	0.000787815	0	5.24769e-05	0	0		0.000495518	0.000836639	0.00112407	0.00124512	0.00277926	0.000802568	0.0016549	0.00143335	0.000129199	0.00157875
>SD_Ssd-12485	0.000951656	0	0.000104143	0.00057809	7.06314e-05	0	0.000297184	0.00112277	0.000228172	0.000115933		2.46987e-05	0.000979974	8.12678e-05	2.8023e-05	0	0	0.000313542	0.000949193	0.00174678	0.0020649		0.000569801	0	0	0	0	0	0.00146386	0.00393577	0.000725039	0		0	0	0	0	0	0.000100321	0	0.00668896	0.000361757	0
>SD_Ssd-12486	0.00161781	0.000380176	0.000791485	0.00385394	7.06314e-05	0.000295014	0	0	0.000304229	3.86444e-05		0.000345781	0.00153387	0.000121902	0.00128906	0.000276855	0.000739687	0.000142519	4.99575e-05	0.000783038	0		0	0.000124953	0.00286837	0.00135996	0.00231167	0.00157563	0.00128088	5.24769e-05	0.000170598	0.000683527		0.000180188	0.00111552	0.00133483	0.00121147	0.000855158	0.00110353	0.0020962	0	5.16796e-05	0
>SD_Ssd-12487	0.000190331	3.45614e-05	0.0002916	0.000385394	7.06314e-05	9.83381e-05	0	0	0.000152114	0		0.00111144	0.00613549	0.0022755	0.000644529	0.00129199	0.000853485	0	4.99575e-05	0.000240935	5.58082e-05		0	0	0.00015589	0.000247265	0.00149578	0	0	5.24769e-05	8.52988e-05	0		0.000450471	0.00130144	7.02543e-05	0.00053843	0.000320684	0.000300963	0.00033098	0.000119446	0	0.00111441
>SD_Ssd-12488	0.000666159	0.000276491	0.000895628	0.00202332	0.000282526	0.000393352	0.00233175	9.76324e-05	0.00129297	0.00239595		0	0	0	0	0	0	5.70077e-05	0	0	5.58082e-05		0	0.00593527	0	0.000123632	0	0	0.00182983	0.000104954	0.000255896	0		4.50471e-05	3.09866e-05	0	0	0	0	0	0.000119446	0	0.000371471
>SD_Ssd-12489	0.00171298	6.91228e-05	0.000187457	0.000192697	7.06314e-05	0.00236011	0.000297184	0.000439346	0.00365075	7.72887e-05		0.000123493	0.000596506	0.000325071	5.6046e-05	9.2285e-05	0.000739687	0.000228031	0.000449618	0.000421636	0.00173006		0.00478632	0.000624766	0.00015589	0.00203993	0.000407941	0.000262605	0.000365965	0.00173174	0.000213247	0.000113921		4.50471e-05	0	0.000351272	0.000639386	0.0019241	0.000702247	0	0	0.000387597	0
>SD_Ssd-12490	0.000285497	0.00024193	0.000374914	0.000481742	0.000141263	9.83381e-05	0	0	0.000456343	0		0.00125963	0.00298253	0.00247867	0.000420345	0.00692137	0.00881935	5.70077e-05	0.000149873	0.000843272	0.000530178		0	6.24766e-05	0.000654736	0.00148359	0.00122382	0.00341387	0	0	8.52988e-05	0		0.000495518	0.000836639	0.000702543	0.000639386	0.00213789	0.0043138	0.000220653	0.000238892	0	0.000185736
>SD_Ssd-12491	9.51656e-05	0.000103684	0	0	0	9.83381e-05	0	0	0	3.86444e-05		0.00113614	0.00609288	0.00105648	0.000252207	0.000461425	0.00113798	2.85038e-05	0.000149873	0.000662571	0.000279041		0	0.000124953	0	0	0	0	0	0	4.26494e-05	0		0.00193702	0.00018592	0.000632289	0.000673038	0.000427579	0.000200642	0.000882613	0.000955566	2.58398e-05	0.00139302
>SD_Ssd-12492	0.00123715	0.000103684	0.0001458	0.00202332	0	9.83381e-05	0	0	0.000380286	0		0.000518672	0	0.000121902	0.000532437	0.000276855	5.6899e-05	0.000199527	4.99575e-05	0.000602337	0		0.00011396	0.000124953	0.0083245	0.00173085	0.00108784	0.00131303	0.000365965	5.24769e-05	4.26494e-05	0.000455685		0.000450471	0.00158032	0.00119432	0.00397092	0.000534474	0.000200642	0.00187555	0	0	9.28678e-05
>SD_Ssd-12493	0.000475828	0.000207368	0.000124971	0.000770787	7.06314e-05	0	0	0	7.60572e-05	0		0.00108674	0.000468683	0.000162536	0.000252207	0.00101513	0.000796586	0	0	0.000240935	0		0	0	0.00436491	0.00302899	0.00013598	0.000787815	0	0.000104954	4.26494e-05	5.69606e-05		0.00103608	0.00148736	0.00119432	0.00393727	0.000748263	0.00160514	0.000661959	0.000119446	0	0.000371471
>SD_Ssd-12494	0	6.91228e-05	0.000124971	9.63484e-05	0.000211894	0	0	0	0.000228172	0		0.00338372	0.000681721	0.000650142	0.000588483	0.0055371	0.00312945	0	0	0.000120467	5.58082e-05		0.00022792	6.24766e-05	9.35337e-05	0.00135996	0.00326353	0.00105042	0	5.24769e-05	0	0		0.000495518	0.000588746	0.00049178	0.000437475	0.00181721	0.000702247	0.00672992	0.000119446	0.000155039	0.00148588
>SD_Ssd-12495	0.000570994	0.000207368	0.000124971	0.000481742	0	0	0	0.000195265	0.00243383	7.72887e-05		0.000321083	0.000340861	0.000284437	0.00210172	0	0	0.000313542	0.000149873	0.000903506	0		0.0017094	6.24766e-05	6.23558e-05	0.000494529	0.000271961	0.00052521	0.00073193	0.00278128	0.000255896	0.000626566		0.000270282	0.000123946	0.000562035	0.00100956	0	0.000100321	0.000551633	0.000119446	0.000335917	9.28678e-05
>SD_Ssd-12496	0.00104682	0.000138246	6.24857e-05	0.000192697	0	9.83381e-05	0	4.88162e-05	0.00281412	3.86444e-05		0.000518672	0.000511291	0.000365705	0.00028023	0.00018457	0.000341394	8.55115e-05	4.99575e-05	0.000361402	0.000167425		0.00262108	6.24766e-05	0.00121594	0.00296718	0.000543922	0.00105042	0	0.000787154	0.000127948	0.000797448		0.000135141	0.000216906	0.0024589	0.00252389	0.00256547	0.000802568	0.000220653	0	0.000103359	0.000185736
>SD_Ssd-12497	0	0	0.0001458	0	0	9.83381e-05	0	9.76324e-05	0	0		0.00209939	0.00017043	0	8.40689e-05	0.00018457	0.000341394	5.70077e-05	0	0	0		0	0	3.11779e-05	0.000123632	0.0271961	0	0	5.24769e-05	0.000127948	0		4.50471e-05	0	0	0.000269215	0.000106895	0	0.000110327	0	0.00581395	0.000185736
>SD_Ssd-12498	9.51656e-05	0.000172807	0.000124971	0.00057809	0	0	0	0	0.000304229	0		0.00256866	0.00119301	0.00105648	0.000252207	0.00055371	0.000739687	0	4.99575e-05	0.000180701	0		0.00011396	0	0.000218245	0.00395623	0.000271961	0.000262605	0	5.24769e-05	0	0		0.000180188	6.19732e-05	0.00098356	0.00185085	0.000106895	0.000702247	0.000110327	0.000716675	0	9.28678e-05
>SD_Ssd-12499	0.000285497	0	2.08286e-05	0	0	0.00049169	6.85808e-05	0	0	0.000154577		0	0	4.06339e-05	0	0	0	2.85038e-05	0	0	0		0.00011396	0	0	6.18162e-05	0	0	0.000182983	0.00293871	0.0113447	0.000113921		0	3.09866e-05	0	0	0	0	0	0	0	0
>SD_Ssd-12500	0.000380662	0.000103684	0.000104143	0.000963484	0.000141263	0.000393352	0.000525786	0	0.000380286	0.000541021		0	0.00017043	4.06339e-05	0	0	5.6899e-05	0.000484565	0	6.02337e-05	0.000111616		0.00011396	0.0138698	0	6.18162e-05	0	0	0.000914913	0.000157431	4.26494e-05	5.69606e-05		4.50471e-05	6.19732e-05	0	3.36519e-05	0	0	0.000110327	0.000119446	0.000155039	0
>SD_Ssd-12501	0.00342596	0.000864035	0.0013122	0.00202332	0.00162452	0.00737536	0.000617228	0	0.00121692	0.00108204		0.000172891	0	0	0	0.000276855	0.000227596	2.85038e-05	0.000149873	0.000180701	0.000306945		0.00136752	0.00206173	3.11779e-05	0.000370897	0	0.000787815	0.00274474	5.24769e-05	0.000170598	0		0	0	0	0.000302867	0	0.000200642	0.000110327	0	0.000180879	0.000371471
>SD_Ssd-12502	0	0	0	0	0	0	0	0	0	0		0	0.000127823	0	0	0	0	0.000285038	0.00304741	0.00427659	0.00159053		0	0	0	0	0	0	0	0	0	0		0	0	0	0	0	0	0	0.000119446	0.00322997	0.000371471
>SD_Ssd-12503	9.51656e-05	0.000103684	0.000124971	0.00057809	0	0	0	4.88162e-05	7.60572e-05	0		0.00121024	0.00536856	0.00178789	0.000336276	0.00129199	0.00136558	0	0	6.02337e-05	8.37124e-05		0.00011396	0	3.11779e-05	0	0.00176775	0	0	0	8.52988e-05	0		0.00031533	0.000681706	7.02543e-05	0.000504779	0.000534474	0.000300963	0.00110327	0.00107501	2.58398e-05	0.000928678
>SD_Ssd-12504	0.000380662	3.45614e-05	0	0.000192697	0	9.83381e-05	2.28603e-05	0	0.000152114	7.72887e-05		0.00056807	0.00396251	0.000203169	0.000196161	0.000276855	0.000967283	0.000313542	0.000149873	0.000903506	0.000390658		0.00022792	6.24766e-05	6.23558e-05	0	0.00013598	0	0	0	0.000127948	0.000284803		0.00103608	3.09866e-05	0.00049178	0.00134608	0.000641368	0.000200642	0.00419241	0.000597229	0	0.00157875
>SD_Ssd-12505	9.51656e-05	0.000138246	0.000187457	0.00163792	0	0	4.57206e-05	0	0.000380286	7.72887e-05		0.00037048	0.00174691	0.000406339	0.000952781	0	5.6899e-05	0.000142519	0	0.000843272	0		0	0	6.23558e-05	0.000247265	0.000407941	0	0.00384263	0.00131192	0.000255896	0.000797448		0	0.000464799	0.000351272	0.000403823	0	0.000200642	0.00518535	0.000716675	7.75194e-05	9.28678e-05
>SD_Ssd-12506	0.000475828	0.000311053	4.16571e-05	0	0	9.83381e-05	2.28603e-05	0	0.000988744	0		0.000666864	0.000979974	0.00142219	0.000112092	0.00036914	0.00147937	2.85038e-05	0.00019983	0.00048187	0.000865028		0.00022792	6.24766e-05	0.000405313	0.00389442	0.000271961	0.000262605	0	0.000157431	8.52988e-05	0		0.000450471	0.000123946	0.000632289	0.00127877	0.00181721	0.00130417	0	0	0.000155039	0.000185736
>SD_Ssd-12507	0.000666159	3.45614e-05	2.08286e-05	0.000385394	0	0	0	0	0.000380286	0		0.00056807	0.00234342	0.000162536	0.000392322	0	0.000113798	2.85038e-05	4.99575e-05	6.02337e-05	0		0.00011396	0	6.23558e-05	0.00605798	0	0	0.000182983	0.000367338	4.26494e-05	0.000854409		0.000360377	0.00027888	0.000913306	0.000942253	0	0.000200642	0.000551633	0	0	0
>SD_Ssd-12508	0.00085649	0.00103684	0.00181208	9.63484e-05	0.000847577	0.00108172	0.00171452	4.88162e-05	0.0010648	0.00108204		4.93974e-05	4.26076e-05	4.06339e-05	2.8023e-05	0	0	0	0	0	0		0.00011396	0.00249906	0	0.000185448	0	0	0.000914913	0.000104954	0	0		0	0	0	0	0	0	0	0	0	0
>SD_Ssd-12509	0	0	4.16571e-05	9.63484e-05	0	0	0	0	7.60572e-05	0		0.00200059	0.000979974	0.00105648	0.000700574	0.00055371	0.000113798	0	0	0.000180701	0		0	6.24766e-05	0.000405313	0.000618162	0.00013598	0	0	5.24769e-05	0	0		0.00121627	0.00142538	0.00133483	0.000807646	0.000106895	0.000200642	0.000661959	0	0	0.000278603
>SD_Ssd-12510	0	6.91228e-05	4.16571e-05	0.000192697	0	0	0	0	0	3.86444e-05		0.000642166	0.0039199	0.000121902	0.000616506	9.2285e-05	0.000113798	5.70077e-05	0.000149873	0.000602337	2.79041e-05		0	0	0.00015589	0	0.00013598	0	0.000365965	5.24769e-05	8.52988e-05	0.000797448		0.000585612	0.000154933	0.00112407	0.00131242	0.000855158	0.000401284	0.00275816	0.000238892	0	0.000742942
>SD_Ssd-12511	0	3.45614e-05	8.33142e-05	9.63484e-05	0	0	0	0	0	0		0.0018771	0.00204516	0.00130028	0.000476391	0.000276855	0.000512091	0	9.99151e-05	0.000180701	8.37124e-05		0	0	6.23558e-05	0.000247265	0.00013598	0	0	0	0	0		0.00139646	0.000464799	0.000702543	0.00087495	0.000427579	0.000100321	0.0016549	0.000119446	0	9.28678e-05
>SD_Ssd-12512	0	0	0	0	0	0	0	0	0.00365075	0.00405766		0	0	4.06339e-05	0	0	0	0	0	0.00313215	0.00228814		0	0	0	0	0	0	0	0	0	0		0	0	0	0	0	0	0	0	0	0
>SD_Ssd-12513	9.51656e-05	0	2.08286e-05	0.000481742	0	0	2.28603e-05	0	0.000228172	0		0.00108674	0.00426076	0.000325071	8.40689e-05	0	0.000113798	0	0.000449618	0.000361402	0.000418562		0	6.24766e-05	0	0.00253446	0	0.00131303	0	5.24769e-05	4.26494e-05	0		0.000855894	9.29598e-05	0.00098356	3.36519e-05	0	0.000300963	0.000110327	0.000477783	7.75194e-05	0
>SD_Ssd-12514	0.00152265	0.00373263	0.00170794	0.000289045	0.000353157	0.00049169	0.000251463	0	0.000684515	0.000966109		7.4096e-05	0	4.06339e-05	2.8023e-05	0	0	0	0	0	0		0.00011396	0.000437336	0	0.000618162	0	0	0.000365965	0	4.26494e-05	0		0	0	0	0	0	0	0	0	0	0
>SD_Ssd-12515	0.00142748	0.000172807	0.000312428	0.00125253	7.06314e-05	0	0	0	0.000152114	0		0.000642166	0.000596506	0.000243803	0.00056046	0	5.6899e-05	2.85038e-05	4.99575e-05	0.000120467	2.79041e-05		0	0	0.00130947	0.00210175	0.00231167	0.00157563	0.0010979	0.000262385	8.52988e-05	0.00119617		9.00941e-05	0.000123946	0.00210763	0.0016826	0.000748263	0.000401284	0.00033098	0.000119446	2.58398e-05	0
>SD_Ssd-12516	0	0	0	0	0	0	2.28603e-05	0.000341713	0	0		2.46987e-05	0	0	2.8023e-05	0	0	0.000256535	0.000299745	0.000722804	0.0040461		0	0	0	0	0	0	0	0.00125945	0.00285751	0		0	0	0	0	0	0	0	0.000119446	0.000103359	0
>SD_Ssd-12517	0.000190331	3.45614e-05	2.08286e-05	9.63484e-05	0	0	0	0	7.60572e-05	0		0.000148192	4.26076e-05	0.000162536	0.00367101	0	0	0	4.99575e-05	0.000240935	0		0	0	3.11779e-05	6.18162e-05	0.00013598	0	0	5.24769e-05	0	0.000911369		0.00171179	0.00136341	0.000632289	0.000370171	0	0	0.000220653	0.000119446	2.58398e-05	0
>SD_Ssd-12518	0.00247431	0.000103684	0.000166628	0.00057809	0	9.83381e-05	0	0	0.000152114	0		0.00118554	0.000298253	8.12678e-05	0.000728597	0	0.000170697	2.85038e-05	4.99575e-05	0.000120467	0		0	0	0.000779448	0.00234901	0.000543922	0	0.000182983	5.24769e-05	0	0.000284803		0	0.000154933	0.00098356	0.0025912	0.000213789	0	0.000220653	0	0	0
>SD_Ssd-12519	0.000570994	0	0.000104143	0.00818961	0	0.000196676	0.000205743	9.76324e-05	0.000760572	0.000154577		4.93974e-05	0.000298253	8.12678e-05	0.000112092	0	0	0.000199527	9.99151e-05	0.000421636	5.58082e-05		0	0	0.000124712	0.000247265	0	0	0.00146386	0.000157431	0.000213247	0.00108225		0	0.000247893	0.000210763	0.000942253	0.000106895	0	0.0033098	0	0.000232558	0.000278603
>SD_Ssd-12520	0.000951656	0.000518421	0.000562371	0.00404663	7.06314e-05	0	0	0	0.000228172	3.86444e-05		0.000889152	8.52152e-05	0.000243803	0.00126103	0	0.000113798	5.70077e-05	0	0	2.79041e-05		0	0	0.00074827	0.000927242	0.00013598	0.00052521	0.00256176	0	8.52988e-05	0.000113921		9.00941e-05	0.00018592	0.000351272	0.000942253	0.000213789	0.000300963	0.00033098	0.000119446	7.75194e-05	9.28678e-05
>SD_Ssd-12521	0.000666159	6.91228e-05	0.000208286	0.00269776	0	0	0	0	0.000228172	0		0.000395179	0.00119301	0.000203169	0.000308253	0.00018457	0.000113798	0.00037055	9.99151e-05	0.00048187	2.79041e-05		0	0	0.00015589	0.000927242	0.000271961	0	0.00182983	0.000629723	8.52988e-05	0.00102529		0.000270282	0.000557759	0.000562035	0.00070669	0.000534474	0.000100321	0.00275816	0.000238892	2.58398e-05	0
>SD_Ssd-12522	0.00190331	0.00117509	0.000958114	0.0057809	0.000211894	0.00186842	9.14411e-05	0	0.00114086	0.000193222		0.000321083	0.00017043	4.06339e-05	8.40689e-05	0	0.000113798	0	4.99575e-05	0.000120467	0		0.0011396	0	0.000187067	0.000494529	0	0.00052521	0.00237877	0	8.52988e-05	0		0	6.19732e-05	0.000210763	0.00070669	0.000213789	0.000200642	0	0	0	0.000185736
>SD_Ssd-12523	9.51656e-05	6.91228e-05	2.08286e-05	0.000289045	7.06314e-05	0	0	0	0.0005324	0		0.000889152	0.000724329	0.00288501	0.000728597	0.000461425	0.000398293	0	0.00019983	0.000361402	8.37124e-05		0	0	3.11779e-05	0.000494529	0.000271961	0.00052521	0	0.000104954	4.26494e-05	5.69606e-05		0.00148655	0.000154933	0.000351272	0.000605734	0	0.000100321	0.000772286	0.000477783	2.58398e-05	0.000557207
>SD_Ssd-12524	0.000190331	6.91228e-05	2.08286e-05	0.00125253	7.06314e-05	0	0	0	7.60572e-05	0		0.000469275	4.26076e-05	0	0.000364299	0.00018457	0.000113798	0.000114015	0	6.02337e-05	0		0.00011396	0	0.0101952	0.00111269	0.000679902	0.000262605	0.000182983	5.24769e-05	0	0.000227842		0.000225235	0.00151834	0.000421526	0.00376901	0.000106895	0.000300963	0.00132392	0	0	0
>SD_Ssd-12525	0.0027598	0.000587544	0.0002916	0.000192697	7.06314e-05	0.000590029	0.000137162	0.000146449	0.00121692	7.72887e-05		7.4096e-05	0.000298253	0.000121902	2.8023e-05	0	0.000113798	0.000228031	9.99151e-05	0.000662571	0.000195329		0.00159544	0.000124953	0.000966515	0.000865426	0.0013598	0.000787815	0.000182983	0.000209908	0.00068239	0.00267715		0	6.19732e-05	0.000421526	0.00053843	0.000427579	0.000300963	0.000220653	0	0.000258398	0
>SD_Ssd-12526	0.000380662	3.45614e-05	0.000104143	0.000385394	0	0	0	0	0.000380286	0		0.000666864	0.00200256	0.00174726	5.6046e-05	0.000830565	0.00102418	0	0.000149873	0.00048187	0.000334849		0	6.24766e-05	0.000374135	0.00203993	0	0.00157563	0	0	4.26494e-05	5.69606e-05		0.0007658	0.000123946	0.000351272	0.000807646	0.000748263	0.00100321	0.000992939	0.000238892	5.16796e-05	0.000371471
>SD_Ssd-12527	0	0.00024193	0.00104143	0.000385394	0	0	0	0	0.000152114	7.72887e-05		9.87947e-05	8.52152e-05	0.000284437	0.00187754	0	0	2.85038e-05	0	0.000301169	0		0.00125356	0	6.23558e-05	0	0.00326353	0.000262605	0.00073193	0.000734677	4.26494e-05	0.00170882		4.50471e-05	0.000526772	0.000281017	0.000841298	0.000106895	0	0.00033098	0.000119446	0	0.000185736
>SD_Ssd-12528	0.000285497	0	0.000791485	0	0	0	0.00276609	0.000195265	0.000456343	7.72887e-05		0	0.000255646	0	0	0	5.6899e-05	0.000484565	9.99151e-05	6.02337e-05	0.000251137		0	0.000124953	0	0	0.000271961	0.000787815	0.000548948	0.000367338	0.000298546	0.000227842		9.00941e-05	0	0	3.36519e-05	0	0	0.000110327	0.000119446	0.000568475	0
>SD_Ssd-12529	9.51656e-05	3.45614e-05	4.16571e-05	0	0.000141263	0.000295014	2.28603e-05	0.00478399	0.000304229	0.000425088		0	0	0	0	0	0.000170697	2.85038e-05	4.99575e-05	0	0.000334849		0	0	6.23558e-05	0	0.00897471	0	0.000182983	0.000262385	0.00149273	0.004329		0	0	0	0.00016826	0.000320684	0.000100321	0	0	2.58398e-05	0
>SD_Ssd-12530	0.000190331	0.000138246	2.08286e-05	0	0	0	4.57206e-05	0	0	0.000154577		9.87947e-05	0.00690243	8.12678e-05	0	0	0.000170697	8.55115e-05	9.99151e-05	0.000361402	0.000251137		0.00011396	0.000124953	0	0	0.000271961	0	0	0	0	0.000284803		0	0	0.000140509	0.000269215	0.000106895	0.000100321	0.00033098	0.000119446	0	0.00241456
>SD_Ssd-12531	0.000570994	0	0.000229114	0.000770787	0	9.83381e-05	9.14411e-05	0.000146449	0.000456343	0.000231866		0	0.00136344	0.000487607	0.000140115	0	5.6899e-05	5.70077e-05	0.000249788	0.00144561	0.000362754		0.00034188	0	9.35337e-05	6.18162e-05	0	0.000262605	0.00146386	0.00146935	0.000554442	0.000284803		0	0.000216906	0.000281017	0.00016826	0.000213789	0.000100321	0.00033098	0.00358337	0.000103359	0
>SD_Ssd-12532	0.00323563	0.000172807	0.0005832	0.00144523	0	0.000393352	9.14411e-05	0	0.000608458	7.72887e-05		0.000197589	0.000213038	0.000284437	0.000112092	9.2285e-05	5.6899e-05	5.70077e-05	4.99575e-05	0.000120467	0.000111616		0.00045584	0.000124953	0.000654736	0.00148359	0.00108784	0.000787815	0.000365965	0.000157431	0.000383844	0.00205058		0.000180188	3.09866e-05	0.00049178	0.000504779	0.000213789	0.000100321	0.000220653	0	0.000155039	0
>SD_Ssd-12533	0	0	0	0	0	0	0	0	0	0		0	0	0	0	0	0	0.000313542	0.00274766	0.000783038	0.000781315		0	0	0	0	0	0	0	0	0	0		0	0	0	0	0	0	0	0	0.00333333	9.28678e-05
>SD_Ssd-12534	0	0	0	0	0	0	0	0.0103002	0	0		0	4.26076e-05	0	0	0	0	2.85038e-05	4.99575e-05	6.02337e-05	0		0	0	0	0	0	0	0	0.000314861	0.000255896	0		0	0	0	0	0	0	0	0.000238892	0.000129199	0
>SD_Ssd-12535	0.000285497	0.000311053	0.00312428	9.63484e-05	7.06314e-05	0.000393352	0.000160022	0.000341713	7.60572e-05	0.00027051		0.000222288	4.26076e-05	0.000284437	0	0.00018457	0	8.55115e-05	0	6.02337e-05	0		0	0	0	0	0.00666304	0	0	0.000577246	0	0.000113921		9.00941e-05	0.00027888	0	0.000100956	0	0	0	0	0	0
>SD_Ssd-12536	0	0	0	0	0	0	0	0	0	0		7.4096e-05	0.000213038	0.000284437	8.40689e-05	0.00036914	0.000284495	0.00102614	0.00124894	0.00234911	0.000753411		0	0	0	0	0	0	0	0	0	0		0	0	0.000140509	0.00121147	0.00181721	0.000100321	0.00121359	0.000716675	0.000180879	0.00204309
>SD_Ssd-12537	0.000570994	3.45614e-05	0	0.000192697	7.06314e-05	0	2.28603e-05	0	0.000304229	0.000309155		0.000172891	0.00302514	0.000284437	2.8023e-05	9.2285e-05	0.000170697	0.000171023	0.000499575	0.00108421	0.000362754		0.00045584	0.00018743	0	0	0	0	0	5.24769e-05	0	0		0.000810847	0	0.000140509	0.000841298	0.000534474	0.000100321	0.00121359	0.000716675	0	0.000185736
>SD_Ssd-12538	0	0.000207368	8.33142e-05	0.000770787	0	0	0	0	7.60572e-05	0		0.00155602	0.000511291	8.12678e-05	0.00117697	0	5.6899e-05	0	0	0	2.79041e-05		0.00011396	0	0.000124712	0	0.000271961	0.000262605	0	5.24769e-05	0	0.00102529		0	0.00151834	7.02543e-05	0.000504779	0	0.000100321	0.000220653	0	0	0
>SD_Ssd-12539	0.000380662	3.45614e-05	0.000729	0.000770787	0	0.000983381	2.28603e-05	0.000146449	7.60572e-05	3.86444e-05		0.000666864	0.000340861	0.000203169	0.000168138	9.2285e-05	5.6899e-05	5.70077e-05	4.99575e-05	0.000180701	2.79041e-05		0.00148148	0.000124953	0.000530024	0.00123632	0.000271961	0.00131303	0	0.000367338	0.000298546	0.00210754		0.000225235	0.000154933	0.000210763	0.00053843	0.000320684	0.000501605	0	0	2.58398e-05	9.28678e-05
>SD_Ssd-12540	0	0	0	0	0	0	0	0	0	0		0.000716262	0.00374947	0.000162536	5.6046e-05	0	5.6899e-05	0	4.99575e-05	0	0.000167425		0	0	0	0	0	0	0	5.24769e-05	0	0		0.00198207	0	0.000281017	0.000639386	0.000106895	0	0.00121359	0.000477783	0	0.000928678
>SD_Ssd-12541	0	0	0	0	0	0	0	0	0	0		0	0	0	0	0	0	0.000769604	0.00019983	0.000361402	0.00209281		0	6.24766e-05	0	6.18162e-05	0	0	0	0.00241394	0.00260161	0		0	0	0	0	0	0	0	0	5.16796e-05	0
>SD_Ssd-12542	0.000190331	6.91228e-05	6.24857e-05	0.000289045	0	0	0	0	7.60572e-05	0		0.00113614	0.000639114	0.000609508	0.000504414	0.000276855	0	0	0	0.000301169	0		0.00011396	0	0.000187067	0.000370897	0	0	0.000182983	0	0	0.000113921		0.000855894	0.0011465	0.00112407	0.000673038	0.000106895	0.000100321	0.000772286	0.000238892	0	0
>SD_Ssd-12543	0	0.000103684	8.33142e-05	9.63484e-05	0	9.83381e-05	0	0	0.000152114	0		0.00128433	0.00149127	0.00178789	0.000224184	0.000830565	0.000227596	2.85038e-05	4.99575e-05	0.000120467	8.37124e-05		0	0	0	0.000370897	0.000271961	0	0	0	8.52988e-05	5.69606e-05		0.000630659	0.000867625	0.000351272	0.000134608	0.000213789	0.000401284	0.000110327	0	0	0.000371471
>SD_Ssd-12544	9.51656e-05	0.000138246	2.08286e-05	0.000674439	0	9.83381e-05	0	0	0.000380286	0		0.000395179	0.000255646	0.000203169	0.000112092	0	0.000341394	2.85038e-05	0	0.000301169	5.58082e-05		0	0	0.00130947	0.00216357	0.000407941	0.00105042	0	0	4.26494e-05	0		0.000630659	0.000867625	0.000140509	0.00242294	0.000213789	0.000401284	0.000772286	0	2.58398e-05	9.28678e-05
>SD_Ssd-12545	0	0.000380176	0.000312428	0.00134888	0	9.83381e-05	0	0	0.000304229	0		0.000987947	0.000511291	0.00247867	2.8023e-05	0.00147656	0.00136558	0	0.00019983	0.000120467	2.79041e-05		0	6.24766e-05	0.000124712	0.000679978	0	0.00052521	0.000182983	0	4.26494e-05	0		9.00941e-05	6.19732e-05	0.000210763	0.000370171	0.000320684	0.000300963	0	0.000716675	0.000129199	0.000928678
>SD_Ssd-12546	0.000761325	0	6.24857e-05	0.000481742	0	0	0	0	0.000228172	0		0.000666864	0.000426076	4.06339e-05	0.00198963	0	0	8.55115e-05	0	6.02337e-05	0		0	0	0.000249423	0.000370897	0.00013598	0	0	0	4.26494e-05	0.000569606		0	0.000960585	0.000421526	0.000807646	0.000106895	0.000100321	0.000772286	0	0	0
>SD_Ssd-12547	0.00104682	3.45614e-05	0.000166628	0.00154157	7.06314e-05	0	2.28603e-05	0	0.000456343	0		0.000345781	0.000596506	8.12678e-05	0.000700574	9.2285e-05	5.6899e-05	0.000114015	0	0.000240935	0		0	0	0.000685914	0.00253446	0.0013598	0.00105042	0.00146386	0.000157431	8.52988e-05	0.00102529		4.50471e-05	0.000123946	0.00049178	0.000605734	0.000106895	0	0.000772286	0	5.16796e-05	0
>SD_Ssd-12548	0.000285497	3.45614e-05	8.33142e-05	0.000867136	0	0	0	0	0.000152114	0		0.000889152	0.000383468	0.000162536	0.00151324	0.000276855	0	2.85038e-05	0	6.02337e-05	0		0	0	0.000405313	0.000123632	0.00190373	0	0.000365965	0.000262385	0	0.000626566		0	0.0011465	0.000421526	0.000639386	0.000213789	0.000200642	0.000661959	0	0	9.28678e-05
>SD_Ssd-12549	9.51656e-05	0	2.08286e-05	0	0	0	6.85808e-05	0.00263608	0.00129297	0.000695598		0	0.000340861	0.000162536	0	0	0	5.70077e-05	0.000949193	0.000542103	0.000139521		0	0	0	0	0	0	0.000914913	0	0.000767689	5.69606e-05		0	0	0	0	0	0	0.000110327	0.00549451	0	0
>SD_Ssd-12550	9.51656e-05	6.91228e-05	0.000104143	0	0	9.83381e-05	0	0	0	0		0.00135843	0.000127823	0	2.8023e-05	9.2285e-05	0.000113798	0.000114015	0	6.02337e-05	8.37124e-05		0	6.24766e-05	0	0	0.00720696	0	0	0.000314861	8.52988e-05	0		0	0	0	0	0.000106895	0	0.000110327	0.000119446	0.00322997	9.28678e-05
>SD_Ssd-12551	0	0	0	0	0	0	0	0	0.000456343	0.00765158		0	0	0	0	0	0	0	0	0.000120467	2.79041e-05		0	0	0	0	0	0	0.00073193	0	0	0		0	0	0	3.36519e-05	0	0.000100321	0	0	0	0
>SD_Ssd-12552	0.000666159	6.91228e-05	0.000124971	0.000289045	7.06314e-05	0	0	0	0.000912686	0		0.000493974	0.000979974	0.000121902	0.000448368	0.00036914	0.000113798	0	4.99575e-05	0.00048187	2.79041e-05		0	0	0.00059238	0.00173085	0.000679902	0.00131303	0	5.24769e-05	8.52988e-05	0.00136705		0	0.00018592	0.000913306	0.000605734	0.000213789	0.000300963	0.00154457	0	2.58398e-05	0.000185736
>SD_Ssd-12553	9.51656e-05	6.91228e-05	0.0002916	0	0	0	0	0	0	0		0	0	0	2.8023e-05	0	5.6899e-05	0.00393353	0	0.000361402	0.000697603		0	0	3.11779e-05	0	0.000407941	0.000262605	0	5.24769e-05	4.26494e-05	0		0	0	0	6.73038e-05	0.000106895	0.000401284	0	0	0	0.00176449
>SD_Ssd-12554	0	3.45614e-05	8.33142e-05	0.000289045	0	9.83381e-05	2.28603e-05	0	0.000152114	0		0.00125963	8.52152e-05	0	0.0010929	9.2285e-05	0.000113798	0	0	6.02337e-05	0		0	0	6.23558e-05	0.000309081	0.00258363	0	0.000182983	0	4.26494e-05	5.69606e-05		0	0.000247893	0.00049178	0.00016826	0.000213789	0	0.00783319	0.000119446	5.16796e-05	0.000278603
>SD_Ssd-12555	0	3.45614e-05	2.08286e-05	0.000289045	0	0	0	0	0	0		0.00148192	0.000596506	8.12678e-05	0.00184952	0	0	0	0	0	0		0	0	0	0	0	0	0	0	0	5.69606e-05		9.00941e-05	0.00108453	0.000210763	0.000572082	0	0	0.000220653	0	0	0
>SD_Ssd-12556	9.51656e-05	3.45614e-05	2.08286e-05	0	0	9.83381e-05	0	0	0	0		0.000617467	0.00017043	0.00134092	0.000504414	0.00156884	0.000796586	0.000199527	0.00019983	0.00048187	0.000306945		0	0	0	0	0	0.00052521	0	0	0	0		0.000180188	0.000309866	0.00112407	0.000975905	0.00224479	0.000100321	0.000882613	0.000716675	0.000335917	0.000464339
>SD_Ssd-12557	0.000380662	0.000103684	0.00179126	0	0	0.000393352	0.000365764	0.000439346	0.000912686	0.00027051		2.46987e-05	4.26076e-05	0	0	0	0.000113798	0.000171023	0	0	0.000167425		0	0	0.000187067	0	0.000271961	0.00131303	0	0.000839631	0.000341195	0.00102529		0	0	0	0.000201911	0	0.000601926	0	0.000119446	7.75194e-05	0
>SD_Ssd-12558	0	0.000172807	0.000479057	0.000385394	7.06314e-05	0.000393352	0	0	0.000152114	3.86444e-05		9.87947e-05	0.00144866	0.000243803	0.000784643	0	5.6899e-05	5.70077e-05	0	0.000180701	0		0	0	0.000218245	0	0.00938265	0	0.00073193	0.000944584	0.000127948	0.00119617		4.50471e-05	0.000650719	0	0.000504779	0.000106895	0.000200642	0.00033098	0	0	0.000278603
>SD_Ssd-12559	0.000380662	0.000829474	0.000124971	9.63484e-05	0.000353157	0	0.000640088	0	0.0005324	0.00405766		0	0	0	0	0	0	0	0	0	0		0	0.00112458	0	6.18162e-05	0	0	0.000548948	0	0	0		0	0	0	0	0	0	0	0.000119446	0	0.000185736
>SD_Ssd-12560	0.000285497	3.45614e-05	0.000187457	0.000192697	0	0	0	9.76324e-05	7.60572e-05	0		0.000419877	0.00106519	0.00117838	2.8023e-05	0.00018457	0.000455192	5.70077e-05	0.000299745	0.000180701	0.000530178		0.00011396	0	6.23558e-05	0.00173085	0.000543922	0.000787815	0.000182983	5.24769e-05	0	5.69606e-05		0.00103608	6.19732e-05	0.000140509	0.000302867	0.000213789	0.000802568	0.000220653	0.00107501	2.58398e-05	0
>SD_Ssd-12561	0.00161781	0.000864035	0.0001458	0	0.000141263	9.83381e-05	0	0	0	0		0.000395179	0.000127823	0.000690776	2.8023e-05	0	0.000227596	0	9.99151e-05	0.000120467	2.79041e-05		0	0	0.000342957	0.00352352	0.00176775	0.00341387	0.000182983	0.000209908	0.000170598	5.69606e-05		0.000405424	0	0.000210763	0.000807646	0	0.000200642	0	0	0.000103359	9.28678e-05
>SD_Ssd-12562	0.000190331	6.91228e-05	6.24857e-05	0.00057809	0	0	2.28603e-05	0	0.000836629	0		0.000321083	0.000766937	0.000162536	0.000336276	9.2285e-05	0	0	0	0.000120467	2.79041e-05		0	0.000124953	0.000467669	0.0015454	0.000407941	0	0	0.000104954	0	0.000740488		0.000135141	0.000216906	0.00140509	0.00134608	0.000641368	0.000300963	0.000551633	0.000119446	2.58398e-05	0.000185736
>SD_Ssd-12563	0.000570994	0.000345614	0.000104143	0.000385394	0.000141263	0.00049169	2.28603e-05	0	7.60572e-05	3.86444e-05		0.00037048	0.000255646	0.000121902	0.000308253	9.2285e-05	0.000284495	0.000114015	9.99151e-05	0.000662571	0		0.00102564	0.00018743	0.00124712	0.000865426	0.000679902	0.00551471	0.000182983	0.000104954	4.26494e-05	0.000170882		0.000450471	9.29598e-05	0.000913306	0.00131242	0.000641368	0.00120385	0.00033098	0.000119446	0.000310078	9.28678e-05
>SD_Ssd-12564	0.000570994	0	0	0.000192697	0	9.83381e-05	0	0.000195265	0	0		0	0.000255646	4.06339e-05	0	0	0.000113798	0.00176724	0.000549533	0.000120467	0.00147892		0	0.00018743	0	0.00135996	0	0	0	5.24769e-05	0	0.000113921		0	0	7.02543e-05	0.00016826	0	0.000300963	0	0.000238892	0.000258398	0
>SD_Ssd-12565	9.51656e-05	3.45614e-05	0.000104143	0.000192697	7.06314e-05	0	0	0	0.000228172	0		0.000493974	0.00127823	0.00117838	0.000308253	0.00129199	0.00113798	2.85038e-05	4.99575e-05	6.02337e-05	8.37124e-05		0	0	9.35337e-05	0.00358534	0.000679902	0.00236345	0	0	4.26494e-05	0		0.000270282	0.000123946	0.000210763	0.000235563	0	0.000902889	0.00033098	0.000119446	0	0
>SD_Ssd-12566	0.000285497	0.000207368	6.24857e-05	0.00057809	7.06314e-05	0	0	0	0.000152114	0		0.000666864	0.00140605	0.000243803	0.00075662	0.00018457	0	0	0	0.000120467	5.58082e-05		0	0	0.000280601	0	0.00149578	0	0.000182983	0.000314861	0	0.000341763		0	0.00133242	0.000351272	0.000370171	0.000641368	0.000601926	0.000220653	0	0	0
>SD_Ssd-12567	0	0.00573719	0.000354086	9.63484e-05	0	0	0	0	0	0		2.46987e-05	0	0	2.8023e-05	0	0	0	0	0	0		0	6.24766e-05	0	0	0	0	0	0	0	0		0	0	0	0	0	0	0	0	0	0
>SD_Ssd-12568	0.00085649	0.00145158	0.00158297	0.000289045	0.000635683	0.000786705	0.000137162	0	0.0005324	0.000656954		0	0	0	0	0	0	0	0	0	0		0.00011396	0.000874672	0	0	0	0	0.00073193	0	8.52988e-05	0		0	3.09866e-05	0	6.73038e-05	0	0	0	0	0	9.28678e-05
>SD_Ssd-12569	0.000190331	0.00179719	2.08286e-05	0	0	0	0	0	0.000228172	0.000231866		0	0	4.06339e-05	2.8023e-05	0	5.6899e-05	0.0007411	0.00019983	0.000421636	0.00119988		0	0	3.11779e-05	0.00080361	0.000407941	0	0.000182983	0	4.26494e-05	0.000170882		0	0	7.02543e-05	0.000201911	0.000213789	0.000902889	0	0	0.000258398	0.000278603
>SD_Ssd-12570	0.000190331	0	4.16571e-05	0.000385394	0	0	0	0	0	0		0.00037048	0.000298253	0	0.00165336	0	0	2.85038e-05	0	0.000180701	0		0	0	0.000966515	0	0.00013598	0.000262605	0.000182983	0	0	0.00102529		0.000180188	0.000960585	0.000772798	0.000471127	0	0	0.000661959	0	2.58398e-05	9.28678e-05
>SD_Ssd-12571	0.000380662	0.000172807	0.0001458	0.00231236	0	0	2.28603e-05	0	0	0.000154577		0.000790358	8.52152e-05	0.000121902	0.00056046	9.2285e-05	0.000170697	0	0	0.000542103	0		0.00011396	6.24766e-05	0.00015589	0.000494529	0	0.00052521	0.00128088	0	0	0		0.000135141	0.000216906	0.000351272	0.000773994	0.000320684	0	0.000551633	0	0.000155039	0.000185736
>SD_Ssd-12572	0.0033308	0.000518421	0.000312428	0.000192697	0	0.000196676	0	4.88162e-05	0.000228172	3.86444e-05		7.4096e-05	0.000127823	0.000446973	0	9.2285e-05	0.000227596	0.000114015	4.99575e-05	0	8.37124e-05		0.00011396	0	0.00015589	0.00111269	0.000543922	0.00236345	0.000365965	0.00162678	0.000298546	0.000227842		0.000135141	0	7.02543e-05	0.000370171	0	0.000300963	0	0.000119446	7.75194e-05	0
>SD_Ssd-12573	0	0	0	0	7.06314e-05	0	0	0	0	0		0.000222288	4.26076e-05	0.000528241	0.000196161	0.00101513	0.000625889	0.00102614	0.000149873	0.00138538	0.000306945		0	0	3.11779e-05	6.18162e-05	0.00013598	0.000262605	0	0	0	0		0	0.000154933	7.02543e-05	0.00117782	0.00555852	0.000401284	0.00187555	0.000238892	0.000232558	0.000371471
>SD_Ssd-12574	0.000475828	3.45614e-05	4.16571e-05	0.00115618	7.06314e-05	0	0	0	0.000304229	0		0.000345781	0.000766937	0.000121902	0.00117697	0.00018457	5.6899e-05	0	4.99575e-05	0.000180701	0		0	0	0.000498846	0	0.00203971	0	0.000914913	5.24769e-05	0	0.00125313		4.50471e-05	0.000340853	0.000421526	0.00070669	0.000106895	0	0.00033098	0	0	0
>SD_Ssd-12575	9.51656e-05	6.91228e-05	0.000604028	0.00154157	0	0	0	0	0	3.86444e-05		0.000271685	0.0011504	0.000243803	0.000728597	0.000276855	5.6899e-05	0	0	0.000120467	0		0.00011396	0	0.000342957	0	0.00217569	0	0.000182983	5.24769e-05	0	0.000341763		0.000135141	0.000495786	0.00098356	0.000269215	0.000213789	0.000100321	0.000441306	0	0	0
>SD_Ssd-12576	0	3.45614e-05	0	0	0	9.83381e-05	0	0	0	0		0.000666864	0.0022582	0.000365705	5.6046e-05	0.00036914	0.000910384	2.85038e-05	0.000299745	0.000120467	5.58082e-05		0	6.24766e-05	3.11779e-05	0.000309081	0	0	0	0	0	0		0.00184693	9.29598e-05	0	0.000336519	0	0.000802568	0.000110327	0.000238892	0	0.000464339
>SD_Ssd-12577	9.51656e-05	0	0.000187457	0	0	0.0012784	2.28603e-05	0.000292897	0.000684515	0.000115933		9.87947e-05	8.52152e-05	8.12678e-05	0	0	0	8.55115e-05	4.99575e-05	0	0		0	0.000687242	0	6.18162e-05	0.00013598	0	0.000548948	0.00467045	0.00068239	0		4.50471e-05	0	0	0.000100956	0	0.00100321	0	0	0.000103359	0.000185736
>SD_Ssd-12578	9.51656e-05	0.000276491	0.00168711	0	0	9.83381e-05	0	4.88162e-05	0	0.00027051		0	0	0.000121902	0.000112092	0	0	0.000142519	0	6.02337e-05	0		0.00022792	6.24766e-05	0	0	0.000543922	0	0	0.00178421	0	0.000455685		0	6.19732e-05	0	3.36519e-05	0	0	0	0	0	0.00083581
>SD_Ssd-12579	0	0	6.24857e-05	0.000192697	0	0	0	0	0.000152114	3.86444e-05		0.00143252	0.00132084	0.000609508	0.000476391	0.000276855	0	0	4.99575e-05	0	0		0	0	0	0.000185448	0	0	0	0	0	0		9.00941e-05	0.000681706	7.02543e-05	0.00016826	0	0.000501605	0.00033098	0	0	9.28678e-05
>SD_Ssd-12580	9.51656e-05	0	0	9.63484e-05	0	0	6.85808e-05	0	0.000228172	0.000115933		9.87947e-05	0.00213038	4.06339e-05	0	0	0.000113798	0.000427558	0.000349703	0.000240935	0.000865028		0.00034188	0.00018743	0	0	0.00013598	0	0.000182983	0	4.26494e-05	0		0.000225235	3.09866e-05	7.02543e-05	0.000269215	0	0	0.000882613	0.000955566	0	0.000464339
>SD_Ssd-12581	9.51656e-05	0.000103684	6.24857e-05	0	0	0	0	0	0.000304229	0		0.000691563	0.00161909	0.000893946	0.00028023	0.00036914	0.000341394	0	9.99151e-05	0.000120467	0.000139521		0.00011396	6.24766e-05	3.11779e-05	0.000247265	0.00013598	0.000787815	0	0	4.26494e-05	5.69606e-05		0.000405424	0.000247893	7.02543e-05	0.000572082	0.000320684	0.000200642	0.00033098	0	0	0.000185736
>SD_Ssd-12582	0.000380662	0.0013479	6.24857e-05	0.000289045	0.000141263	0.000295014	0.000137162	0.000146449	0.000836629	0.000193222		2.46987e-05	0	0	0	0	0	0.000199527	0	0.000180701	5.58082e-05		0	6.24766e-05	3.11779e-05	0	0	0.000262605	0.000182983	0.000419815	0.000469143	0.00279107		0	0	0	0.000134608	0	0	0	0	5.16796e-05	9.28678e-05
>SD_Ssd-12583	0.000570994	0	0.000166628	0.00134888	0	0	0	0	0.000228172	0		0.000419877	0.000468683	0.000162536	0.000448368	9.2285e-05	0	5.70077e-05	0	0.000180701	5.58082e-05		0	0	9.35337e-05	0.00117451	0	0	0.000548948	0.000104954	4.26494e-05	0.000854409		0	0.000247893	0.000281017	0.000605734	0.000320684	0.000200642	0.000551633	0	7.75194e-05	0
>SD_Ssd-12584	0.000190331	6.91228e-05	8.33142e-05	0.00057809	0	9.83381e-05	4.57206e-05	4.88162e-05	7.60572e-05	0		0.000148192	0.000511291	0.000528241	5.6046e-05	0	0.000625889	0.000285038	0.000449618	0.000301169	0.000641795		0.00011396	6.24766e-05	0	0.000556345	0.000407941	0.000262605	0.000182983	0.000104954	0	5.69606e-05		0.00126132	3.09866e-05	7.02543e-05	0.000134608	0	0.000601926	0.00033098	0.000955566	0.000103359	9.28678e-05
>SD_Ssd-12585	0.000285497	0.000414737	0.00122889	0.000289045	0	0	0.000480066	0	0.000304229	0.00150713		0	0	0	0	0	0	0	0	0	0		0.00011396	0.000374859	0	0	0	0	0.00164684	0	0.000127948	0		0	0	0	0	0	0	0	0.000119446	0	9.28678e-05
>SD_Ssd-12586	9.51656e-05	3.45614e-05	8.33142e-05	0.000192697	0	0	0	4.88162e-05	0	7.72887e-05		2.46987e-05	0.000426076	4.06339e-05	0	0	0	0	9.99151e-05	0.000361402	0.000139521		0.00011396	0	0	0	0	0	0	0.00603484	0	0		0	3.09866e-05	0	0	0	0	0	0.000955566	0	0
>SD_Ssd-12587	0.000190331	0.00072579	0.00172877	0.000481742	0.000141263	9.83381e-05	0.000160022	0	0.000760572	0.000541021		0	0	4.06339e-05	0	0	0	0	0	0	0		0	0.000374859	0	0.000123632	0	0	0.00128088	0	4.26494e-05	0		0	0	0	0	0	0	0	0	0	0.000185736
>SD_Ssd-12588	9.51656e-05	0	2.08286e-05	9.63484e-05	7.06314e-05	0	0	0	0	0		0.000345781	8.52152e-05	0.000162536	0.0013451	9.2285e-05	0.000113798	0	0	0	5.58082e-05		0	0	3.11779e-05	0	0.00217569	0	0	0.000104954	0	5.69606e-05		0.00162169	0.000433813	0.000843052	0.000302867	0.000106895	0.000501605	0.00132392	0	2.58398e-05	9.28678e-05
>SD_Ssd-12589	0.000285497	3.45614e-05	4.16571e-05	0.00057809	0	0	0.000457206	0.000829876	0.000304229	0.000231866		7.4096e-05	0.00017043	0	0.000308253	0	0	0.000228031	4.99575e-05	6.02337e-05	0.000279041		0	0.000124953	0	0	0.00013598	0	0.000182983	0.000472292	0.000213247	0		0	6.19732e-05	0.000210763	0.00016826	0.000534474	0	0.00220653	0	0.000232558	0.000742942
>SD_Ssd-12590	9.51656e-05	0.00248842	0.000770657	0	0	0	6.85808e-05	0	0	0		0	0	4.06339e-05	2.8023e-05	0	0	2.85038e-05	0	0	2.79041e-05		0.00034188	0	0	0	0.000407941	0	0.000914913	5.24769e-05	4.26494e-05	0.00096833		0	0.000123946	0	0.000336519	0	0	0	0	0	0.000185736
>SD_Ssd-12591	9.51656e-05	0	8.33142e-05	9.63484e-05	0	0	0	0	0.000228172	0		0.000123493	4.26076e-05	0	0.000448368	0	0	2.85038e-05	0	0.000120467	5.58082e-05		0	0	0.00286837	0.00117451	0.000815883	0.000262605	0	0	4.26494e-05	0.000113921		0.000135141	0.000805652	0.00126458	0.00154799	0.000106895	0.000100321	0.000992939	0	0	0
>SD_Ssd-12592	0	0	0	0	0	0.000196676	0	0	0.00167326	0.00220273		0	0	0	0	0	0	0	0	0.00204795	0.00131149		0	0	0	0	0	0	0	0	0	0		0	0	0	0	0	0	0	0	0	0
>SD_Ssd-12593	0.00161781	0.00210825	0.0005832	9.63484e-05	0	0	0	0	0.000152114	0.00027051		0	0	0.000121902	0	9.2285e-05	0	2.85038e-05	0.000149873	0.000120467	2.79041e-05		0.00011396	6.24766e-05	3.11779e-05	0.00111269	0	0.00052521	0.000365965	0.000104954	4.26494e-05	0		4.50471e-05	0	0	0.000134608	0	0.000100321	0	0	7.75194e-05	0
>SD_Ssd-12594	0	3.45614e-05	2.08286e-05	0	0	0.000196676	0.000182882	0.000195265	0.000152114	0.000231866		0	0.000255646	4.06339e-05	2.8023e-05	0	0.00056899	0.00108315	0	0	0.000669699		0	0	3.11779e-05	0	0.00013598	0	0.000182983	0.000262385	4.26494e-05	0		0	0	0	6.73038e-05	0.000106895	0	0	0	0.00129199	0.000742942
>SD_Ssd-12595	0	0	0	0	0	0	0	0	0	0		0	8.52152e-05	0	0	0	0	0.000114015	0.000899236	0.00228888	0.000418562		0	0	0	0	0	0	0	0	0	0		0	0	0	0	0	0	0	0	0.00209302	0
>SD_Ssd-12596	0.000666159	0	2.08286e-05	9.63484e-05	0	0	0	9.76324e-05	0	0.000115933		2.46987e-05	0.000213038	0	0	0	0	0	0.000249788	0.000542103	0.000223233		0.0105983	0.000312383	3.11779e-05	0.000247265	0.00013598	0	0	0	8.52988e-05	5.69606e-05		9.00941e-05	0	0.000140509	3.36519e-05	0.000748263	0.000902889	0	0.000119446	0.000129199	0
>SD_Ssd-12597	0.000666159	0	8.33142e-05	0.00356489	0	0	2.28603e-05	0	7.60572e-05	0		7.4096e-05	0.000298253	0	0.000196161	0	5.6899e-05	0.000256535	4.99575e-05	6.02337e-05	5.58082e-05		0	0.000124953	6.23558e-05	0.000123632	0.00013598	0	0.000548948	0.000104954	0.000170598	0.000911369		4.50471e-05	0.000123946	0.000843052	0.000269215	0	0.000100321	0.00198588	0.000119446	5.16796e-05	0.000185736
>SD_Ssd-12598	0.000285497	0	2.08286e-05	0.000289045	7.06314e-05	0.000196676	4.57206e-05	0	0.000152114	3.86444e-05		0	0.00017043	0	0	0	0	0.000826611	0.00019983	0.000180701	0.000139521		0.00011396	0.00306135	0	0.000247265	0	0	0.000182983	0.0006822	0.000213247	5.69606e-05		0.000225235	3.09866e-05	7.02543e-05	6.73038e-05	0	0.000100321	0.000110327	0.000358337	0.000335917	0
>SD_Ssd-12599	9.51656e-05	0.000449298	8.33142e-05	0.000192697	0.000141263	0.00167175	0	0	0	3.86444e-05		0.00150662	0.000255646	4.06339e-05	0.000112092	0.000461425	0.000227596	2.85038e-05	4.99575e-05	0.000240935	0		0	0	9.35337e-05	0.000123632	0.00217569	0	0.000182983	0	0	0.000227842		4.50471e-05	0.000898612	7.02543e-05	0.000605734	0.000320684	0.00150482	0	0	0	9.28678e-05
>SD_Ssd-12600	9.51656e-05	0	0.000270771	0.000289045	0	0	0	0	7.60572e-05	0		0.00037048	0.00127823	0.00154409	0.000252207	0.00036914	5.6899e-05	2.85038e-05	0	6.02337e-05	0		0	0	6.23558e-05	0.000123632	0.00013598	0.000262605	0	0	0	0		0.000360377	0.000309866	0.000421526	0.000370171	0.000106895	0	0.00033098	0	0	0.000278603
>SD_Ssd-12601	0.000475828	0.00048386	0.000208286	0	0.00049442	0.00245845	0.000480066	0	0.00258594	0.000154577		0	4.26076e-05	4.06339e-05	0	0	5.6899e-05	0.000114015	0.000149873	0.000301169	0.000306945		0.00102564	0.000374859	3.11779e-05	0.000247265	0	0.000262605	0.000182983	5.24769e-05	4.26494e-05	0		0	0	0.000210763	0.000269215	0.00181721	0	0	0	0.000206718	9.28678e-05
>SD_Ssd-12602	0	0.00214281	0.000104143	9.63484e-05	0	0	0	0	7.60572e-05	7.72887e-05		4.93974e-05	0	0	5.6046e-05	9.2285e-05	0.000113798	0.000399054	0.00039966	0.000240935	0.000920836		0	0	0	0.000309081	0	0.000262605	0	0	0	0.000227842		0	3.09866e-05	0	0.000100956	0.000106895	0.000601926	0	0.000119446	7.75194e-05	0.000371471
>SD_Ssd-12603	0.000285497	0	2.08286e-05	0.000192697	0	0	0	0	0.000152114	0		0.000518672	0.000852152	0.000772044	0	9.2285e-05	0.000113798	2.85038e-05	0.000249788	6.02337e-05	0.000334849		0.00022792	0.000249906	3.11779e-05	0.000556345	0.00013598	0	0	0.000157431	8.52988e-05	0		0.000855894	6.19732e-05	0.000421526	0.000269215	0	0.000300963	0.000220653	0.000716675	0.000103359	9.28678e-05
>SD_Ssd-12604	0.000475828	0.0013479	0.0011664	0.00154157	0.000565052	0.000393352	2.28603e-05	0	0.000684515	0.000193222		2.46987e-05	0	0	2.8023e-05	0	0	0	0	0	0		0	6.24766e-05	0	0.000927242	0	0.00052521	0	0	0	0		4.50471e-05	0	0	0	0	0	0	0	0	0.000185736
>SD_Ssd-12605	9.51656e-05	0	8.33142e-05	9.63484e-05	0	0	0	0	0	0		0.000395179	0.00106519	0.00158472	0.000112092	0.000276855	0.000341394	2.85038e-05	0.00019983	6.02337e-05	0.000697603		0	0	0	0.000123632	0	0	0	0	0	0		0.000135141	0.00018592	7.02543e-05	0.000403823	0	0.000300963	0.000441306	0.000119446	2.58398e-05	0
>SD_Ssd-12606	0.000380662	0.000622105	0.000708171	0.000289045	0.000706314	0.00049169	0.000297184	0	0.000152114	0.00200951		0	0	0	0	0	0	0	0	0	0		0.0011396	0.000312383	0	6.18162e-05	0	0	0.00128088	0	0	0		0	0	0	0	0	0	0	0	0	0.000185736
>SD_Ssd-12607	0.000951656	0.000311053	0.000354086	9.63484e-05	0.000282526	0.00049169	0.000297184	0	0.00235777	0.00027051		0	0.00017043	0.000162536	0	0	0	8.55115e-05	4.99575e-05	0.000180701	0.000195329		0.000569801	0.000437336	3.11779e-05	0.000247265	0.00013598	0	0.000365965	0.000104954	8.52988e-05	0		0	0	0.000140509	0.000235563	0.00106895	0.000100321	0	0	0.000258398	0
>SD_Ssd-12608	0.000570994	0.000414737	0.000895628	9.63484e-05	0.00049442	0.000196676	0.000388625	0	0.00258594	0.000772887		0	0	0	0	0	0	0	0	0	0		0.00011396	0	3.11779e-05	0.000432713	0	0	0.0010979	0	8.52988e-05	0		0	3.09866e-05	0	0	0	0	0	0	0	0
>SD_Ssd-12609	0.000475828	0.000103684	0.000416571	0.00134888	0	9.83381e-05	0.000251463	9.76324e-05	0.000456343	0.000193222		4.93974e-05	0.000127823	4.06339e-05	0	0.00018457	0.000170697	0.000171023	0.000149873	0.000180701	8.37124e-05		0	0.00137448	0.000187067	0.000123632	0.00013598	0.00131303	0.000365965	0.000734677	0.000213247	0.000170882		4.50471e-05	0	0	0.000269215	0	0	0	0	0.000155039	0
>SD_Ssd-12610	0	0	0	0	0	0	0	0	0	0		0.000123493	8.52152e-05	0.000162536	0.0013451	0.00018457	5.6899e-05	5.70077e-05	0	0.000180701	0		0.00011396	0	3.11779e-05	6.18162e-05	0	0	0.000182983	0	0	0		9.00941e-05	0.000464799	0.000843052	0.00121147	0.000320684	0	0.0016549	0	2.58398e-05	0
>SD_Ssd-12611	0.000380662	0	0.000166628	0	0	0	6.85808e-05	0	0.0010648	0.00228002		0	4.26076e-05	4.06339e-05	0	0	0	0	4.99575e-05	0.000542103	0.000306945		0	0	0	0	0	0	0.0031107	0.000209908	0.000426494	5.69606e-05		0	0	0	0	0	0	0	0.000119446	2.58398e-05	0
>SD_Ssd-12612	0.000190331	0.000172807	6.24857e-05	0.000192697	0	0	0	0	0	0		0.000493974	0.00230081	0.000568874	0.000224184	0.000830565	0.000625889	5.70077e-05	0	6.02337e-05	5.58082e-05		0	0	9.35337e-05	0	0.000271961	0.000262605	0	0	0	5.69606e-05		0.000225235	0.000371839	7.02543e-05	0.00016826	0.000427579	0.000300963	0.000220653	0	0	0.000557207
>SD_Ssd-12613	0.000380662	0.00145158	0.000687342	0.000289045	0.000141263	0.000196676	0.000182882	0	0.000684515	0.000231866		7.4096e-05	0.000127823	0.000325071	2.8023e-05	0.000276855	0.000227596	0	0	0	0		0	0	3.11779e-05	0.000494529	0.00013598	0.00105042	0.000182983	0	0	0		0.00031533	9.29598e-05	7.02543e-05	6.73038e-05	0	0	0	0	0	0.000278603
>SD_Ssd-12614	0.000761325	6.91228e-05	0.0001458	0.000963484	7.06314e-05	9.83381e-05	0	0	0	0		0.00037048	0.000340861	0.000162536	0.000252207	0	0.000284495	2.85038e-05	4.99575e-05	0.000120467	0		0	6.24766e-05	0.000530024	0.000618162	0.000815883	0.000787815	0.000182983	0.000157431	0	0.00113921		0.000180188	0.000588746	0.000562035	0.000302867	0.000106895	0.000100321	0.000110327	0	2.58398e-05	9.28678e-05
>SD_Ssd-12615	0	0	0	0.000289045	0	9.83381e-05	0	0	7.60572e-05	0		0.000864454	0.000639114	0.000650142	8.40689e-05	0.00110742	0.00130868	0	9.99151e-05	0.000120467	2.79041e-05		0	0	0.00015589	0.000185448	0	0.000262605	0	0	8.52988e-05	0		0.00135141	0.000588746	0.000281017	0.000201911	0.000106895	0.00150482	0	0.000119446	0	9.28678e-05
>SD_Ssd-12616	0	0	0	0	0	0	0	0	0	3.86444e-05		0	0.000127823	0	0	0	0	0.000912123	4.99575e-05	0.000120467	0.00226023		0	0	0	0	0	0	0	0	0	5.69606e-05		0	0	0	0	0	0	0.000220653	0	0.000439276	0.000371471
>SD_Ssd-12617	0.000570994	0.000587544	0.0004374	9.63484e-05	0.000353157	0.000590029	0.000708669	4.88162e-05	0.00258594	0.000309155		0	4.26076e-05	8.12678e-05	0	0	0	0	0	0	0		0.00045584	0.000499813	0	0.000309081	0	0	0	0	4.26494e-05	0		0	0	0	3.36519e-05	0.000106895	0	0	0	0	0.000185736
>SD_Ssd-12618	9.51656e-05	0.000103684	0.000187457	9.63484e-05	0	9.83381e-05	4.57206e-05	0.000195265	0.0005324	0.000386444		0	4.26076e-05	4.06339e-05	0	0	0	2.85038e-05	0	0.000120467	0.0013673		0	6.24766e-05	0	0	0	0	0	5.24769e-05	8.52988e-05	0.00210754		0	0.000123946	0	0	0	0	0	0	2.58398e-05	0.000464339
>SD_Ssd-12619	0.000190331	3.45614e-05	6.24857e-05	0.000192697	0	0	0	0	0	7.72887e-05		0.000197589	0.000127823	4.06339e-05	0.00140115	0.00018457	0.000113798	2.85038e-05	0	0.000240935	0		0	0	0.000904159	0.000123632	0.000679902	0.00052521	0	0	0	0.00113921		0	0.000588746	0.000281017	0.000437475	0.000213789	0.000100321	0.000772286	0	0	0
>SD_Ssd-12620	0.000285497	0.000138246	0.000999771	0	0	0.00049169	6.85808e-05	4.88162e-05	0.000304229	0		0	4.26076e-05	0.000243803	5.6046e-05	0	0	0.000114015	0	0.000361402	5.58082e-05		0.000683761	0	0	6.18162e-05	0.00149578	0.000262605	0.00073193	0.00110202	0.000127948	0.000569606		0	0	7.02543e-05	0.000302867	0	0	0.000110327	0	5.16796e-05	0
>SD_Ssd-12621	0.000475828	0.000138246	0.000249943	0.00269776	0	0	0	0	0.000152114	0.000115933		0.000469275	4.26076e-05	4.06339e-05	0.000420345	0	5.6899e-05	0	4.99575e-05	6.02337e-05	0		0	0	0.000311779	0.000185448	0.00013598	0	0.00292772	0	4.26494e-05	0		9.00941e-05	6.19732e-05	0.000210763	0.000673038	0.000320684	0.000100321	0.000110327	0	0	9.28678e-05
>SD_Ssd-12622	0.000475828	0.000276491	0.000687342	0.000289045	0.000847577	0.00393352	0.000137162	0	0.000228172	0		7.4096e-05	0.000639114	0	0	9.2285e-05	5.6899e-05	8.55115e-05	4.99575e-05	6.02337e-05	5.58082e-05		0	0.000124953	0	6.18162e-05	0.00503128	0	0.000548948	0.000892107	0.000213247	0.000341763		4.50471e-05	0.000216906	0.000140509	0.000269215	0.000213789	0.000401284	0	0	2.58398e-05	0.000464339
>SD_Ssd-12623	0	0	2.08286e-05	0	0	0	0	0	0	0		0	0	0.000121902	2.8023e-05	0	0	0.00171023	0.000299745	0.000843272	0.000251137		0.000683761	0	0	0	0	0	0	0.000367338	0.000298546	0		0	0	0	0.000134608	0	0.000100321	0	0	0.000439276	0.000464339
>SD_Ssd-12624	0.00247431	0.00141702	2.08286e-05	0	7.06314e-05	0.000295014	0	4.88162e-05	0	0		0	0.000681721	0	0	0.000276855	5.6899e-05	8.55115e-05	0.000299745	0	0.000195329		0.00011396	0	0	0.00203993	0	0	0	0	0	0		0	0	0	6.73038e-05	0	0.000601926	0	0.000238892	0	0
>SD_Ssd-12625	0.000570994	0.000449298	0.000687342	9.63484e-05	0.000847577	0.000196676	0.00082297	0	0.000912686	0.000463732		0	4.26076e-05	0	0	0	0	0	0	0	0		0.00022792	0.00143696	0	0	0	0.000262605	0	0	0	0		0	0	0	0	0	0	0	0	0	0
>SD_Ssd-12626	0	0	2.08286e-05	0	0	0	0	9.76324e-05	0	0.000115933		0	0	0	0	0	0	0	0	0	2.79041e-05		0	0	0	0	0	0	0	0.00676952	0	0		0	0	7.02543e-05	0	0	0	0	0.000119446	0	0
>SD_Ssd-12627	0.00285497	0.000103684	0.0001458	0.000289045	0	0	0	0	0	0		0.000222288	4.26076e-05	0	0	9.2285e-05	0.000113798	0	0	0	0		0.000797721	6.24766e-05	0.00015589	0.00148359	0.000407941	0	0	0	0	0.000113921		0	0	0.000140509	0.00164894	0	0	0	0	0	0
>SD_Ssd-12628	0	0	0	0	0	9.83381e-05	0	0	0	0		2.46987e-05	0.00153387	0	0	0.00018457	0.000512091	0.000171023	0.00254783	0	0.00047437		0.00034188	0	0	6.18162e-05	0	0	0	5.24769e-05	0	0		0.000360377	0	7.02543e-05	6.73038e-05	0.000106895	0.000300963	0	0.000477783	7.75194e-05	0.000278603
>SD_Ssd-12629	0	3.45614e-05	0	9.63484e-05	7.06314e-05	0	0	0	0	0		0.000395179	0.000340861	0.00105648	2.8023e-05	0.000461425	0.00056899	2.85038e-05	9.99151e-05	6.02337e-05	0		0.00011396	0	3.11779e-05	6.18162e-05	0	0	0	0	0	0		0.00301815	0.00018592	0	3.36519e-05	0	0.000200642	0	0.000238892	2.58398e-05	0
>SD_Ssd-12630	0.000570994	0	0.000374914	0.000770787	0	0	2.28603e-05	9.76324e-05	0.000912686	0		2.46987e-05	0.000127823	4.06339e-05	0.000140115	0	0.000455192	0.00037055	0	6.02337e-05	0.000195329		0	0	3.11779e-05	0.000309081	0	0	0.00182983	0.000892107	0	5.69606e-05		0	0.000154933	0.000140509	0.000235563	0.000106895	0	0.000772286	0	7.75194e-05	9.28678e-05
>SD_Ssd-12631	0	0.000103684	2.08286e-05	0	0	0	0	0	7.60572e-05	0.00378715		0	0	0	0	0	0	0	0.000449618	0.000662571	0		0	0	0	0	0	0	0	0	0.000298546	0		0	9.29598e-05	0	0	0	0	0	0	5.16796e-05	0
>SD_Ssd-12632	9.51656e-05	6.91228e-05	0	0	0	0	0	0	7.60572e-05	0		0.000246987	0.00191734	0.000406339	5.6046e-05	0.000461425	0.000341394	0	9.99151e-05	6.02337e-05	0.000251137		0	0	0	0.0019163	0	0.000262605	0	0	0	0		0.000135141	9.29598e-05	7.02543e-05	0.000269215	0.000320684	0.000401284	0.000220653	0.000358337	0	0
>SD_Ssd-12633	0.000380662	0	8.33142e-05	0.000674439	0	9.83381e-05	4.57206e-05	0	7.60572e-05	3.86444e-05		4.93974e-05	0.000298253	4.06339e-05	8.40689e-05	9.2285e-05	5.6899e-05	0.0007411	0.000299745	0.000240935	0.000111616		0	0.000249906	0	6.18162e-05	0.00013598	0	0.000365965	0.000577246	0.000298546	0.000113921		0.000225235	6.19732e-05	0.000140509	0.00016826	0	0	0.000882613	0.00083612	0.000129199	9.28678e-05
>SD_Ssd-12634	0.000380662	0.000103684	4.16571e-05	0	0	0	0	0	0	3.86444e-05		0	0	4.06339e-05	0	0	0	0	9.99151e-05	0.000120467	5.58082e-05		0.0118519	0.000124953	0	0	0	0	0	0.000157431	0	0		0	0	0	3.36519e-05	0.000427579	0	0	0.000119446	7.75194e-05	0
>SD_Ssd-12635	0	0	0	0	0	0	2.28603e-05	0	0	0		0	4.26076e-05	8.12678e-05	0	0.000276855	0.000284495	0.000712596	0.00039966	0.000602337	0.000306945		0	0	3.11779e-05	0	0	0.000262605	0	0	0	0		0	6.19732e-05	7.02543e-05	0.000134608	0.00213789	0.000100321	0.000992939	0	0.00144703	9.28678e-05
>SD_Ssd-12636	0.000761325	3.45614e-05	0.000104143	0.000192697	0	0.00177009	0.00100585	0.00039053	0.0010648	0		4.93974e-05	0	4.06339e-05	0	0	0.000398293	0.000228031	9.99151e-05	0.000180701	0.000279041		0.00011396	0.000437336	6.23558e-05	6.18162e-05	0.00013598	0	0.000182983	0	0.000170598	0		9.00941e-05	3.09866e-05	7.02543e-05	3.36519e-05	0	0	0	0.000238892	2.58398e-05	9.28678e-05
>SD_Ssd-12637	0.00180815	0.000276491	0.000229114	0.000289045	0.000282526	0	9.14411e-05	0	0	0.00119798		2.46987e-05	0	4.06339e-05	0	0	0	0	0	6.02337e-05	0		0.0017094	0.00193677	0	0.000309081	0	0	0	0	0	0		0	0	0	0	0	0	0	0	0	0
>SD_Ssd-12638	0	0	0	0	0	0	0	0	0	0		0	0.00102258	0	0	9.2285e-05	0.000796586	0.000142519	0.00319728	0	0.00047437		0.00011396	0	0	6.18162e-05	0	0	0	0	0	0		0.000180188	0	0	0.000201911	0	0.000200642	0	0	0.000155039	0.000185736
>SD_Ssd-12639	0	0.000103684	2.08286e-05	0.000192697	0	9.83381e-05	0	0	7.60572e-05	0		0.000642166	0.000213038	0.000446973	5.6046e-05	0.00055371	0.000796586	0	4.99575e-05	0	0		0	0	0.000342957	0.000618162	0	0.000787815	0	0	0	0		0.000855894	0.000588746	0.000421526	0.000639386	0.000320684	0.000300963	0.000551633	0	0	0
>SD_Ssd-12640	0.000190331	0	6.24857e-05	0.000481742	0	0	0	0	0	0		0.00037048	0.000724329	4.06339e-05	0.000364299	0	0	0	0	0.000120467	0		0	0	0.000124712	0.000247265	0	0	0	0	0	0.000683527		0.000225235	0.00018592	0.000632289	0.000370171	0.000106895	0	0.00275816	0	0	0
>SD_Ssd-12641	0.000475828	0	0.000312428	0.000192697	0	0.00049169	0.000205743	0.000781059	0.0005324	3.86444e-05		0	8.52152e-05	4.06339e-05	0	0	0.000113798	0.000171023	0	0	0.000306945		0.000569801	0.000312383	0	0.000370897	0.00013598	0.000262605	0.000182983	0.00115449	0.000213247	0		0	9.29598e-05	0	6.73038e-05	0	0.000300963	0.000110327	0.000119446	0.000103359	0
>SD_Ssd-12642	0	6.91228e-05	2.08286e-05	9.63484e-05	0	0	0	0	0	0		0.000543371	0.00106519	0.000893946	0.000140115	9.2285e-05	0.000113798	2.85038e-05	0	0	0		0.00011396	0	0	0.00179267	0	0	0	5.24769e-05	0	0		4.50471e-05	3.09866e-05	0.000421526	0.000269215	0.000106895	0.000300963	0.000110327	0	0	0.000185736
>SD_Ssd-12643	0.000190331	0.000138246	0.000104143	0.000481742	0	0.000295014	4.57206e-05	0	0.000380286	3.86444e-05		4.93974e-05	0.00017043	4.06339e-05	8.40689e-05	0	5.6899e-05	0.000171023	4.99575e-05	0.000180701	0.000111616		0.00011396	0	0.00121594	0.00117451	0.000407941	0.00105042	0.000365965	0	0	0.000227842		9.00941e-05	9.29598e-05	0.000140509	0.00141338	0.000106895	0.000501605	0.000110327	0	2.58398e-05	0.000371471
>SD_Ssd-12644	0	0.000138246	0.000166628	9.63484e-05	7.06314e-05	0.000295014	2.28603e-05	0.000244081	0.000228172	7.72887e-05		2.46987e-05	0.000127823	4.06339e-05	5.6046e-05	0	0	2.85038e-05	0.000149873	0.000542103	2.79041e-05		0.00011396	6.24766e-05	0	0	0.000271961	0	0.000182983	0.00377834	0.000170598	0.000170882		0	0	0	0	0	0	0	0	0	9.28678e-05
>SD_Ssd-12645	9.51656e-05	3.45614e-05	0	0	0	0	0	0	0	0		0.000197589	0.000681721	0.000284437	2.8023e-05	0.00018457	0.000284495	0	0.000149873	0.000120467	0.000697603		0.00011396	0	3.11779e-05	0.000185448	0.00013598	0	0	0	4.26494e-05	0		0.000991036	0.000216906	0.00049178	6.73038e-05	0.000534474	0.000601926	0.000441306	0.00107501	7.75194e-05	0.000371471
>SD_Ssd-12646	9.51656e-05	6.91228e-05	0	0.00163792	7.06314e-05	0.000295014	6.85808e-05	4.88162e-05	0.000228172	3.86444e-05		2.46987e-05	4.26076e-05	8.12678e-05	0	0	0.000113798	0.000940627	9.99151e-05	0.00048187	0.000111616		0	0.000374859	3.11779e-05	0.000123632	0.00013598	0	0	0.000577246	0.000255896	5.69606e-05		0.000135141	0	0.000140509	0.000134608	0.000106895	0.000200642	0.000882613	0	0.000103359	9.28678e-05
>SD_Ssd-12647	0.00799391	0	0	0	0	0	0	0	0	7.72887e-05		0	0.00017043	0	0	0	0	0	0	0	0.00094874		0	0	0	0	0	0	0	0	0	0		0	0	0	3.36519e-05	0.000106895	0.000200642	0	0	0	9.28678e-05
>SD_Ssd-12648	9.51656e-05	0	2.08286e-05	0	0	0	2.28603e-05	0	0	3.86444e-05		0	0	4.06339e-05	0	0	0	0	4.99575e-05	0	0		0.00011396	0	0	0	0	0	0	0.00351595	0.00221777	0		0	0	0	0	0	0	0	0	0	0
>SD_Ssd-12649	9.51656e-05	0.00048386	0.00158297	9.63484e-05	7.06314e-05	0.000196676	0.000205743	0	0.000152114	0.000347799		4.93974e-05	0	0	0	0	0	0	0	0	0		0	0	0	0	0	0	0.00146386	0	4.26494e-05	5.69606e-05		0	0	0	0	0	0	0	0	0	0.000185736
>SD_Ssd-12650	0	0.000207368	0	0.000192697	0	0	0	0	0	0		2.46987e-05	0.00221559	0.000121902	0	0.000461425	0.000512091	0	0	0	8.37124e-05		0	0	0.000124712	0.00278173	0	0	0	0	0	0		9.00941e-05	9.29598e-05	0.000210763	0.000134608	0.000106895	0.000501605	0	0.000119446	0	0
>SD_Ssd-12651	0	0	0	0.000192697	0	9.83381e-05	0	0	7.60572e-05	0		0.000246987	0.00217299	0.000528241	0.000112092	0.000276855	0.000227596	0	0.000149873	0.000240935	2.79041e-05		0	0	0	0	0	0	0	0	0	0		0.000630659	3.09866e-05	0	0.000370171	0	0	0.000551633	0.000119446	0	0.000371471
>SD_Ssd-12652	0.000190331	0.000138246	6.24857e-05	9.63484e-05	0	0	0	0	7.60572e-05	0		0.000765659	0.000639114	0.000487607	5.6046e-05	0.0011997	0.00056899	0	0	0.000120467	5.58082e-05		0	0	0.000187067	0.000865426	0.00013598	0.000262605	0	0	0	0		0.00031533	0.000154933	0.000210763	0.000504779	0.000427579	0.0019061	0.00033098	0	0	0.000185736
>SD_Ssd-12653	0	0	4.16571e-05	0.000192697	0	0.000295014	0	0	0	0		0.0018771	0.000127823	0	0.000392322	9.2285e-05	0	0	0	6.02337e-05	0		0.00011396	0	0	0	0.00720696	0	0.000182983	0	0	0		4.50471e-05	9.29598e-05	7.02543e-05	0	0	0	0	0	0.000490956	0
>SD_Ssd-12654	0.000190331	0	0.000124971	0.000963484	0	0	0	0	7.60572e-05	0		0.000395179	0.000426076	0.000162536	0.000112092	0	5.6899e-05	0.000199527	4.99575e-05	0.000120467	8.37124e-05		0	6.24766e-05	0.000124712	0.000185448	0.000407941	0	0	0.000262385	4.26494e-05	0.000398724		0.000180188	0.000123946	0.00049178	0.000134608	0	0	0.00176523	0	0.000129199	0
>SD_Ssd-12655	9.51656e-05	3.45614e-05	0.000187457	0.000674439	7.06314e-05	9.83381e-05	0	0	0	0		0.000518672	0.000639114	0.000406339	0	0.00018457	0.000512091	0	0.000149873	6.02337e-05	0.000167425		0.00022792	0.000124953	9.35337e-05	0.00105087	0.000271961	0.000262605	0	5.24769e-05	8.52988e-05	5.69606e-05		0.000720753	6.19732e-05	0.000140509	0.000134608	0.000106895	0.000702247	0	0	0	0
>SD_Ssd-12656	0	0	0	0	0	0	0	0	0	0		4.93974e-05	0.00017043	0.000243803	5.6046e-05	0.000645995	0.000739687	0.000769604	0.00039966	0.00168654	0.000641795		0	0	0	0	0	0.000262605	0	0	0	0		0	6.19732e-05	7.02543e-05	0.000370171	0.00309995	0.000401284	0	0	0.000155039	0.000185736
>SD_Ssd-12657	9.51656e-05	0	0	0	0	0	0	0	0	0		0.00093855	0.000426076	0.000893946	0	0.00018457	0.000227596	0	9.99151e-05	6.02337e-05	0		0	0	6.23558e-05	0.000494529	0	0	0	0	0	0		0.00117122	0.000123946	0.000140509	3.36519e-05	0	0.000100321	0.000220653	0	0	9.28678e-05
>SD_Ssd-12658	0	0	0	0	7.06314e-05	0	0	0	0	0		4.93974e-05	0.000468683	0	0	0.00018457	0.00159317	0	0.00039966	0	5.58082e-05		0.00022792	0	0	0.00475984	0	0	0	0	0	0		0.00031533	0	0	0.000134608	0.000320684	0.00220706	0	0	7.75194e-05	0.000185736
>SD_Ssd-12659	0	0.000172807	0.00106226	0	0	9.83381e-05	0	0	7.60572e-05	0.000463732		0	0.00017043	0.000121902	0.000140115	0	0	0	0	0.000542103	2.79041e-05		0.00045584	0	0	0	0.000679902	0	0.000182983	0.000314861	8.52988e-05	0.000113921		0	6.19732e-05	0	3.36519e-05	0	0	0	0	0	0.00083581
>SD_Ssd-12660	0.000380662	0.000414737	0.0001458	0	0	0.000786705	6.85808e-05	4.88162e-05	0.000456343	7.72887e-05		0.000123493	0.000340861	4.06339e-05	2.8023e-05	0.00018457	0.000113798	5.70077e-05	0	0.000301169	0.000390658		0	6.24766e-05	3.11779e-05	0	0.0048953	0.000262605	0	0.000419815	0.000255896	0.000569606		4.50471e-05	0	0	0.000201911	0	0.000702247	0	0	0.000103359	0.00102155
>SD_Ssd-12661	0.000190331	0.000138246	0.000791485	0.000385394	0.000918209	9.83381e-05	0.000137162	0	0.00121692	0.00061831		0	0	0	2.8023e-05	9.2285e-05	0	0	0	0	0		0.00011396	0.000937149	0	0.000309081	0	0	0.00164684	0	0	0		0	0	0	0	0	0	0	0	0	0
>SD_Ssd-12662	0.000570994	0.000138246	0.000416571	0.000385394	0.000423789	0.000295014	0.000731529	0	0.000456343	0.000309155		0	0	0	0	0	0	0	0	0	0		0.00034188	0.00162439	3.11779e-05	0	0.00013598	0.000262605	0.000914913	5.24769e-05	0	0		0	0	0	0	0	0	0	0	0	0
>SD_Ssd-12663	0.000761325	3.45614e-05	4.16571e-05	0.000385394	0	0	0	0	0.000760572	0		0.000321083	0.000340861	0.000121902	0.000588483	9.2285e-05	0	8.55115e-05	4.99575e-05	0.000120467	0		0	0	0.000280601	0.000247265	0.00013598	0.00052521	0.000365965	0.000209908	4.26494e-05	0.000455685		0	0	0.000210763	0.000235563	0.000213789	0.000100321	0.000661959	0	5.16796e-05	9.28678e-05
>SD_Ssd-12664	0.000475828	0	4.16571e-05	0.000481742	0	0.000590029	0.000297184	9.76324e-05	0	0		4.93974e-05	8.52152e-05	4.06339e-05	0	0	5.6899e-05	0.000171023	0.000149873	0.000120467	0.000139521		0.00034188	0.00231163	0	0.000309081	0.00013598	0	0	0.000209908	0.000127948	5.69606e-05		4.50471e-05	0	0	0	0	0.000200642	0	0.000238892	0.000258398	0
>SD_Ssd-12665	0.000190331	6.91228e-05	2.08286e-05	9.63484e-05	0	0	4.57206e-05	0	0	0.000154577		0.000172891	0.00264167	8.12678e-05	0	0	0.000170697	8.55115e-05	4.99575e-05	0.000361402	8.37124e-05		0	0	0	0	0	0	0	0	4.26494e-05	0		4.50471e-05	0	0	0.000269215	0.000106895	0.000200642	0.000110327	0.000238892	0	0.000464339
>SD_Ssd-12666	0	0	0	0	0	0	0	0	0	0		4.93974e-05	8.52152e-05	8.12678e-05	5.6046e-05	9.2285e-05	0.000398293	0.000513069	0.000649448	0.000421636	0.000362754		0	0	0	0	0	0	0	0	0	0		0	3.09866e-05	0.000421526	0.000572082	0.00288616	0.000100321	0	0.000119446	0.000749354	0
>SD_Ssd-12667	9.51656e-05	0.000172807	0.000166628	0	0	0	0	0	7.60572e-05	0		2.46987e-05	4.26076e-05	0.000121902	0.000784643	0	5.6899e-05	2.85038e-05	0	6.02337e-05	0		0	0	6.23558e-05	0	0.0013598	0	0.000365965	0.000262385	4.26494e-05	0.000854409		0	0.000309866	7.02543e-05	0.000841298	0.000106895	0	0.000110327	0	0	0.000278603
>SD_Ssd-12668	9.51656e-05	0	0	0	0	0	0	0	0	0		9.87947e-05	0	0.000406339	2.8023e-05	9.2285e-05	0.000113798	0.000627084	0.000349703	0.000180701	0.000139521		0	0	3.11779e-05	0	0	0	0.000182983	0	0	0		0	3.09866e-05	0.000210763	0.000942253	0.002031	0.000501605	0	0.000238892	0.000542636	0.000278603
>SD_Ssd-12669	9.51656e-05	3.45614e-05	2.08286e-05	9.63484e-05	0	0	0	0.00039053	0	0.000154577		0	0.000298253	0	0	9.2285e-05	5.6899e-05	0.000256535	9.99151e-05	0.000180701	0.00189748		0	0	0	6.18162e-05	0	0	0	0.000157431	4.26494e-05	0		0	0	0	0	0.000320684	0.00361156	0	0	5.16796e-05	0
>SD_Ssd-12670	0	6.91228e-05	6.24857e-05	0	0	9.83381e-05	0	9.76324e-05	0.000228172	0		0.000246987	0.000298253	0.000528241	0.00028023	0.00036914	0.000227596	0	9.99151e-05	0.000602337	0.000111616		0.00011396	0	3.11779e-05	0.000370897	0	0.00105042	0	0.000419815	8.52988e-05	0		0.000495518	9.29598e-05	0.000140509	0.000100956	0.000213789	0.000100321	0.000220653	0.000358337	5.16796e-05	0.000278603
>SD_Ssd-12671	0	0	0	0	0	0	0	0	0	0		0.000790358	0.000809544	0.000893946	5.6046e-05	9.2285e-05	5.6899e-05	0	0	0	2.79041e-05		0	6.24766e-05	6.23558e-05	6.18162e-05	0	0.000262605	0	0	0	0		0.000495518	0.000433813	0.00049178	3.36519e-05	0.000106895	0	0	0	0	0
>SD_Ssd-12672	9.51656e-05	0	0	0.000770787	0	0	2.28603e-05	0	0.000228172	0		4.93974e-05	4.26076e-05	0	0.000448368	9.2285e-05	0	0	0	0	0		0.00011396	0	0.000124712	0.000309081	0.00013598	0.000787815	0.000365965	0	0	0.000683527		0.000225235	0.000681706	0.00133483	6.73038e-05	0.000106895	0	0.000772286	0.000119446	2.58398e-05	0.000185736
>SD_Ssd-12673	0.000285497	3.45614e-05	2.08286e-05	0	7.06314e-05	0	0.000182882	0.000146449	0.00174932	3.86444e-05		4.93974e-05	0.000255646	0.000121902	0	0	0	8.55115e-05	4.99575e-05	0.000120467	0.000223233		0.00125356	0	0	0.000370897	0	0	0	0.000262385	8.52988e-05	0.000284803		4.50471e-05	0	0	0.000235563	0	0	0	0	0.000206718	0
>SD_Ssd-12674	0.000285497	0	2.08286e-05	0	0	0	0	0	0.000228172	0		0.000321083	0.000596506	0.00158472	0	0.000276855	0.000113798	0	9.99151e-05	6.02337e-05	5.58082e-05		0.00011396	0	3.11779e-05	0.000927242	0.00013598	0.000787815	0	0	0	0		4.50471e-05	0.000123946	0.000210763	0.000201911	0.000213789	0.000401284	0	0.000119446	0	0
>SD_Ssd-12675	0.000190331	0	6.24857e-05	0.000192697	0	0	0	9.76324e-05	0	0		0.000419877	0.000937367	0.000893946	0	0.000276855	0.000398293	0	0.000149873	0.000180701	0.000139521		0	0	0	0.000370897	0	0.000262605	0	0	0	0		0.000180188	0.000123946	0	0.000201911	0.000641368	0.000200642	0.00033098	0.000119446	0	0.000371471
>SD_Ssd-12676	0	0	0	0	0	0	0	0	0	0		9.87947e-05	8.52152e-05	0.000203169	2.8023e-05	9.2285e-05	5.6899e-05	0.000256535	0.000449618	0.00114444	0.000111616		0	0	0	0	0	0	0	0	0	0		4.50471e-05	3.09866e-05	0.000562035	0.000572082	0.000106895	0	0.0016549	0.000119446	2.58398e-05	0.00102155
>SD_Ssd-12677	0.000570994	3.45614e-05	4.16571e-05	0.00144523	0	0	4.57206e-05	4.88162e-05	0.000228172	0		0.000271685	0.00017043	4.06339e-05	8.40689e-05	0	0	0.000199527	0	0.000120467	0		0	0	9.35337e-05	0.000432713	0.000271961	0.000262605	0.000548948	0.000157431	4.26494e-05	0.000170882		0.000135141	0.000154933	0.000351272	0.000302867	0.000213789	0	0.000882613	0.000119446	5.16796e-05	0
>SD_Ssd-12678	9.51656e-05	0	0	0	0	0	0	0	7.60572e-05	3.86444e-05		0.000444576	0.000383468	0.000893946	2.8023e-05	0.000461425	0.00142248	0	0.000149873	0	0.000251137		0	0	3.11779e-05	0.000679978	0	0.000262605	0	5.24769e-05	0	0		0.000360377	0.000154933	0.000421526	0.000235563	0.000962052	0.000100321	0	0.000119446	2.58398e-05	0.000278603
>SD_Ssd-12679	0	0	8.33142e-05	9.63484e-05	0	0	0	0	7.60572e-05	0		0.000889152	0.000298253	0.000406339	8.40689e-05	9.2285e-05	5.6899e-05	5.70077e-05	0	0.000361402	0.000167425		0	0	0	6.18162e-05	0	0	0	0	8.52988e-05	0		4.50471e-05	0.000247893	7.02543e-05	0.00016826	0	0	0.000441306	0.000358337	2.58398e-05	0.000557207
>SD_Ssd-12680	0	6.91228e-05	6.24857e-05	0	0	0	0.000160022	0.00039053	0	7.72887e-05		0	8.52152e-05	0.000162536	0	0	0	5.70077e-05	0.000299745	0.00114444	0.000195329		0.00034188	0	0	0	0	0	0.000365965	0.000524769	0.000511793	0.000227842		0	0	0	3.36519e-05	0	0	0	0.00119446	0.000103359	0
>SD_Ssd-12681	0	0.000103684	0.00110391	0	7.06314e-05	0.000393352	0.000251463	0	0.000228172	0.000115933		0	4.26076e-05	4.06339e-05	0	0	0.000398293	0	0.00019983	0.000361402	0.000279041		0	0	0	0.000309081	0	0.00472689	0	0	0.000170598	0		0	3.09866e-05	0	0	0	0.00100321	0	0	2.58398e-05	0
>SD_Ssd-12682	0	0	0	0	0	0	6.85808e-05	4.88162e-05	0	0		0	0	0	2.8023e-05	0	0	0.000399054	0.00019983	0.000180701	0.000223233		0	0.000312383	0	0	0.00013598	0	0	0.00157431	8.52988e-05	0		0	0	7.02543e-05	0	0	0	0	0.000238892	0.000801034	0
>SD_Ssd-12683	0	0	0	0	0	0	2.28603e-05	0	0.000152114	0		0.000395179	0.000426076	0.00101585	5.6046e-05	0.00036914	0.00221906	2.85038e-05	0.000149873	0.000120467	0.000139521		0	0	0.000561202	0.000865426	0	0.00052521	0	5.24769e-05	0	0		0.000180188	0	0.000632289	0.000235563	0.00181721	0.00180578	0	0.000238892	2.58398e-05	0
>SD_Ssd-12684	0.00123715	0.000414737	0.00106226	0.000192697	0.000141263	0	4.57206e-05	0	0.000304229	0.000231866		0	0	0	0	0	0	0	0	0	0		0.00034188	0.000437336	0	0.000185448	0	0.000262605	0.000182983	0	0	0		0	0	0	0	0	0	0	0	0	9.28678e-05
>SD_Ssd-12685	0	0	0	0	0	0	0	0	0	0		2.46987e-05	4.26076e-05	8.12678e-05	5.6046e-05	9.2285e-05	0	0.000427558	0.00059949	0.000963739	0.000223233		0	0	0	0	0	0	0	0	0	0		4.50471e-05	3.09866e-05	0.000140509	0.000471127	0	0	0.00132392	0.000597229	0.000155039	0.000557207
>SD_Ssd-12686	0.000190331	3.45614e-05	6.24857e-05	0.000770787	0	9.83381e-05	0	0	0.000152114	0		0.000222288	0.00017043	4.06339e-05	0.000476391	9.2285e-05	5.6899e-05	5.70077e-05	0	0	0		0	0	0.00127829	0	0.000407941	0.000262605	0	0.000104954	0	0.000284803		0.000135141	0.000433813	0.000210763	0.000841298	0.000213789	0.000100321	0.000220653	0.000119446	0	0
>SD_Ssd-12687	0	0.000449298	0.00135386	0	0	0	0	0	0	7.72887e-05		0	0.000127823	0.000121902	0	0	0	0	0	6.02337e-05	0		0	0	0	0	0.000679902	0	0	0.000367338	4.26494e-05	0.000170882		0	3.09866e-05	0	6.73038e-05	0	0	0	0.000119446	0	9.28678e-05
>SD_Ssd-12688	0.000190331	0.000103684	2.08286e-05	0.000289045	0	9.83381e-05	2.28603e-05	0	7.60572e-05	0		0.00037048	4.26076e-05	0.000121902	2.8023e-05	9.2285e-05	0.000284495	0	4.99575e-05	0.000180701	0		0	0	0.00121594	0.000556345	0.000543922	0	0	0	0	0		0.000450471	0.000402826	0.000351272	0.000942253	0.000534474	0.000401284	0.000220653	0	2.58398e-05	0
>SD_Ssd-12689	0.000190331	0	0.000104143	0.000867136	0	0	0	0	7.60572e-05	3.86444e-05		0.00056807	0.00017043	0	0.000196161	0	0	2.85038e-05	0	0.000240935	0		0	6.24766e-05	0	0	0	0	0.00073193	0	0	0.000854409		0	6.19732e-05	0.000210763	0.000201911	0	0	0.00121359	0.000119446	5.16796e-05	9.28678e-05
>SD_Ssd-12690	0.000951656	3.45614e-05	2.08286e-05	0.000385394	0	0	0	0	0	0		0.000469275	0.000213038	4.06339e-05	0.000168138	9.2285e-05	0	5.70077e-05	0	0.000120467	2.79041e-05		0.00011396	6.24766e-05	0.000280601	0.000370897	0.000815883	0	0	0	0	0.000341763		4.50471e-05	6.19732e-05	0.000351272	0.000908601	0.000106895	0.000601926	0.000110327	0	0	0
>SD_Ssd-12691	0	0	2.08286e-05	0	0	0	0	0	0.000836629	0		2.46987e-05	4.26076e-05	4.06339e-05	8.40689e-05	0	0	0	0	0	8.37124e-05		0.00045584	0	0.000187067	0.00271991	0	0	0.00146386	0.000157431	0	0.000512645		4.50471e-05	0	7.02543e-05	0.000370171	0	0	0	0	0	0
>SD_Ssd-12692	9.51656e-05	3.45614e-05	0	0	0	0	6.85808e-05	0	0.000152114	0		7.4096e-05	0.000809544	0	2.8023e-05	0	0.000170697	0	4.99575e-05	0.000120467	0.000502274		0	0	0	0	0	0	0	0	0	5.69606e-05		4.50471e-05	0	0	0.000100956	0	0	0.0037511	0	0	0.00102155
>SD_Ssd-12693	0	0	0	0	0	0	0	0	0	0		0	0	4.06339e-05	0	0	0	0.00108315	0.000299745	0.000361402	0.000195329		0	0	0	0	0	0	0	0	0	0		0	3.09866e-05	0	0	0	0	0.000441306	0.000119446	0.000904393	0.000185736
>SD_Ssd-12694	9.51656e-05	0	0	9.63484e-05	0	0	4.57206e-05	0	0	3.86444e-05		0	0	0	0	0	0	0.000114015	0.000149873	0.000240935	0.000418562		0	0.000124953	0	0	0	0	0	0.00267632	0.000213247	0		0	0	0	0	0	0	0	0.000716675	0.000155039	0
>SD_Ssd-12695	0.000380662	0	0	0	0	0	0	0	7.60572e-05	3.86444e-05		7.4096e-05	0.00221559	4.06339e-05	0	0	0.000113798	0.000199527	0.000149873	0.000361402	0.000279041		0.00011396	0	0	0	0	0	0	0	0	5.69606e-05		4.50471e-05	0	0	0.00016826	0	0.000100321	0	0.000119446	0	0.000371471
>SD_Ssd-12696	0.000285497	6.91228e-05	2.08286e-05	0	0	0.000393352	2.28603e-05	0	0.00167326	3.86444e-05		7.4096e-05	8.52152e-05	8.12678e-05	0	0.00018457	5.6899e-05	2.85038e-05	4.99575e-05	0.000240935	0.000195329		0.0011396	6.24766e-05	3.11779e-05	0.000741794	0	0	0	0.000419815	4.26494e-05	0.000113921		4.50471e-05	0	0.000140509	0.000302867	0.000320684	0.000200642	0	0.000119446	7.75194e-05	0
>SD_Ssd-12697	0.000380662	0.000345614	0.000104143	0.000289045	0.000211894	0	0.000251463	0	0.000608458	0.00177764		0	4.26076e-05	0	0	0	0	0	0	0	0		0	0.000437336	0	0	0	0	0.000182983	0	0	0		0	0	0	3.36519e-05	0	0	0	0	0	0.000278603
>SD_Ssd-12698	0.000285497	0.000380176	0.001458	0.000192697	0	0	0	0	7.60572e-05	0.000154577		0	4.26076e-05	8.12678e-05	0	0	0	0	0	0	0		0	6.24766e-05	0	0	0	0	0.00073193	5.24769e-05	0	0		0	0	0	0	0	0	0	0	0	0
>SD_Ssd-12699	0	0	0	0	0	9.83381e-05	4.57206e-05	0.0036124	0.000228172	0.000154577		0	0	4.06339e-05	0	0	0	2.85038e-05	4.99575e-05	6.02337e-05	0		0	0	0	0	0	0	0	0.000209908	8.52988e-05	5.69606e-05		0	0	0	0	0	0	0.000110327	0.000119446	0.000103359	0
>SD_Ssd-12700	0.000666159	0	0.0001458	0	0	0	0	4.88162e-05	0.000456343	3.86444e-05		0.000296384	0.000340861	0.000406339	0.000140115	0	0	0.000171023	0	0.000180701	2.79041e-05		0	0	3.11779e-05	0.00111269	0.00013598	0.000787815	0.000182983	0	0	0.000284803		0	3.09866e-05	0	0.000100956	0.000106895	0.000100321	0.000110327	0	0	9.28678e-05
>SD_Ssd-12701	0	0.000276491	6.24857e-05	0.000192697	0	9.83381e-05	0	0	0.000152114	0		0.000123493	4.26076e-05	8.12678e-05	8.40689e-05	0	0	0.000142519	0	0.000542103	2.79041e-05		0	0	0.000249423	6.18162e-05	0.00013598	0	0	0	0	0		0	0.000154933	0.000843052	0.000908601	0.000320684	0.000200642	0.000220653	0	5.16796e-05	0.000650074
>SD_Ssd-12702	0.000285497	6.91228e-05	0.000999771	0.000867136	0	9.83381e-05	0	4.88162e-05	0	0.000115933		0	4.26076e-05	4.06339e-05	0	0	5.6899e-05	0.000142519	4.99575e-05	0.000120467	5.58082e-05		0	0	0	0	0	0	0	0.000629723	4.26494e-05	0		0	0	0	6.73038e-05	0	0	0	0	0	9.28678e-05
>SD_Ssd-12703	0	3.45614e-05	2.08286e-05	9.63484e-05	7.06314e-05	9.83381e-05	0	0	0	0		0.000592768	0.000213038	0.000690776	8.40689e-05	0.00092285	0.00119488	5.70077e-05	9.99151e-05	0	0.000111616		0	0	3.11779e-05	0.000247265	0	0.00052521	0	5.24769e-05	0	0		0.000630659	0.000216906	7.02543e-05	0.000100956	0.000213789	0.000501605	0.000110327	0.000119446	0	0.000185736
>SD_Ssd-12704	0.000380662	0	0	0	0	0.000196676	0	0.000146449	0	0		2.46987e-05	8.52152e-05	4.06339e-05	0	0	5.6899e-05	0	9.99151e-05	0	0		0	0	3.11779e-05	0.00185448	0.000407941	0	0	0.00251889	0	5.69606e-05		0	0	0	0	0	0.000100321	0	0	2.58398e-05	0
>SD_Ssd-12705	9.51656e-05	0	4.16571e-05	0	0	0	0	4.88162e-05	0	0		0	4.26076e-05	0	2.8023e-05	0	0	0.000769604	0	0.000240935	0.00119988		0	0	0	0	0	0	0	0.000104954	0.000127948	0		0	0	0	3.36519e-05	0	0.000100321	0	0.000119446	2.58398e-05	0.000185736
>SD_Ssd-12706	9.51656e-05	0.000449298	0	0.000192697	0	0	0	0	0	0		0.000197589	0.000127823	0	0.000112092	9.2285e-05	5.6899e-05	5.70077e-05	0	0	0		0	0	0.000124712	0.00123632	0.00013598	0	0.000182983	0	0	0.000113921		0	9.29598e-05	0.000351272	0.000437475	0	0	0.00132392	0	0	0
>SD_Ssd-12707	0	0	4.16571e-05	0	0	0	0	0.000195265	0.000152114	0.000231866		0	0	4.06339e-05	0	9.2285e-05	0	0	0.000499575	0.000783038	0.000111616		0	0	0	0	0	0	0.000365965	0	0.000511793	0		0	0	0	0	0	0	0	0.000119446	0.000826873	0
>SD_Ssd-12708	0	0	0	0	0	0	0	0	0.0015972	0.00108204		0	0	0	0	0	0	0	0	0.00102397	0.000613891		0	0	0	0	0	0	0	5.24769e-05	0	0		0	0	0	0	0	0	0	0	0	0
>SD_Ssd-12709	0	0	0.0001458	0.000192697	0.000141263	0.00216344	9.14411e-05	0.000195265	0.000152114	3.86444e-05		0.000271685	4.26076e-05	0	8.40689e-05	0	0.000113798	0.000171023	4.99575e-05	6.02337e-05	0.000139521		0.00011396	0.000812195	0	0	0	0	0	0	0.000127948	5.69606e-05		0	0.000123946	0	0.000471127	0.000641368	0.000300963	0	0	5.16796e-05	0.000185736
>SD_Ssd-12710	0.000475828	0.000103684	2.08286e-05	0.000385394	7.06314e-05	9.83381e-05	0	0.000195265	0	0.000115933		9.87947e-05	0.000511291	4.06339e-05	5.6046e-05	0	0.000113798	5.70077e-05	0	0	5.58082e-05		0	0	0	6.18162e-05	0.00326353	0	0.00146386	0.000314861	0.00068239	0		0	0.000154933	7.02543e-05	0	0.000106895	0.000100321	0	0.000238892	2.58398e-05	0.000185736
>SD_Ssd-12711	0.000570994	0	0.0001458	9.63484e-05	0	0.00049169	6.85808e-05	0.000244081	0.0005324	0		0	0	0	0	0	0.000170697	0.000171023	4.99575e-05	0.000120467	0.000920836		0.00011396	6.24766e-05	0	0	0	0	0	0.000157431	4.26494e-05	5.69606e-05		0	0	0	6.73038e-05	0	0	0.000110327	0	2.58398e-05	0
>SD_Ssd-12712	0	0	0	0	0	0	0	0.000195265	0	0.000425088		0	0	0	0	0	5.6899e-05	2.85038e-05	4.99575e-05	6.02337e-05	0.000753411		0	0	0	0	0	0	0	0	0.000895637	0		0	0	0	0	0	0.000100321	0	0.000238892	0.000335917	0
>SD_Ssd-12713	9.51656e-05	0	0	0	0	9.83381e-05	0	0.000195265	0	3.86444e-05		0	0.000127823	0	0	0	5.6899e-05	0.000285038	9.99151e-05	0	0.00125569		0	0	0	0.000309081	0	0	0	0.000104954	4.26494e-05	0		0	0	0	0.000134608	0	0	0	0	7.75194e-05	0
>SD_Ssd-12714	0	0	0	9.63484e-05	0	0	0	0	0	0		0.000716262	4.26076e-05	0	0.000476391	0	0	0	0	6.02337e-05	0		0	0	6.23558e-05	0	0.000679902	0	0	0	0	0.000113921		4.50471e-05	0.000526772	0.000210763	0.000235563	0.000106895	0	0.000110327	0	0	0
>SD_Ssd-12715	0.000190331	6.91228e-05	0.000624857	0	0	0	0	0	0	0		0	0	0	8.40689e-05	0	0	0.000513069	0	0.000120467	2.79041e-05		0	0	0	0	0.00122382	0	0	5.24769e-05	8.52988e-05	0		0	0	0	0.000134608	0.000106895	0	0	0	0	0.00120728
>SD_Ssd-12716	0	0	0	9.63484e-05	0	0	0	0.00239199	0	0		0	0	0	0	0	0	0	0.000149873	6.02337e-05	2.79041e-05		0	0	0	0	0	0	0	0	0.000511793	0		0	0	0	0	0	0	0	0	0.000206718	0
>SD_Ssd-12717	0.000190331	0.000172807	0	0	0	0	0	0	0	0		0.000197589	0.000553899	0.000528241	0	9.2285e-05	0.000739687	2.85038e-05	0.000149873	6.02337e-05	0		0	0	9.35337e-05	0.00080361	0.000407941	0.00210084	0	0	0	0		0.000135141	0	0.000210763	0.000269215	0.000320684	0.00130417	0	0.000119446	2.58398e-05	0
>SD_Ssd-12718	9.51656e-05	0	0	9.63484e-05	0	0	0	0	0	0		0	0.000127823	4.06339e-05	0	0	0	0.000456061	0.00039966	0.00048187	0.000334849		0	0	0	0	0	0	0	0.000367338	0.000170598	0		0	0	0	0	0	0	0	0	0.000361757	0
>SD_Ssd-12719	0	0	0	0	0	0	0	0.000536978	0	0		0	0	0	0	0	0	5.70077e-05	0	0.000301169	0.000446466		0	0	0	0	0	0	0	0.000419815	0.000980936	0		0	0	0	0	0	0	0	0	7.75194e-05	0
>SD_Ssd-12720	0.000285497	0	0	0.000385394	0	0	4.57206e-05	0.000195265	0	0.000115933		0	0.000127823	0	0	0	0	0.000256535	0.00019983	0.000180701	0.000306945		0.00022792	6.24766e-05	0	0	0	0	0.000182983	0.000472292	0.000127948	0		0	0	0	0	0	0.000100321	0	0.000358337	5.16796e-05	0
>SD_Ssd-12721	0	0	2.08286e-05	0	0	0	0	9.76324e-05	0	0		0	4.26076e-05	0.000203169	0	0	0	0.000313542	0	0.000180701	0.000279041		0	0	0	0	0	0	0	5.24769e-05	4.26494e-05	0		0	0	0	0	0	0	0	0	0.000826873	0
>SD_Ssd-12722	0	0.000172807	2.08286e-05	9.63484e-05	0	0	2.28603e-05	0	0.000228172	0.000193222		0	0	8.12678e-05	0	0	0	5.70077e-05	0	0	0		0	0	0	0	0.00013598	0	0.0073193	0	0	0.000113921		0	0	0	6.73038e-05	0	0	0	0	0	0.000185736
>SD_Ssd-12723	9.51656e-05	0.000138246	0.000833142	9.63484e-05	0.000423789	0	0.000160022	0	0.000228172	0.000154577		0	0	0	0	0	0	0	0	0	2.79041e-05		0	0.000124953	0	0	0.00013598	0	0.000365965	0	0	0		0	0	0	0	0	0	0	0	0	9.28678e-05
>SD_Ssd-12724	0	6.91228e-05	0	0.000289045	0	0	0	0	0	0		0.00056807	0	0	0.000196161	0	0	0	0	0.000120467	0		0	0	0.000124712	0	0.000271961	0	0	0	0	0.000113921		4.50471e-05	0.00027888	0.000140509	0.000504779	0	0	0	0	0	0
>SD_Ssd-12725	0	0	0	0	0	0	0	0	0.000836629	0.00088882		0	0	0	0	0	0	0	0	0.000662571	0.000530178		0	0	0	0	0	0	0	0	0	0		0	0	0	3.36519e-05	0	0	0	0	0	0
>SD_Ssd-12726	0	0	0	0	0	0	0	0	0	0		0.000123493	4.26076e-05	0	2.8023e-05	0	0.000341394	8.55115e-05	9.99151e-05	0.000843272	0.000418562		0.00011396	0	0	0	0	0	0	0	0	0		0.00031533	0	0	0.00016826	0	0.000401284	0	0	0.000232558	9.28678e-05
>SD_Ssd-12727	9.51656e-05	0	0	0	0	0.00137673	0.000548647	4.88162e-05	0.000152114	0		0	4.26076e-05	0	0	0	0.000113798	0.000114015	0	0	8.37124e-05		0	0.000249906	0	0	0.000271961	0	0	0.000104954	0.000255896	5.69606e-05		4.50471e-05	0	0	0	0	0.000100321	0.000110327	0.000119446	0.000310078	0
>SD_Ssd-12728	0	0	0	0	0	0	0	0	0	0		7.4096e-05	0	0	0	0	0	0.000484565	0.00019983	0.000722804	0.000167425		0	0	0	0	0	0	0	5.24769e-05	0	0		0	0	0.000210763	6.73038e-05	0	0	0.000110327	0.000119446	0.000180879	0.000557207
>SD_Ssd-12729	0	0	2.08286e-05	0	0	0	0	0	0	0		2.46987e-05	0	0	2.8023e-05	0	0	0	0	0	0		0	0	0	0	0	0	0.000182983	0	4.26494e-05	0		0	0.00170426	0	6.73038e-05	0	0.000100321	0	0	0	0
>SD_Ssd-12730	0	0	2.08286e-05	0	0	0	0	0.000244081	0	0		0	0	0	0	0	0	0.000114015	0.000249788	0.000240935	0.000641795		0	0	0	0	0	0	0	0.000209908	0.000554442	0		0	0	0	0	0	0	0	0	5.16796e-05	0
>SD_Ssd-12731	0	6.91228e-05	2.08286e-05	0.000192697	0	0	0	0	0	0		0.000691563	4.26076e-05	0	0.000224184	9.2285e-05	0	0	0	0	0		0	0	3.11779e-05	6.18162e-05	0.000543922	0	0.000182983	0	0	0.000113921		0	0.000309866	7.02543e-05	0.000134608	0.000213789	0.000200642	0	0	0	0
>SD_Ssd-12732	0	0.000518421	2.08286e-05	0	7.06314e-05	9.83381e-05	0	0	0	7.72887e-05		0	4.26076e-05	0	0	0	5.6899e-05	0.000456061	0	0.000301169	0.000139521		0	0	3.11779e-05	0	0	0	0	0	0	0.000398724		0	0.000154933	0	0.000100956	0	0	0	0	0	0
>SD_Ssd-12733	0	0	0	0	0	0	2.28603e-05	0.000195265	7.60572e-05	0.000347799		0	0	0	0	0	0	2.85038e-05	0	6.02337e-05	0.00047437		0	0	0	0	0	0	0.000182983	0	0.000511793	0		0	0	0	0	0	0	0.000110327	0.000119446	0.000258398	9.28678e-05
>SD_Ssd-12734	0.000190331	3.45614e-05	0.0001458	0	0.000282526	0	9.14411e-05	0	0	0.000115933		4.93974e-05	0.000127823	0	5.6046e-05	0	5.6899e-05	5.70077e-05	0	0.000120467	0.000139521		0	0	3.11779e-05	0	0.00013598	0.000262605	0.000182983	0.000157431	0.000554442	0.000170882		4.50471e-05	0	0	0.000100956	0	0.000601926	0	0.000119446	5.16796e-05	0
>SD_Ssd-12735	0	0.00155526	0.000249943	0	0	0	0	0	0	0		2.46987e-05	0	0	0	0	0	0	0	0	0		0	0	0	0	0	0	0.000182983	0	0	0		0	0	0	0	0	0	0	0	0	0
>SD_Ssd-12736	0	0.000518421	0.000229114	9.63484e-05	0.000141263	9.83381e-05	0.000342904	0	0.000152114	0.000231866		0	0	0	0	0	0	0	0	0	0		0	0.000312383	0	0	0	0	0.000182983	0	0	0		0	0	0	6.73038e-05	0	0	0	0	0	9.28678e-05
>SD_Ssd-12737	9.51656e-05	0	0.000229114	0	0	0.00049169	0	9.76324e-05	7.60572e-05	3.86444e-05		4.93974e-05	0.000766937	0.000121902	2.8023e-05	9.2285e-05	0	8.55115e-05	0	0.000301169	5.58082e-05		0	0	0	0	0.000407941	0.00052521	0	0.000104954	4.26494e-05	0.000113921		0	0	0	0.000100956	0.000213789	0.000300963	0	0	0	9.28678e-05
>SD_Ssd-12738	0	0	2.08286e-05	0	0	0	0	0	7.60572e-05	0		0.00037048	4.26076e-05	8.12678e-05	2.8023e-05	0.000276855	0.000227596	0	4.99575e-05	0.000421636	0.000195329		0	0	0	6.18162e-05	0	0	0	0	4.26494e-05	0		0	0	0.000140509	6.73038e-05	0.000106895	0.000100321	0.000661959	0.000955566	0	0.000185736
>SD_Ssd-12739	0	0	0	0	0	0	0	0	7.60572e-05	0		0	0	0	0	0	5.6899e-05	0	4.99575e-05	0.000301169	0.00125569		0	0	0	0	0	0	0	0	0	0		0	0	0	0	0	0	0	0.000238892	0.000103359	0
>SD_Ssd-12740	0	3.45614e-05	0.0008748	0	0	0	0	4.88162e-05	0	0.000154577		0	0	4.06339e-05	0	0	0	2.85038e-05	0	0	0		0	0	0	0	0.00013598	0	0	0.000314861	0	5.69606e-05		4.50471e-05	0	0	0	0	0	0	0	0	0
>SD_Ssd-12741	0.000380662	0	6.24857e-05	0	0	0.000393352	0	0.000341713	0.0010648	0		0	0	4.06339e-05	5.6046e-05	0	0	0	0	0	2.79041e-05		0	0	6.23558e-05	0	0.000679902	0.00052521	0.000548948	0.000734677	8.52988e-05	0		0	0	0	3.36519e-05	0	0.000501605	0	0.000119446	0.000103359	0
>SD_Ssd-12742	9.51656e-05	0	2.08286e-05	9.63484e-05	7.06314e-05	9.83381e-05	0.000205743	0	0.000304229	0		2.46987e-05	0	8.12678e-05	0	0	0	0.000171023	0.000349703	0.000180701	5.58082e-05		0.00045584	6.24766e-05	3.11779e-05	0.000185448	0	0	0	0.000157431	8.52988e-05	0		0	0	0	6.73038e-05	0	0	0	0	0.000103359	9.28678e-05
>SD_Ssd-12743	0	3.45614e-05	0	0	0	0	0	0	0	0		0.000148192	0.000255646	0.000568874	8.40689e-05	0.00036914	0.000455192	0	0	0	0		0	0	6.23558e-05	0.000123632	0	0	0	0	0	0		0.000450471	0.000216906	7.02543e-05	0.000100956	0.000106895	0.000401284	0.000110327	0.000119446	0	0
>SD_Ssd-12744	0.000190331	0	4.16571e-05	0.00057809	0	0	0	0	0	0		0.000148192	0.000553899	8.12678e-05	0.000168138	0	0	0	4.99575e-05	0	0		0	0	0	0	0.00013598	0	0.000182983	0	0	0.000227842		0	0.000123946	0.000140509	0.000100956	0	0	0.00033098	0	0	0
>SD_Ssd-12745	9.51656e-05	0.000276491	2.08286e-05	0.000192697	0	0.000295014	0.000205743	0	0.000228172	3.86444e-05		0	0	4.06339e-05	0	0	5.6899e-05	5.70077e-05	4.99575e-05	0	0.000139521		0	0.000124953	3.11779e-05	6.18162e-05	0.000679902	0.00157563	0	5.24769e-05	0.000213247	0.000512645		0	0	0	6.73038e-05	0	0	0	0	2.58398e-05	0
>SD_Ssd-12746	0.000190331	6.91228e-05	4.16571e-05	0	0	9.83381e-05	0	0	0	0		0	0.00102258	0	0	9.2285e-05	5.6899e-05	5.70077e-05	4.99575e-05	0.000301169	0.000279041		0	0	0	0	0.000271961	0	0	0	4.26494e-05	5.69606e-05		4.50471e-05	0	0	3.36519e-05	0.000320684	0.000300963	0	0	0	0.000278603
>SD_Ssd-12747	9.51656e-05	3.45614e-05	0	9.63484e-05	0	0	0	0	0.000152114	0		2.46987e-05	8.52152e-05	0	0.000224184	0	0	0	0	0.000843272	5.58082e-05		0	0	0	0	0	0	0.000182983	0.000209908	4.26494e-05	0		4.50471e-05	9.29598e-05	0.000281017	3.36519e-05	0	0	0.000772286	0	0	0
>SD_Ssd-12748	0	0	8.33142e-05	0	0	0	2.28603e-05	9.76324e-05	7.60572e-05	0.000772887		0	0	4.06339e-05	0	0	0	5.70077e-05	0	6.02337e-05	0.000139521		0.00011396	0	0	0	0.00013598	0	0	0.000419815	0.000170598	0		0	0	0	0	0	0	0.000110327	0.000119446	0	9.28678e-05
>SD_Ssd-12749	0	0	6.24857e-05	0	0	0.000393352	0	0	0.000152114	3.86444e-05		4.93974e-05	0	4.06339e-05	0	0.00018457	5.6899e-05	2.85038e-05	0.000149873	0.000120467	0.000111616		0.00011396	0	6.23558e-05	0	0.00244765	0	0	0.000262385	0.000810338	0.000227842		4.50471e-05	0	0	0.000100956	0	0.000802568	0	0	0	0
>SD_Ssd-12750	9.51656e-05	0.000103684	0	9.63484e-05	0	0	0	0	0	0		0.000148192	0.00017043	4.06339e-05	0.000112092	0	0	0	0	6.02337e-05	0		0	0	6.23558e-05	0.000556345	0.00013598	0	0	0	0	0.000170882		0	3.09866e-05	0.00049178	0.000336519	0.000106895	0	0.000110327	0	0	0
>SD_Ssd-12751	9.51656e-05	0	2.08286e-05	0	0	0	9.14411e-05	4.88162e-05	0.000152114	0		0	0	0	0	0	0	0.000199527	4.99575e-05	0	0.000585987		0	0.000124953	0	0	0	0	0	0.000314861	0.000127948	0		0	0	0	6.73038e-05	0	0.000100321	0	0	2.58398e-05	0
>SD_Ssd-12752	0	0	0	0	0	0	2.28603e-05	0	7.60572e-05	0		0	0	0	0	0	0	0.00102614	0	0	0.000139521		0	0	0	0	0	0	0	0.000104954	4.26494e-05	0		0	0	0	0	0	0	0.000551633	0	0	0
>SD_Ssd-12753	0	0	0	0	0	0	0	0	0	0		2.46987e-05	0	0	0	0	0.000341394	2.85038e-05	0	0	0		0	0	0	0	0	0	0	0	0	0		0	0	0.000140509	0	0	0.000100321	0	0	0.00121447	0
>SD_Ssd-12754	0.000475828	0	0	0	0	0	0	0	0	0		0	0	0	0	0	0	0.000228031	9.99151e-05	6.02337e-05	0.000139521		0.00011396	0	0	0.00117451	0	0	0	0	0	0		0	0	0	0.000201911	0.000106895	0.000601926	0	0	0.000103359	0
>SD_Ssd-12755	0	0	6.24857e-05	9.63484e-05	0	0	0	0	0	0		0	8.52152e-05	0	0	0	5.6899e-05	0	0	6.02337e-05	0		0	0	0	0	0	0	0	0.000734677	0	0		0	0	0	0	0	0.000100321	0	0	0.000749354	0
>SD_Ssd-12756	0	0	0	0	0	0	0	0	0	0		0	4.26076e-05	0	0	0	0	0.000199527	0	0	0.000781315		0	0	0	0	0	0	0	0	0.000341195	0		0	0	0	0	0	0	0	0	0.000129199	0
>SD_Ssd-12757	0	0	0.000416571	0	0	0	0	0	0	0		0	0	0.000162536	0	0	0	0.000228031	0	0.000120467	0		0.00011396	0	0	0	0.000815883	0	0	5.24769e-05	8.52988e-05	0		0	0	0	3.36519e-05	0	0	0	0	7.75194e-05	0.000650074
>SD_Ssd-12758	0.000285497	0.000172807	0	0	0	0.00049169	4.57206e-05	0.000292897	7.60572e-05	0		0	0	0	0	0	5.6899e-05	0.000142519	4.99575e-05	0	0.000195329		0.00011396	0.000624766	0	0	0.00013598	0	0.000182983	0	8.52988e-05	0		0	0	7.02543e-05	3.36519e-05	0.000106895	0.000200642	0	0	0	0.000185736
>SD_Ssd-12759	0.000190331	0.000103684	2.08286e-05	0.000192697	0	0.000590029	2.28603e-05	0	0.000380286	0		0	4.26076e-05	0	0	0	0.000113798	0.000171023	9.99151e-05	0	0.000139521		0	0	0	0	0.00013598	0	0	0.000157431	0.000298546	0		0	6.19732e-05	7.02543e-05	6.73038e-05	0	0	0	0	0.000103359	0
>SD_Ssd-12760	0.000190331	0.000103684	0.000124971	0	0.000141263	0	6.85808e-05	0	0	0.000811531		0	0	0	2.8023e-05	0	0	0	0	0	0		0.00011396	0.000374859	0	6.18162e-05	0	0	0.000182983	0	0	0		0	0	0	0	0	0	0	0	2.58398e-05	0
>SD_Ssd-12761	0	0	0	0	0	0	0	0	0	0		0	0.000383468	0	0	9.2285e-05	0	0.000570077	0	6.02337e-05	0		0	0	0	0	0	0	0	0	0	0		4.50471e-05	0.00027888	0	0	0	0	0	0	0	0.000557207
>SD_Ssd-12762	0	0	0	0.000289045	0	0	0	0	0.000152114	0		9.87947e-05	0.000127823	0	0.000112092	9.2285e-05	0.000113798	2.85038e-05	0	6.02337e-05	0		0	0	0.000124712	0.000185448	0	0	0.000365965	0.000104954	0	0		0	0.000123946	0.000210763	0.000336519	0	0.000100321	0.000441306	0	0	0
>SD_Ssd-12763	0	0	0	0	0	0	0	0	0	0		2.46987e-05	0	0	0	0	0	0	0	0	0		0	0	0	0	0	0	0	0.00236146	0	0		0	0	0	0	0	0	0	0	0	0
>SD_Ssd-12764	0.00133232	0	4.16571e-05	0	0	0.000295014	2.28603e-05	0	0	0.000154577		0	0.000127823	0	0	0	0	0.000313542	0	0.000120467	0.000139521		0	0	0	0	0	0	0	0	0	0		0	0	0	0	0	0	0	0	0	0.000278603
>SD_Ssd-12765	0	0.00024193	0.0001458	0	7.06314e-05	9.83381e-05	0	0	0	0		4.93974e-05	4.26076e-05	8.12678e-05	0	9.2285e-05	5.6899e-05	0	0	6.02337e-05	5.58082e-05		0	0	3.11779e-05	0	0.000679902	0	0	0.000524769	0	0.000113921		0	0.000154933	0	0.00016826	0.000213789	0	0	0	0	9.28678e-05
>SD_Ssd-12766	0	6.91228e-05	0	0	0	9.83381e-05	0	0	0	0		0	0	0	0	0	0	5.70077e-05	0	0.000722804	2.79041e-05		0	0	0	0	0.00122382	0	0	0	0	0.00142401		0	0	0	6.73038e-05	0	0.000702247	0	0	2.58398e-05	0
>SD_Ssd-12767	0	0	0	0	0	0	0	0	0	0		0	0	0	0	0	0	0	9.99151e-05	0.000120467	5.58082e-05		0	0	0	0	0	0	0	0	0	0		0	0	0	0	0	0	0	0	0.00100775	0
>SD_Ssd-12768	0.000380662	0	0	0	0	0	0	0.000488162	7.60572e-05	0.000115933		0	0	0	0	0	5.6899e-05	0	0	0	0		0	6.24766e-05	0	0	0	0	0	0.00125945	8.52988e-05	0		0	0	0	0	0	0	0	0	0	0
>SD_Ssd-12769	0.000285497	0	0	0	0	0	9.14411e-05	0	0.000228172	0		2.46987e-05	4.26076e-05	0	0	0	0	2.85038e-05	4.99575e-05	0	2.79041e-05		0	0.00143696	0	0	0	0	0.000548948	0.000157431	0	0		0	0	0	0	0	0	0	0.000119446	0	0
>SD_Ssd-12770	0	0	0	0	0	0	0	0.00214791	0	0		0	0	0	0	0	0	0	0	0	0		0	0	0	0	0	0	0	0	4.26494e-05	0		0	0	0	0	0	0	0	0	0	0
>SD_Ssd-12771	0.000190331	0.000276491	8.33142e-05	0.000481742	0	0	4.57206e-05	0	0	3.86444e-05		0	4.26076e-05	4.06339e-05	2.8023e-05	0	0	0	0	0	0		0	6.24766e-05	9.35337e-05	0	0	0	0.000182983	0.000104954	4.26494e-05	0.000227842		0	0	7.02543e-05	0.000302867	0	0	0	0	0	0
>SD_Ssd-12772	0	0	0	0	0	0	0	0	0	3.86444e-05		0	0.000127823	0	0	0	5.6899e-05	2.85038e-05	4.99575e-05	0.000180701	0.000613891		0	0	0	0	0	0	0	0	0	0		4.50471e-05	0	0	0	0.000106895	0	0.000110327	0.00083612	0	0.000278603
>SD_Ssd-12773	9.51656e-05	0.000207368	0.000124971	9.63484e-05	0	0	0	0	7.60572e-05	3.86444e-05		9.87947e-05	0.000511291	4.06339e-05	0	9.2285e-05	0	0	0	0	5.58082e-05		0	0	3.11779e-05	0	0.00163177	0	0	5.24769e-05	8.52988e-05	0		4.50471e-05	9.29598e-05	0	0	0.000213789	0.000200642	0	0	0	9.28678e-05
>SD_Ssd-12774	0	0	0.000354086	0	0	0	0	0	0.000152114	0.000502377		0	8.52152e-05	0	2.8023e-05	0	0	0	0	0	0		0	0	0	0	0.000271961	0	0	5.24769e-05	0	0.000227842		0	0	0	0	0	0	0	0	0	0.000185736
>SD_Ssd-12775	0	0	0	0	0	0	0	0	0	3.86444e-05		0	0.000298253	0.000121902	2.8023e-05	0	0	0.000256535	9.99151e-05	0	0.000418562		0	0	0	0	0.000271961	0	0	0	0	0		0	0	0	3.36519e-05	0	0.000100321	0	0	5.16796e-05	9.28678e-05
>SD_Ssd-12776	9.51656e-05	0	2.08286e-05	0	0.00049442	0.0333366	0	0	0	0.000115933		0	0	4.06339e-05	0.000112092	0	0.000284495	0	0	6.02337e-05	0		0	0.000312383	0.000374135	0	0.000543922	0.000262605	0	0	0.000170598	0		0	0	0	0.00070669	0.000641368	0	0	0	0	9.28678e-05
>SD_Ssd-12777	0	0.000207368	0.000270771	0	0	0	0.000297184	0	0.000228172	0.000193222		0	0	0	0	0	0	0	0	0	0		0	0	0	0	0	0	0	0	8.52988e-05	0		0	0	0	0	0	0	0	0	0	0
>SD_Ssd-12778	0	0.00048386	0.000124971	9.63484e-05	7.06314e-05	0.0012784	2.28603e-05	0	7.60572e-05	0.000115933		0	0.00017043	0.000121902	0	0	0.000113798	0	0	0	0		0	0	3.11779e-05	0	0.000407941	0.000262605	0	0	0.000127948	5.69606e-05		0	6.19732e-05	0	3.36519e-05	0	0.000200642	0.000110327	0.000119446	0	0
>SD_Ssd-12779	0	0	0	9.63484e-05	0	0	2.28603e-05	0	0.000304229	0		0	0	0	0	0	5.6899e-05	0	0	0	5.58082e-05		0.000683761	0	3.11779e-05	0.00117451	0	0.000262605	0.000365965	5.24769e-05	4.26494e-05	5.69606e-05		0	0	0	6.73038e-05	0	0.000100321	0	0	5.16796e-05	0
>SD_Ssd-12780	0	0	0	0	0	0	0	0	0	0		0	0	4.06339e-05	0	0	0	0.000114015	0	0.000120467	0		0	0	0	0	0	0	0	0	0	0		0	0	0	0	0.000427579	0	0	0	0	0.0031575
>SD_Ssd-12781	9.51656e-05	0	0.000104143	0	7.06314e-05	0	0	0	7.60572e-05	0.000154577		0	0.00017043	0	0	0	0	2.85038e-05	0	0	5.58082e-05		0	0	0	6.18162e-05	0	0	0	0.000209908	4.26494e-05	0.000398724		0	3.09866e-05	0	3.36519e-05	0	0.000100321	0	0	5.16796e-05	0.000557207
>SD_Ssd-12782	0	0	0	0	0	0	0	0	0.000152114	0.00142984		0	0	0	0	0	0	0	0	0	0		0	0	0	6.18162e-05	0	0	0	0	0	5.69606e-05		0	0	0	0	0	0	0	0	0	0
>SD_Ssd-12783	0	0	0	0	0	9.83381e-05	0	0	0	0		0.000148192	8.52152e-05	0.000243803	2.8023e-05	0.000276855	0	0	0	6.02337e-05	2.79041e-05		0	0	6.23558e-05	6.18162e-05	0	0	0.000182983	0	4.26494e-05	0		4.50471e-05	3.09866e-05	0.00119432	6.73038e-05	0	0.000100321	0	0	0	0
>SD_Ssd-12784	0	0	0	0.000192697	0	0	0	0	7.60572e-05	0		0	0.000127823	0	0	0	5.6899e-05	0	0	6.02337e-05	0.000725507		0	0	0	0	0.00122382	0	0	0	0.000127948	0		0	0	0	0	0	0	0	0.000477783	0	9.28678e-05
>SD_Ssd-12785	0.000190331	6.91228e-05	0.000270771	0.000289045	0	0	2.28603e-05	0	0.000152114	7.72887e-05		0	4.26076e-05	0	0	0	0	5.70077e-05	0	0.000120467	2.79041e-05		0	6.24766e-05	0	0	0	0.000262605	0	0.000104954	0.000213247	5.69606e-05		0	0	7.02543e-05	0	0	0	0	0	0	0
>SD_Ssd-12786	0	6.91228e-05	2.08286e-05	0	0	0	0	0	0	0		0.000444576	0	0.000650142	0	0.000461425	0.000682788	0	0	6.02337e-05	0		0	0	6.23558e-05	6.18162e-05	0.00013598	0	0	0	0	0		0	0	7.02543e-05	0	0.000106895	0	0	0	0	0
>SD_Ssd-12787	0	0	0.000187457	0	0	0	0	0	0	0		0	0	0	2.8023e-05	0	0	0.000456061	0	6.02337e-05	2.79041e-05		0	0	0	0	0.000407941	0	0	0	0	0		0	0	0	0.000100956	0	0.000200642	0	0	0	0.00083581
>SD_Ssd-12788	0	0	0	0	0	0	0	0	0	0		0	0	0	0	0	0	0	0	0	0		0	0	0	0	0	0	0.000182983	0	0.00157803	0		0	6.19732e-05	0	0	0	0	0	0	0	0
>SD_Ssd-12789	9.51656e-05	0	4.16571e-05	0	0	0	0	0	0	0		0	0	0	2.8023e-05	0	0	2.85038e-05	0	0	0		0	0.000374859	0	0	0	0	0	0.00152183	0	0		0	0	0	0	0	0	0	0	0	0
>SD_Ssd-12790	9.51656e-05	0	0.0002916	9.63484e-05	0	0	0.000114301	0.000244081	7.60572e-05	0		0	0	0	0	0	0	0	0	0	2.79041e-05		0	0	3.11779e-05	0	0	0	0	0.000314861	0.000213247	0		0	0	0	3.36519e-05	0	0	0	0	0	0
>SD_Ssd-12791	0	0	0	0	0	0	0	0	0	0		0.000172891	8.52152e-05	0.000487607	0	0.000276855	0.000227596	0	0	0	0		0	0	0	0.000123632	0	0	0	5.24769e-05	0	0		0.000630659	0	7.02543e-05	0	0	0	0	0	0	0
>SD_Ssd-12792	9.51656e-05	0	2.08286e-05	0.000289045	0	0	0	0	0	0		0.000123493	0.000255646	4.06339e-05	0.000336276	0	0	0	0	0	0		0	0	9.35337e-05	0	0.00013598	0	0	5.24769e-05	0	0		0	0.000154933	0	0.000100956	0.000106895	0	0.000110327	0	0	0
>SD_Ssd-12793	0.000190331	0.000345614	0.0002916	0.000192697	0.000353157	0	9.14411e-05	0	7.60572e-05	7.72887e-05		0	0	0	0	0	0	0	0	0	0		0	0.000124953	0	0	0	0	0.000365965	0	0	0		0	0	0	0	0	0	0	0	0	0
>SD_Ssd-12794	0	0	2.08286e-05	9.63484e-05	0	0	0	0.000146449	0	7.72887e-05		0	0.000213038	0	0	9.2285e-05	0	2.85038e-05	0	0	0.000697603		0	0	0	0	0	0	0	0	0	0		0	0	0	0	0.000106895	0.000802568	0.000110327	0	0	0
>SD_Ssd-12795	0	3.45614e-05	8.33142e-05	0	0	0	0	0	7.60572e-05	0.000425088		0	0	0	0	0	0	0	4.99575e-05	0.000361402	0.000139521		0.00011396	0	0	0	0	0	0.000182983	5.24769e-05	0.000170598	0		0	0	0	0	0	0	0	0	2.58398e-05	0.000185736
>SD_Ssd-12796	9.51656e-05	0.000172807	0.000124971	9.63484e-05	0	0.000786705	0	0.000146449	0.000152114	0.000154577		2.46987e-05	0	4.06339e-05	0	0	0	0	0	6.02337e-05	0		0	0	0.00015589	0	0.00013598	0	0	0.000209908	8.52988e-05	0.000170882		0	6.19732e-05	0	6.73038e-05	0	0.000100321	0	0	0	0
>SD_Ssd-12797	9.51656e-05	0.000103684	4.16571e-05	0	7.06314e-05	9.83381e-05	0	9.76324e-05	0.000380286	0		0	4.26076e-05	4.06339e-05	2.8023e-05	0	0.000170697	5.70077e-05	4.99575e-05	6.02337e-05	8.37124e-05		0	0	6.23558e-05	0.000123632	0.00231167	0.00052521	0	0.000262385	8.52988e-05	0.000170882		0	0	0	3.36519e-05	0	0.000200642	0	0	2.58398e-05	9.28678e-05
>SD_Ssd-12798	9.51656e-05	0	0	9.63484e-05	0	0	0	0	0	0		0	0	0	0	0	0	0	0.00019983	0	2.79041e-05		0.00307692	0	0	0	0	0	0	5.24769e-05	4.26494e-05	0		0	0	0	0	0.000106895	0	0	0	2.58398e-05	0
>SD_Ssd-12799	0	0	0	0	0	0	0	0	0	0		0	0	0	0	0	0	0	0.000149873	0.000180701	2.79041e-05		0	0	0	0	0	0	0	5.24769e-05	0	0		0	0	0	0	0	0	0	0	0.000749354	0
>SD_Ssd-12800	0	3.45614e-05	0	0	0	0	0	0	0	3.86444e-05		0	0	0	0	0	0	0	0	0	0		0	0	0	0	0	0	0.00640439	0	0	0		0	0	0	0	0.000106895	0	0	0	0	0
>SD_Ssd-12801	9.51656e-05	0	0	0	0	0	0	4.88162e-05	0	0		0	0	0	0	0	0	0.000114015	0	6.02337e-05	0.000418562		0	0	0	0	0	0	0	0.000104954	0.000554442	0		0	0	0	0	0	0	0	0	0	0
>SD_Ssd-12802	9.51656e-05	0.00114053	0	0	0	0	0	0	0	3.86444e-05		0	0	0	0	0	0	0	0	0	0		0	0	0	0	0	0	0	0	0	5.69606e-05		0	0	0	0	0	0	0	0	0	0
>SD_Ssd-12803	9.51656e-05	0	4.16571e-05	9.63484e-05	0	0.00108172	6.85808e-05	4.88162e-05	0	0		0	0	0	0	0	0	0.000171023	0	0.000240935	8.37124e-05		0	6.24766e-05	0	0	0	0	0	0.000314861	0.000213247	5.69606e-05		0	3.09866e-05	0	0	0	0.000200642	0	0	2.58398e-05	0
>SD_Ssd-12804	0	0	4.16571e-05	0	7.06314e-05	0.000393352	0	4.88162e-05	0	3.86444e-05		2.46987e-05	0.000127823	0	0	9.2285e-05	0	0.000114015	0	0.000120467	2.79041e-05		0	0.000124953	0	0	0.000407941	0	0	0.0006822	0.000127948	0		0	0	0	0	0	0	0	0.000119446	0	0.000185736
>SD_Ssd-12805	0	0	2.08286e-05	0	0	0	0	4.88162e-05	0	0		0	4.26076e-05	0	0	0	0	0.000228031	0	0.000120467	0.000502274		0	0	0	0	0	0	0	5.24769e-05	4.26494e-05	0		0	0	0	0	0	0	0	0.000238892	0	0
>SD_Ssd-12806	9.51656e-05	6.91228e-05	4.16571e-05	0.000192697	0	0	0	0	0	0		0.000123493	0	0	5.6046e-05	9.2285e-05	5.6899e-05	2.85038e-05	0	0	0		0	0	0.000405313	6.18162e-05	0.000271961	0.000262605	0	0	0	0		4.50471e-05	0.00027888	0	0.000269215	0	0.000501605	0	0	0	9.28678e-05
>SD_Ssd-12807	0	0	0	0	0	0	0	9.76324e-05	0	0		0	0.000255646	0.000243803	0	0	0	5.70077e-05	0.000149873	0	0.000251137		0	0	0	0	0	0	0	0	0	0		0	0	0	0	0	0	0	0	0.000155039	9.28678e-05
>SD_Ssd-12808	0	0	0	0	0	0	0	0	0	0		0.000419877	0	0	0	0	0	2.85038e-05	0	0	0		0	0	0	0	0	0	0	0	0	0.000398724		0	0.000247893	0	6.73038e-05	0	0	0	0	0	0
>SD_Ssd-12809	9.51656e-05	6.91228e-05	4.16571e-05	9.63484e-05	0	0	2.28603e-05	0	0.000152114	0.000115933		0.000123493	0.000127823	4.06339e-05	5.6046e-05	0	0	2.85038e-05	0	0	0		0	0	0	0	0.000951863	0	0	0.000157431	0	0.000113921		0	0	0	0.000201911	0	0.000100321	0	0	0	0
>SD_Ssd-12810	0	0	0	0	0	0	0	0.000146449	0	7.72887e-05		0	0	0	0	0	0	0	0	0.000180701	2.79041e-05		0	0	0	0	0	0	0	0	0.000639741	0		0	0	0	0	0.000106895	0	0	0.000358337	0.000206718	0
>SD_Ssd-12811	0	0	0	0	0	0	0	0	0	0		2.46987e-05	0.000426076	0	8.40689e-05	0	0	2.85038e-05	0	0.000240935	0		0	0	0	0	0	0	0	0	0	0		0	0.000495786	0	0	0.000320684	0	0	0	0	0
>SD_Ssd-12812	0	0	2.08286e-05	0	0	0	0	0.000292897	0.000456343	0.000154577		0	0	0	0	0	0	0	0	6.02337e-05	5.58082e-05		0	0.000249906	0	0	0	0	0.00073193	0	0.000170598	0.000113921		0	0	0	3.36519e-05	0	0	0	0	0	0
>SD_Ssd-12813	0	0	0	0	0	0	0	0	0	0		0	0	0	0	0	0	2.85038e-05	9.99151e-05	6.02337e-05	5.58082e-05		0	0	0	6.18162e-05	0.000271961	0	0	0.000629723	0	0		0	0	0	0	0	0	0	0.000119446	0.000361757	9.28678e-05
>SD_Ssd-12814	0	0	0	0	0	0	2.28603e-05	0	0.000152114	0		0	0	0	0	0	0	5.70077e-05	0	0	0		0	0	0	0	0	0	0.00073193	0	0	0		0	0	0	0	0	0	0.00264784	0	0	9.28678e-05
>SD_Ssd-12815	9.51656e-05	0	0	9.63484e-05	0	0.000295014	0.000297184	0	0.0005324	0		0	0	0	0	0	0	0	0	0	0.000139521		0.00011396	0.000124953	3.11779e-05	6.18162e-05	0	0	0	0	4.26494e-05	0		0	0	0	3.36519e-05	0	0	0	0	0	9.28678e-05
>SD_Ssd-12816	0.00123715	0	4.16571e-05	9.63484e-05	0	9.83381e-05	0	0	0	3.86444e-05		0	0	0	0	9.2285e-05	0.000512091	2.85038e-05	4.99575e-05	0	0		0	0	0	0	0.000679902	0	0	0	0.000341195	0		0	6.19732e-05	0	6.73038e-05	0.000106895	0.000100321	0	0	7.75194e-05	0
>SD_Ssd-12817	9.51656e-05	0.000103684	4.16571e-05	9.63484e-05	0	0	2.28603e-05	4.88162e-05	7.60572e-05	0.00061831		2.46987e-05	0	0	0	0	5.6899e-05	0	0	0	0		0	0	0	0	0	0	0	0.000157431	0	5.69606e-05		0	0	0	6.73038e-05	0.000213789	0	0	0	0	9.28678e-05
>SD_Ssd-12818	0	0	0	0.000385394	0	0	0	0	0	0		0.000123493	8.52152e-05	0.000243803	0.000252207	0	5.6899e-05	0	0	0	0		0	0	6.23558e-05	0	0.000407941	0	0	0	0	0		0	0.000154933	0	0.000100956	0	0	0	0	0	0
>SD_Ssd-12819	0.000190331	0.000414737	0	9.63484e-05	0.000141263	0.000196676	6.85808e-05	4.88162e-05	0.000152114	7.72887e-05		2.46987e-05	0	0	0	0	0	2.85038e-05	0	0	0		0	0	0	0	0	0	0	0.000157431	8.52988e-05	0.000113921		0	0	0	6.73038e-05	0	0	0	0	0	0
>SD_Ssd-12820	0	0	0	0	0	0	0	0	7.60572e-05	7.72887e-05		0	0	0	0	0	0	2.85038e-05	0	0	0		0	0	0	0	0	0	0.00494053	0	0	0		0	0	0	0	0	0	0.000220653	0	0	9.28678e-05
>SD_Ssd-12821	0	0	0	0	0	0	0	0	0	0		0	4.26076e-05	0	0	0	0	0	0	0	0		0	0	0	0	0	0	0	0	0	0		0	3.09866e-05	0	0.00107686	0	0	0	0	0	0
>SD_Ssd-12822	0	0	0	9.63484e-05	0	0	0	0	0	3.86444e-05		2.46987e-05	0	0	0	0	0	2.85038e-05	9.99151e-05	0	0		0	0	0	0	0.000679902	0	0	0.000262385	4.26494e-05	0		0	0	0	0	0	0	0	0	0.000568475	0
>SD_Ssd-12823	0	0	0	9.63484e-05	0	0	0	0	0	0		9.87947e-05	0.000255646	0.000162536	2.8023e-05	9.2285e-05	5.6899e-05	0	0	0	0		0	0	3.11779e-05	0.000123632	0.00013598	0.000262605	0	0	0	0		0.000135141	6.19732e-05	0	0.000269215	0.000106895	0.000100321	0.000110327	0	0	9.28678e-05
>SD_Ssd-12824	0.000190331	6.91228e-05	2.08286e-05	0	0.000211894	0.000393352	4.57206e-05	0	0	3.86444e-05		0	0	0	0	9.2285e-05	0	2.85038e-05	0	0.000361402	0.000251137		0	0	3.11779e-05	0	0.000543922	0	0	0	0	0.000113921		0.000135141	0	0	0	0.000213789	0.000601926	0	0	0	0.000371471
>SD_Ssd-12825	0.000285497	0.000207368	8.33142e-05	0	0	0.000885043	0	0	0	7.72887e-05		2.46987e-05	0	4.06339e-05	0	0	0.000170697	0	0	0.000180701	5.58082e-05		0	0	0	0	0.000407941	0	0	0	0.000170598	0.000170882		0	0	7.02543e-05	3.36519e-05	0	0.000300963	0	0	5.16796e-05	0
>SD_Ssd-12826	9.51656e-05	0	8.33142e-05	9.63484e-05	0	0	0	0	0.000380286	0.000115933		0	4.26076e-05	0	2.8023e-05	0	0	0	0	0	0		0	0	0	0	0	0	0	0.000734677	0.000127948	0		0	0	0	0	0	0.000702247	0	0	0	0
>SD_Ssd-12827	0.000285497	0	2.08286e-05	0	0	0	2.28603e-05	0	0	0		0	0.000127823	0	0	0	5.6899e-05	5.70077e-05	0	0	0.000167425		0.00022792	0	0	0.000494529	0	0	0	5.24769e-05	0	0		4.50471e-05	0	0	6.73038e-05	0	0.000300963	0	0.000119446	5.16796e-05	0
>SD_Ssd-12828	0	0	0	0	0	0	0	0	0	0		7.4096e-05	0	4.06339e-05	0.000224184	9.2285e-05	5.6899e-05	0	0	0	0		0	0	0	0	0	0	0	5.24769e-05	0	0		0.000675706	0.000123946	0	0	0	0	0	0	0	0
>SD_Ssd-12829	9.51656e-05	0	0	9.63484e-05	0	0	0	0	7.60572e-05	0		0.000197589	0.000255646	8.12678e-05	8.40689e-05	0	0	0	0	0	0		0	0	3.11779e-05	0	0	0	0	0	0	0		9.00941e-05	3.09866e-05	0	0.000134608	0	0	0.00033098	0	0	0
>SD_Ssd-12830	0	0	0	0.000192697	0	0	0	0	0	0		2.46987e-05	0.00017043	0	0.000168138	0	0	0	0	0	0		0	0	6.23558e-05	6.18162e-05	0	0	0.000182983	0	0	5.69606e-05		0	6.19732e-05	0.000772798	3.36519e-05	0	0.000100321	0.000110327	0	2.58398e-05	0
>SD_Ssd-12831	0.000190331	3.45614e-05	4.16571e-05	0.000192697	0	0	0	0	0	0		2.46987e-05	0.000255646	0	2.8023e-05	0	0	0	0	0	0		0	0	0	6.18162e-05	0.000271961	0	0	0	0	0.000113921		0	0.000123946	0	0.00016826	0	0	0.000220653	0.000119446	0	0.000185736
>SD_Ssd-12832	0	0	0	0	0	0	0	0	0	0		9.87947e-05	0.000213038	0.000121902	2.8023e-05	0.00036914	0.000512091	0	0.00019983	0	0		0	0	9.35337e-05	0.000123632	0	0	0	0	0	0		0.000180188	0.000123946	7.02543e-05	3.36519e-05	0	0.000200642	0.000110327	0.000238892	0	0
>SD_Ssd-12833	0.000285497	6.91228e-05	2.08286e-05	0	7.06314e-05	0.000393352	2.28603e-05	4.88162e-05	0	0		0	4.26076e-05	0	0	9.2285e-05	5.6899e-05	0	4.99575e-05	0	2.79041e-05		0.00011396	0	6.23558e-05	0	0	0.00052521	0	0.000104954	0	5.69606e-05		9.00941e-05	0.00018592	0	0.000269215	0	0.000200642	0	0	2.58398e-05	0
>SD_Ssd-12834	0	0	0	0	0	0	0	0.000195265	7.60572e-05	0		0	4.26076e-05	0	0	0	0	0	0	6.02337e-05	0		0	6.24766e-05	0	0	0	0	0	0.00115449	8.52988e-05	0		0	0	0	0	0	0	0	0	0	0
>SD_Ssd-12835	0	0	0	9.63484e-05	0	0	0.000137162	0	7.60572e-05	3.86444e-05		0	0	0	0	0	0	0.000142519	0	0.000180701	5.58082e-05		0	0	0	0	0	0	0.00128088	0	0	0		0	0	0	0	0	0	0	0.000358337	7.75194e-05	0
>SD_Ssd-12836	0	0	0	0	0	0	0	0	0	0		0	0	0	0	0	0	0.000114015	0	0	0.000251137		0	0.000124953	0	0	0	0	0	5.24769e-05	0	0		0	0	0	0	0	0	0	0	0.000413437	0
>SD_Ssd-12837	9.51656e-05	0	8.33142e-05	9.63484e-05	0	0	0	0	7.60572e-05	3.86444e-05		0	0.000127823	0	0	9.2285e-05	0	0.000114015	4.99575e-05	0.000240935	0.000334849		0	0	0	0	0	0	0	0	0	0		0	0	0	0	0	0	0	0	0	0
>SD_Ssd-12838	0.00114199	0	0	0	7.06314e-05	0	0	0	0	0		0	0	0	0	9.2285e-05	5.6899e-05	0.000114015	0	0	0.000251137		0	0	0	0	0.000407941	0.000262605	0	0	0	0		0	0	0	0.000100956	0.00309995	0.00541734	0	0.000358337	0	0
>SD_Ssd-12839	0	0	6.24857e-05	0	0	0	4.57206e-05	4.88162e-05	0.000228172	0		2.46987e-05	0	0	0	0	0	5.70077e-05	4.99575e-05	0	0		0	0	0	0.00080361	0.00013598	0.00052521	0	0	8.52988e-05	0.000113921		0	0	0	0	0	0.000100321	0	0	2.58398e-05	0
>SD_Ssd-12840	0.000570994	0	6.24857e-05	0	0	0.000983381	0.000205743	0	0.000304229	0		0	0	4.06339e-05	0	0	0.000113798	0	0	6.02337e-05	0		0.00011396	0	0	0.000123632	0.00013598	0	0	0	4.26494e-05	0		0	0	0	3.36519e-05	0	0	0	0	5.16796e-05	0
>SD_Ssd-12841	0	0	2.08286e-05	0	0	0	0	0	0	0		0.000271685	0.000255646	0.000121902	0	0.00055371	0.000170697	0	0	0	0		0	0	3.11779e-05	0	0.00013598	0	0	5.24769e-05	4.26494e-05	0		4.50471e-05	0.000154933	0	0	0.000106895	0.000300963	0.000110327	0	0	0
>SD_Ssd-12842	0	0	0	0	0	0	0	0	0	0		0.000148192	4.26076e-05	0.000812678	0	9.2285e-05	0	0	0	0	0		0	6.24766e-05	0	0	0	0	0	0	0	0		4.50471e-05	0	0	0	0	0	0	0	0	9.28678e-05
>SD_Ssd-12843	0.00142748	3.45614e-05	0	0	0	0	0	0	0	0		0	4.26076e-05	0	0	0	0	2.85038e-05	0	0	0		0.00034188	0	3.11779e-05	0.000432713	0	0	0	0	0	0		0	0	0	6.73038e-05	0	0	0	0	0	0
>SD_Ssd-12844	9.51656e-05	0.000103684	2.08286e-05	0	0.000211894	0	0	4.88162e-05	0.000228172	0		0	8.52152e-05	0	0	0	0	2.85038e-05	0	0	2.79041e-05		0.00011396	0	0.000124712	0.000123632	0.00013598	0.00131303	0	0.000209908	8.52988e-05	0.000227842		0	0	0	0.000134608	0	0	0	0	0	0
>SD_Ssd-12845	9.51656e-05	0	0.000270771	0	0	0	0	4.88162e-05	0	0		0	4.26076e-05	8.12678e-05	0	0	0	0.000142519	4.99575e-05	0	0		0	0	0	0	0.00149578	0	0	5.24769e-05	0	0		0	0	0	3.36519e-05	0	0	0	0	0	0.000371471
>SD_Ssd-12846	9.51656e-05	0.000103684	2.08286e-05	0	0	0	0	0	0.000228172	0		4.93974e-05	4.26076e-05	4.06339e-05	8.40689e-05	0	0	0	0	0	0		0	0	0.000218245	0.000123632	0.00013598	0.000262605	0	0	0	5.69606e-05		0.000135141	0.000123946	7.02543e-05	0.000134608	0.000106895	0.000200642	0	0	0	0
>SD_Ssd-12847	0	0	0	0	0	0	0	0	0	0		0	0	8.12678e-05	0	0	0	0	0.00119898	6.02337e-05	0		0	0	0	0	0	0	0	0	0	0		0	0	0	0	0	0	0	0	7.75194e-05	0
>SD_Ssd-12848	0	0	0	9.63484e-05	7.06314e-05	0	0	0	0	0		0.000222288	8.52152e-05	0.000325071	5.6046e-05	0.000830565	0.000227596	0	0	0	0		0	0	0.000124712	0	0.000271961	0.000262605	0	0	0	0		0	0.000123946	0	0.000134608	0.000213789	0.000401284	0	0	0	0
>SD_Ssd-12849	9.51656e-05	0	0.000187457	0	0	0.00049169	0	9.76324e-05	0.000608458	0		2.46987e-05	0.000127823	4.06339e-05	0	0	0	5.70077e-05	0	0	0		0	0	0	0	0.000271961	0	0	0.000157431	0	0		0	0	0	0	0.000106895	0.000100321	0	0	0	0
>SD_Ssd-12850	9.51656e-05	0	0	0	0	0	0	9.76324e-05	0.000456343	0.000231866		0	0.00017043	0	0	0	0	2.85038e-05	4.99575e-05	0.000240935	2.79041e-05		0	0	0	0	0	0	0	0	4.26494e-05	0		0	0	0	3.36519e-05	0	0	0	0	0	9.28678e-05
>SD_Ssd-12851	9.51656e-05	0	0.000270771	0	0	9.83381e-05	0	0	0.000684515	0		0	0	0	2.8023e-05	0	0	2.85038e-05	0	0	0		0	0.000124953	0	0	0	0	0	0	8.52988e-05	0		0	0	0	0	0	0	0	0	0	0
>SD_Ssd-12852	0	0	8.33142e-05	0	0	0	0	0	0	0.000502377		0	0	0.000162536	0	0	0	5.70077e-05	0	0	0		0	0	0	0	0	0	0	5.24769e-05	0	5.69606e-05		0	0	0	0	0	0	0	0	2.58398e-05	0.000278603
>SD_Ssd-12853	0	0	6.24857e-05	0	0	0	0	4.88162e-05	7.60572e-05	7.72887e-05		0	0.00017043	4.06339e-05	0	0	0	8.55115e-05	0.00019983	6.02337e-05	8.37124e-05		0	0	0	0.000185448	0	0	0	0	4.26494e-05	0		0	0	0	0	0	0.000100321	0	0	2.58398e-05	9.28678e-05
>SD_Ssd-12854	0	0	0	9.63484e-05	0	0	0	0	0	0		0.000148192	0.000298253	0.000121902	2.8023e-05	0	0.000739687	0	0	0	0		0.00011396	0	0	0	0.00013598	0	0.000182983	0	0	0		0	0.000123946	0	6.73038e-05	0.000106895	0.000401284	0	0.000238892	2.58398e-05	0
>SD_Ssd-12855	0	0	0	0	0	0	0	0	0	0		0	0	0	0	0	5.6899e-05	0	4.99575e-05	6.02337e-05	0.000585987		0	0	0	0	0	0	0	0	0	0		0	0	0	0	0.000320684	0	0	0.000477783	5.16796e-05	0
>SD_Ssd-12856	0	0	0	0	7.06314e-05	0	2.28603e-05	4.88162e-05	0	3.86444e-05		0	0.00017043	0	0	0	0	0	0.000149873	6.02337e-05	5.58082e-05		0.00011396	0	0	0	0	0	0	0.000472292	4.26494e-05	0.000284803		0	0	0	0	0	0.000100321	0	0	0	0
>SD_Ssd-12857	9.51656e-05	0	2.08286e-05	9.63484e-05	0	0	0	0	0	0		0	0	4.06339e-05	0	0	0	2.85038e-05	0	6.02337e-05	0.000167425		0	0.00018743	0	0	0	0	0	0.000314861	0	5.69606e-05		9.00941e-05	0	0	0	0	0.000100321	0	0	0.000129199	0
>SD_Ssd-12858	9.51656e-05	3.45614e-05	0.000104143	0.000289045	0	0.000393352	6.85808e-05	0	0.000304229	0		0	0	0	0	0	0	2.85038e-05	0	0	2.79041e-05		0	0	0	0.000123632	0	0.000787815	0	0	8.52988e-05	5.69606e-05		9.00941e-05	0	0	0.000100956	0	0.000200642	0	0	0	0
>SD_Ssd-12859	0	0	0	0	0	0	0	0.00122041	0	0		0	0	0	0	0	0	0	0	0	0		0	0	0	0	0	0	0	0	0.000127948	0		0	0	0	0	0	0	0	0.000119446	0	0
>SD_Ssd-12860	9.51656e-05	0	0	0	0	0	0	0	0	3.86444e-05		0	8.52152e-05	4.06339e-05	0	0	0	0.000114015	0	0.000120467	0.000418562		0	0	0	0	0.00013598	0	0	0	4.26494e-05	0		0	0	0	0	0	0	0.000110327	0	2.58398e-05	0
>SD_Ssd-12861	0	0	4.16571e-05	9.63484e-05	0	0	0	0	0	0		2.46987e-05	8.52152e-05	0	0.000224184	0	0	0	0	0	0		0	0	0.000249423	6.18162e-05	0	0	0	0	0	0.000113921		0	3.09866e-05	0.000140509	0.000134608	0	0	0.000441306	0	0	0
>SD_Ssd-12862	0.00123715	0	0	0	0	0	0	0	0	0		0	0	0	0	0	0	0	0	0	0.000390658		0	0	0	0	0	0	0	0	0	0		0	0	0	0	0	0	0	0.000119446	0	0
>SD_Ssd-12863	0	0	0	0	0	0	0	0	0	0		0	0	0	0	0	0	0.000171023	0	6.02337e-05	0.000446466		0	0	0	0	0	0	0	0	0	0		0	0	0	0	0	0	0	0	0.000129199	0
>SD_Ssd-12864	0	0	0	0	0	0	0	0	0	0		0	0	0	0	0	0	0.000256535	4.99575e-05	0.000120467	0.000111616		0	0	0	0	0	0	0	0	0	0		0	0	0	0	0	0	0	0.000119446	2.58398e-05	0.000928678
>SD_Ssd-12865	0	0	0	0	0	0	0	0	7.60572e-05	0.000231866		0	0.000127823	0	0	0	0	2.85038e-05	0	0.000120467	0.000111616		0.00011396	0	0	0	0	0	0.000548948	0.000157431	0.000127948	5.69606e-05		0	0	0	0	0.000213789	0	0	0	0	0
>SD_Ssd-12866	0	0	0	0	0	0	0	0	0.000456343	0.000386444		0	0	0	0	0	0	0	0	0.000301169	0.000195329		0	0	0	0	0	0	0	0	0	0		0	0	0	0	0	0	0	0	0	0
>SD_Ssd-12867	0	0	0	0	0	0	0	0	0.000380286	7.72887e-05		0	0	0	0	0	0	0	0	6.02337e-05	0		0	0	0	0	0	0	0.00237877	0	0	0		0	0	0	0	0	0	0.000772286	0	0	0
>SD_Ssd-12868	0	0	0	9.63484e-05	0	9.83381e-05	0	0	0	0		2.46987e-05	0	0	0	0	0	0.000142519	4.99575e-05	6.02337e-05	0		0	0.000874672	0	0	0	0	0	0.000104954	4.26494e-05	0		0	0	0	0	0	0	0	0	5.16796e-05	0
>SD_Ssd-12869	0.000380662	0	2.08286e-05	0.000192697	0	9.83381e-05	9.14411e-05	0	0.000228172	0		9.87947e-05	0	0	2.8023e-05	0	0.000113798	2.85038e-05	0	0	0		0	0	0	0	0.000815883	0.000262605	0	5.24769e-05	4.26494e-05	0		0	6.19732e-05	0	3.36519e-05	0	0.000100321	0.000110327	0	5.16796e-05	0
>SD_Ssd-12870	0	0	0	0	0	0	0	4.88162e-05	0	0		0	0.000213038	8.12678e-05	0	0	0	2.85038e-05	0.00019983	0	0.000334849		0	0	0	0	0	0	0	0	0	0		0	0	0	3.36519e-05	0	0	0	0	5.16796e-05	0
>SD_Ssd-12871	9.51656e-05	0	0	9.63484e-05	7.06314e-05	0	0.000160022	0	0	0		2.46987e-05	4.26076e-05	4.06339e-05	0	0	0	0	4.99575e-05	0	0		0.00022792	0.000437336	0	6.18162e-05	0	0.000262605	0	5.24769e-05	0	0		0	0	0	6.73038e-05	0	0	0	0	2.58398e-05	9.28678e-05
>SD_Ssd-12872	9.51656e-05	0	0	9.63484e-05	0	0	0	4.88162e-05	0	3.86444e-05		0	0	0	0	0	0	0.000114015	0.000249788	6.02337e-05	0.000251137		0	0	6.23558e-05	0	0	0	0	0	8.52988e-05	0		0	0	0	6.73038e-05	0	0	0	0	0	9.28678e-05
>SD_Ssd-12873	0	0	0	0	0	0	2.28603e-05	0.000195265	0	0		0	4.26076e-05	0	0	0	0	0	9.99151e-05	6.02337e-05	0.000195329		0	0	0	0	0	0	0	5.24769e-05	0.000170598	0		0	0	0	0	0	0	0	0.000716675	2.58398e-05	0
>SD_Ssd-12874	0	0	0	0	0	0	9.14411e-05	4.88162e-05	0	0		0	0	0	0	0	0	0	0.000149873	0.000240935	0.000139521		0	0	0	0	0	0	0	0.000157431	0.000170598	0		0	0	0	0	0	0	0	0	0.000103359	0
>SD_Ssd-12875	0	0	0	0	0	0	0	0	0	0.00061831		4.93974e-05	0	4.06339e-05	0	0	0	5.70077e-05	0	0	0		0	0	0	0	0	0	0.000182983	0	0	0		0	3.09866e-05	0	0	0	0	0.000110327	0	0	0.000278603
>SD_Ssd-12876	0	0	0	0	0	0	0	0	0	0		0	0	0	0	0	0	0.000228031	0.000149873	0.000180701	5.58082e-05		0	0	0	0	0	0	0	0	0	0		0	0	7.02543e-05	3.36519e-05	0	0	0	0	0.000206718	9.28678e-05
>SD_Ssd-12877	0	0	2.08286e-05	0	0	0	2.28603e-05	0	0	7.72887e-05		0	0	0	0	0	0	8.55115e-05	0	0	0.000446466		0	0	0	6.18162e-05	0	0	0	0.000157431	0	0		0	0	0	0	0	0	0	0	0	0
>SD_Ssd-12878	0	0	0	0	0	0	0	0	0	0		0.000296384	4.26076e-05	0	0.000140115	0	0	0	0	0	0		0.00011396	0	0	0	0	0	0	0	0	0		4.50471e-05	3.09866e-05	0	0.000201911	0.000106895	0.000100321	0	0	0	0
>SD_Ssd-12879	9.51656e-05	0.000172807	0	0	0	0	0	0	0	7.72887e-05		0	0	0	0	9.2285e-05	0	2.85038e-05	0	0	0.000362754		0	0	0	0	0.00013598	0	0	0	8.52988e-05	0.000113921		0	0	0	0	0	0	0	0	0	0
>SD_Ssd-12880	0	0	0	9.63484e-05	0	0	0	0	0	0		7.4096e-05	4.26076e-05	0.000162536	2.8023e-05	0.000276855	0.00056899	0	9.99151e-05	0.000240935	0		0	0	0	0.000432713	0	0	0	0	4.26494e-05	0		0	3.09866e-05	0	0	0.000213789	0.000100321	0	0.000119446	0	0
>SD_Ssd-12881	0	0.000172807	0.000124971	0	0.000353157	9.83381e-05	9.14411e-05	0	7.60572e-05	0.000309155		0	0	0	0	0	0	0	0	0	0		0	0.000124953	0	0	0	0	0	0	0	0		0	0	0	0	0	0	0	0	0	0
>SD_Ssd-12882	0.000190331	0	6.24857e-05	0	0	0.000196676	2.28603e-05	9.76324e-05	7.60572e-05	0		4.93974e-05	0.00017043	8.12678e-05	0	0	5.6899e-05	5.70077e-05	0	0.000180701	5.58082e-05		0	0	0	0	0.000407941	0.00052521	0	0	4.26494e-05	0		0	0	0	3.36519e-05	0.000213789	0.000601926	0	0	0	0
>SD_Ssd-12883	0	0	8.33142e-05	0	0	0	0	0	0	3.86444e-05		0	0	0.000121902	0	0	0	0	0	0	0		0	0	0	0	0	0	0	0.000577246	0.000298546	0		0	0	0	0	0	0	0	0	0	0
>SD_Ssd-12884	9.51656e-05	0	0	9.63484e-05	0	0	0	4.88162e-05	0	0		0	0	0	0	0	0	0.000285038	0	6.02337e-05	0.000139521		0	0.00018743	0	0	0	0	0	5.24769e-05	0	0		0	0	0	0	0	0	0	0	7.75194e-05	0
>SD_Ssd-12885	0	0	0	0	0	0	0	0	7.60572e-05	0.000386444		0	0	0	0	0	0	0	0	0.000301169	0.000279041		0	0	0	0	0	0	0	0	0	0		0	0	0	0	0	0	0	0	0	0
>SD_Ssd-12886	0	0	6.24857e-05	0	0	0	0	0	0	0.000463732		0	0	0	0	0	0	0	0	6.02337e-05	0.000167425		0	0	0	0	0	0	0	5.24769e-05	4.26494e-05	0		0	0	0	0	0	0	0.000110327	0	0	9.28678e-05
>SD_Ssd-12887	0.000285497	0	0	0	0	0	0.000160022	9.76324e-05	0.000152114	0		0	4.26076e-05	0	0	0	0	2.85038e-05	0	0	0		0	0	0	0	0	0	0.000182983	0	0	0		0	0	0	0	0	0	0	0	0.000180879	9.28678e-05
>SD_Ssd-12888	0	0	0	0	0	0	2.28603e-05	0.000195265	0.000152114	3.86444e-05		2.46987e-05	0	0	0	0	0	0	0	6.02337e-05	0		0.00022792	0	0	0	0	0	0	0.000472292	8.52988e-05	0		0	0	0	0	0	0	0	0	5.16796e-05	0
>SD_Ssd-12889	9.51656e-05	0.00048386	2.08286e-05	0	0	0	4.57206e-05	0	0	7.72887e-05		0	0	0	0	0	0	0	0	0	0		0.00011396	6.24766e-05	0	0.000123632	0	0	0	0	4.26494e-05	0		0	0	0	0	0	0	0	0	0	0
>SD_Ssd-12890	0.000190331	0	0.000124971	0	0	9.83381e-05	0	4.88162e-05	0.000228172	0		0	8.52152e-05	0	0	0	0	0	4.99575e-05	0.000120467	8.37124e-05		0	0	0	0	0	0	0	5.24769e-05	0	5.69606e-05		0	3.09866e-05	0	3.36519e-05	0.000213789	0.000100321	0	0	2.58398e-05	0
>SD_Ssd-12891	0	0	0	0	0	0	0	0	0	0		0.000123493	0.00017043	0.000203169	0	0.00036914	0.000341394	0	0	0	0		0	0	0	0	0	0	0	0	0	0		9.00941e-05	0.000216906	0	3.36519e-05	0.000213789	0	0	0	0	9.28678e-05
>SD_Ssd-12892	0	0	0	0	0	0	0	0	7.60572e-05	7.72887e-05		0	0	0	0	0	0	2.85038e-05	0.000349703	0.000301169	5.58082e-05		0	0	0	0	0	0	0	0	0	0		0	0	0	0	0	0	0	0	0.000180879	0
>SD_Ssd-12893	0	0	0	0	0	9.83381e-05	0.000160022	4.88162e-05	0.000152114	3.86444e-05		0	8.52152e-05	0	0	0	0.000170697	2.85038e-05	0	0	0		0	6.24766e-05	0	6.18162e-05	0	0	0	0.000209908	4.26494e-05	5.69606e-05		4.50471e-05	0	0	0	0	0	0	0	5.16796e-05	0
>SD_Ssd-12894	0	0	0	0.000192697	0	0	0	0	0	0		7.4096e-05	0	4.06339e-05	2.8023e-05	0	0	0	0	6.02337e-05	0		0	0	3.11779e-05	0	0.00013598	0	0	0	0	0		0	0.000464799	0	0	0	0	0.000220653	0	0	0
>SD_Ssd-12895	9.51656e-05	6.91228e-05	8.33142e-05	0	0.000776946	0.0020651	0	0	7.60572e-05	3.86444e-05		2.46987e-05	0.000127823	4.06339e-05	0	0	0.000113798	0	0	0	0		0	0	3.11779e-05	0	0.00176775	0	0	0.000472292	0	5.69606e-05		0	0	0	3.36519e-05	0.000213789	0.000100321	0	0	0	0
>SD_Ssd-12896	0	0	0	0	0	0	0	0	7.60572e-05	0		0	8.52152e-05	0	0	0	5.6899e-05	2.85038e-05	0	0	0.000195329		0	0	3.11779e-05	0.000185448	0	0	0	0	0	0		0	0	0	3.36519e-05	0	0	0	0	0.000180879	0.000278603
>SD_Ssd-12897	0	3.45614e-05	0.000208286	0	7.06314e-05	0	9.14411e-05	4.88162e-05	7.60572e-05	3.86444e-05		0	0	0	0	0	0	0	0	0	0		0	0.000374859	0	0	0	0	0	0	0	0		0	0	0	0	0	0	0	0	0	0
>SD_Ssd-12898	9.51656e-05	0	6.24857e-05	0	0	0	0	9.76324e-05	0.000912686	0		0	0	0	2.8023e-05	0	0	0	4.99575e-05	0	2.79041e-05		0	0	0	0	0.00013598	0	0	5.24769e-05	0	0		0	6.19732e-05	0	0	0	0	0	0	0	0
>SD_Ssd-12899	0	0	0	0	0	0	4.57206e-05	0	7.60572e-05	0		0	0	0	0	0	5.6899e-05	0.000142519	0	0	0.000111616		0	0	0	0	0	0	0	5.24769e-05	0	0		0	0	0	3.36519e-05	0	0.000100321	0	0	0.000232558	9.28678e-05
>SD_Ssd-12900	9.51656e-05	0	0	0	0	0	0	0	0	0		4.93974e-05	0.000213038	8.12678e-05	5.6046e-05	9.2285e-05	0	2.85038e-05	4.99575e-05	0	2.79041e-05		0	0	0	0	0.000951863	0	0	0	0	0.000113921		4.50471e-05	0.000154933	0	0	0.000106895	0	0	0	0	9.28678e-05
>SD_Ssd-12901	0	0	0	0	0	0	0	0	0	0		0.000172891	4.26076e-05	4.06339e-05	5.6046e-05	0.00018457	5.6899e-05	0	0	0	0		0	0	0	6.18162e-05	0.00013598	0.000262605	0	0	0	0		0.000270282	6.19732e-05	7.02543e-05	6.73038e-05	0	0	0	0	0	9.28678e-05
>SD_Ssd-12902	0	0	0	0	0	0	0	0	0	0		9.87947e-05	4.26076e-05	0.000162536	2.8023e-05	0	5.6899e-05	0	0	6.02337e-05	8.37124e-05		0	0	0	0	0	0	0	0	0	0		0	0.000154933	7.02543e-05	0	0	0	0.000110327	0	0	0.000278603
>SD_Ssd-12903	0	0	0	0	0	0	2.28603e-05	0.000195265	0	0		0	8.52152e-05	0	0	0	0	0	9.99151e-05	0.000120467	0.000111616		0.00011396	0	0	0	0	0	0	5.24769e-05	0.000170598	0		0	0	0	0	0	0	0	0.000238892	2.58398e-05	0
>SD_Ssd-12904	0	0	0	0	0	0	0	0	0	0		0	0	0	0	0	0	0	0	0	0		0	0	0	0	0	0	0	0.00120697	0	0		0	0	0	3.36519e-05	0	0	0	0	0	0
>SD_Ssd-12905	0	0	2.08286e-05	0.000192697	0.000141263	9.83381e-05	2.28603e-05	4.88162e-05	0	3.86444e-05		0	0.000213038	0	0	0	0	5.70077e-05	4.99575e-05	0.000120467	0		0	6.24766e-05	0	0	0.00013598	0	0.000182983	0.000104954	8.52988e-05	0		0	0	0	3.36519e-05	0	0	0	0	0	9.28678e-05
>SD_Ssd-12906	0	0	0	0	0	9.83381e-05	0	0	0	0		0	0	0	0	0	0	0.000399054	4.99575e-05	6.02337e-05	0.000139521		0	0	0	0	0	0	0	5.24769e-05	0	0		0	0	0	0	0	0	0	0.000119446	0	0
>SD_Ssd-12907	0	3.45614e-05	0	0.000192697	0	0	0	0	0	0		4.93974e-05	0.000255646	0	0	0	0	0	0	0	8.37124e-05		0	0	0	0	0	0	0	0	8.52988e-05	0		0	9.29598e-05	7.02543e-05	6.73038e-05	0	0	0	0	0	9.28678e-05
>SD_Ssd-12908	9.51656e-05	0	0.000312428	9.63484e-05	0	9.83381e-05	0	0	7.60572e-05	0		0	0	0	0	0	0	0	0	6.02337e-05	0		0	0	0	0	0	0.000262605	0	0.000104954	4.26494e-05	0		0	0	0	0	0	0	0	0	2.58398e-05	0
>SD_Ssd-12909	0	0	2.08286e-05	0	0	0	0	0	0	0		0.000271685	0	0.000325071	0	9.2285e-05	0.000227596	0	0	0	0		0	0	0	0	0	0	0	0	0	0		4.50471e-05	0	0	6.73038e-05	0	0.000100321	0	0	0	0
>SD_Ssd-12910	0	0	0	0	0	0	0	0.000341713	0	0		0	4.26076e-05	0	0	0	0	0.000342046	0	0	5.58082e-05		0	0	0	0	0	0	0	0	0	0		0	3.09866e-05	0	0	0	0.000401284	0	0	0	0
>SD_Ssd-12911	0	0.00024193	0	0	0	0	0	0	0	7.72887e-05		0.000172891	0	0	0	0	0	0	0	6.02337e-05	2.79041e-05		0	0	0	0	0.00013598	0	0	0	0	0		0	0.000123946	0	0	0	0.000100321	0	0	0	9.28678e-05
>SD_Ssd-12912	0	0	0	0	0	0	0	4.88162e-05	0.000608458	3.86444e-05		0	0	0	0	0	0	0	0	0	0		0	0	0	0.000679978	0	0	0	0	0	0		0	0	0	3.36519e-05	0	0	0	0	0	9.28678e-05
>SD_Ssd-12913	0	0.000207368	0	0	0	0.00049169	0	4.88162e-05	0	0		0.000246987	0	0	2.8023e-05	0	0	0	0	0	0		0	0	3.11779e-05	0	0	0	0	0	0	0		0	9.29598e-05	0	6.73038e-05	0	0.000200642	0	0	0	0
>SD_Ssd-12914	0	0	0	0	0	0	0	0	0	0		0.000123493	0.000213038	0.000203169	5.6046e-05	0.000276855	0.00261735	0	4.99575e-05	6.02337e-05	0		0	6.24766e-05	9.35337e-05	0	0	0.00236345	0	0	0	5.69606e-05		0	3.09866e-05	0	3.36519e-05	0	0.000200642	0	0	0	0
>SD_Ssd-12915	0	0	6.24857e-05	0	0	0.000885043	0	0	0	0		0	4.26076e-05	8.12678e-05	0	0	5.6899e-05	0	0	0	0		0	0	3.11779e-05	0	0.00203971	0	0	0.000787154	4.26494e-05	0		0	0	0	3.36519e-05	0	0.000100321	0	0	0	0
>SD_Ssd-12916	9.51656e-05	6.91228e-05	0.000124971	0.000192697	0	0	4.57206e-05	0	0	0		0	0	0	0	0	0	0	0	0	0		0	0	0	0	0.00013598	0	0	0.000314861	4.26494e-05	0		0	0	0	6.73038e-05	0	0	0	0	2.58398e-05	0
>SD_Ssd-12917	9.51656e-05	0	0	0	0	0.000295014	0	0.000244081	7.60572e-05	3.86444e-05		0	0	0	0	0	0	2.85038e-05	0	0	0		0.00011396	0	3.11779e-05	0	0.00013598	0	0	0.000629723	4.26494e-05	0		0	0	0	0	0	0	0	0	0	0
>SD_Ssd-12918	0	0	0	0	0	0	0	0	0	0		0	0	0	0	0	0	2.85038e-05	0	0	0.000167425		0	0	0	0	0	0	0	0.000262385	0.000426494	0		0	0	0	0	0	0	0	0	2.58398e-05	0
>SD_Ssd-12919	0.000285497	0	4.16571e-05	0	0	9.83381e-05	4.57206e-05	4.88162e-05	0	3.86444e-05		0	0	0	0	0	0	0	0	0	5.58082e-05		0.00011396	0	0	0	0.00013598	0	0.000182983	0.000209908	0.000127948	0		4.50471e-05	0	0	0	0	0	0	0	5.16796e-05	0
>SD_Ssd-12920	0	0	0	0	0	0	6.85808e-05	0.000146449	0	0		0	4.26076e-05	0	0	0	0	0	0.000149873	0.000120467	8.37124e-05		0	0	0	0	0	0	0	0	0.000298546	0		0	0	0	0	0	0	0	0	2.58398e-05	0
>SD_Ssd-12921	0.000285497	3.45614e-05	2.08286e-05	9.63484e-05	0	0	0	4.88162e-05	0	0		0	0	0	0	0	5.6899e-05	0	0	0	0		0	0	3.11779e-05	0.000370897	0.00013598	0	0	0.000367338	0	5.69606e-05		0	0	0	0	0	0	0	0	2.58398e-05	0
>SD_Ssd-12922	0	3.45614e-05	2.08286e-05	0	0	0	6.85808e-05	4.88162e-05	0.000152114	0.000115933		0	0	0	0	0	5.6899e-05	0	9.99151e-05	0	5.58082e-05		0	0	0	0	0	0	0	5.24769e-05	0	0		0	0	0	0	0	0	0	0	0.000129199	9.28678e-05
>SD_Ssd-12923	0	0	0.000187457	0	0	0	0	0	0	0		0	4.26076e-05	0	0	0	0	0	0	6.02337e-05	2.79041e-05		0	0	3.11779e-05	0	0.00108784	0	0	0.000104954	0.000213247	0		9.00941e-05	0	0	3.36519e-05	0	0.000100321	0	0	0	0
>SD_Ssd-12924	0	0.000172807	0	0	0	9.83381e-05	0	0	0	0		0	0	0	0	0	0	0	0	0	0		0	0	0	0	0	0	0.00073193	0	0	0.000284803		0	0	0	0.000269215	0	0	0	0	0	0
>SD_Ssd-12925	0	0	0	0	0	9.83381e-05	0	0	0	0		2.46987e-05	4.26076e-05	0.000121902	0	0	0	0	0	0	0		0	0	0	0	0	0	0	0	0	0		0	6.19732e-05	0	0	0	0	0.0016549	0	0	0
>SD_Ssd-12926	9.51656e-05	3.45614e-05	4.16571e-05	0	0	9.83381e-05	0	0	0	0		9.87947e-05	0	0	0	0	0	0	4.99575e-05	0	2.79041e-05		0	0	0	0	0.000271961	0	0	0.000104954	4.26494e-05	5.69606e-05		0	0	0	0.00016826	0	0	0	0	2.58398e-05	0.000185736
>SD_Ssd-12927	0	0	0	0	0	0	0	0.000829876	0	0		2.46987e-05	0	0	8.40689e-05	0	0	0	0	6.02337e-05	0		0	0	0	0	0	0	0	0	0	0		0	0	0	0	0	0	0	0	0	0
>SD_Ssd-12928	9.51656e-05	0	8.33142e-05	0	0	9.83381e-05	0.000182882	0	7.60572e-05	0		2.46987e-05	0	0	0	0	0	0	0	0	2.79041e-05		0	0.000124953	0	0	0.000543922	0	0	0	0	0		0	0	0	0	0	0.000100321	0	0	0.000103359	0
>SD_Ssd-12929	0	0.000207368	0.000124971	0	7.06314e-05	0.000786705	0	0	0	0		7.4096e-05	8.52152e-05	0	2.8023e-05	0.00018457	5.6899e-05	0	0	0	0		0	0	0	6.18162e-05	0.000679902	0.000262605	0	0	0	5.69606e-05		0	3.09866e-05	0	3.36519e-05	0.000106895	0	0	0	0	0
>SD_Ssd-12930	0.000380662	0	8.33142e-05	9.63484e-05	0	0	0	0	0.000152114	0		2.46987e-05	0	4.06339e-05	0	0	0	0	0	6.02337e-05	0		0	0	0	0	0	0	0	0.000157431	0.000127948	5.69606e-05		0	0	0	0	0	0	0	0	2.58398e-05	0
>SD_Ssd-12931	0.000380662	0	0	0	0	0	0	0	7.60572e-05	3.86444e-05		0	0.00017043	0	0	0	5.6899e-05	0	0	0	8.37124e-05		0	0	0	0	0	0	0	0.000104954	0	0.000284803		0	0	0	0	0	0	0.000110327	0	2.58398e-05	0
>SD_Ssd-12932	0	3.45614e-05	2.08286e-05	0	0	0	0	9.76324e-05	0	3.86444e-05		9.87947e-05	8.52152e-05	0	2.8023e-05	0	0.000113798	0	0	0	5.58082e-05		0	0	3.11779e-05	0	0.000951863	0	0	0.000262385	0	0		0	0	0	0	0.000106895	0.000100321	0	0	0	0.000185736
>SD_Ssd-12933	0.000190331	3.45614e-05	2.08286e-05	0	0	9.83381e-05	0	0	0.000304229	0		0	0	0	0	0	0	0	0	6.02337e-05	0		0	6.24766e-05	3.11779e-05	6.18162e-05	0	0.000262605	0	0	0.000127948	0		0	0	0	0.000201911	0	0	0	0.000119446	0	0
>SD_Ssd-12934	0	0	0	0	0	0	0	0.000146449	0	3.86444e-05		0	0	0	0	0	0	0	4.99575e-05	0	0.000139521		0	0	0	0	0	0	0	0.000262385	0.000213247	0		0	0	0	0	0	0	0	0	2.58398e-05	0
>SD_Ssd-12935	0	0	0	0	0	0	0	0	0	0		0.000123493	4.26076e-05	4.06339e-05	0.000224184	9.2285e-05	0	0	0	0	2.79041e-05		0	0	0	0	0	0	0	0	0	0		0	6.19732e-05	0	0	0	0	0.00033098	0	0	0
>SD_Ssd-12936	0	0	0	0	0	0	0	0	0	0		0	4.26076e-05	0	0	0	0	0	0	0	0.000530178		0	0	0	0	0	0	0	0	0	0		0	0	0	3.36519e-05	0	0	0	0	0	0
>SD_Ssd-12937	0.000475828	6.91228e-05	2.08286e-05	9.63484e-05	0	0	0	0	0	0		2.46987e-05	0	0	0	0	0	0	4.99575e-05	0.000120467	0.000167425		0	0	0	0	0	0	0	0	0	0		0	0	0	0	0	0	0	0	5.16796e-05	0
>SD_Ssd-12938	0.000190331	0	4.16571e-05	0	7.06314e-05	9.83381e-05	0.000137162	4.88162e-05	0	0		0	0	4.06339e-05	0	0	0	5.70077e-05	0	0	2.79041e-05		0	0	0	6.18162e-05	0	0	0	0.000104954	0	0		0	0	0	0	0	0	0	0	7.75194e-05	0
>SD_Ssd-12939	0	0	6.24857e-05	0	7.06314e-05	0.000295014	6.85808e-05	0	0.000152114	0		4.93974e-05	4.26076e-05	0	0	0	0	0	0	0	2.79041e-05		0.00022792	0.00018743	0	6.18162e-05	0.00013598	0	0	0	0	0		0	0	0	6.73038e-05	0	0	0	0	0	9.28678e-05
>SD_Ssd-12940	0	0	2.08286e-05	0	0	0	0	0	0.000152114	0.000309155		0	0	0	0	0	0	0	0	6.02337e-05	0		0	0	0	0	0	0	0.00164684	0	0	0		0	0	0	0	0	0	0	0	0	0
>SD_Ssd-12941	9.51656e-05	0	2.08286e-05	0	0	0	0	4.88162e-05	7.60572e-05	0		0	0	4.06339e-05	0	0	0	8.55115e-05	0.000149873	0.000120467	0.000139521		0	6.24766e-05	0	0	0	0	0	0.000104954	0	0		0	0	0	0	0	0.000200642	0	0	0	0
>SD_Ssd-12942	0	0	0	0	0	0	0	0	7.60572e-05	0.000231866		0	0	0	0	0	0	0	0	0.000361402	0.000223233		0	0	0	0	0	0	0	0	0	0		0	0	0	0	0	0	0	0	0	0
>SD_Ssd-12943	0.000380662	0.000138246	2.08286e-05	0	0	0	0	0	0	0		0	4.26076e-05	4.06339e-05	0	9.2285e-05	5.6899e-05	2.85038e-05	9.99151e-05	6.02337e-05	8.37124e-05		0.00011396	0	0	0	0	0	0	5.24769e-05	0	0		0	0	0	3.36519e-05	0	0	0	0	0	0
>SD_Ssd-12944	0.000285497	0	0	9.63484e-05	7.06314e-05	0.000295014	0.000114301	9.76324e-05	0.000152114	3.86444e-05		0	0	0	0	9.2285e-05	0	0	0	0	2.79041e-05		0	0.000124953	0	0	0	0	0	0	8.52988e-05	5.69606e-05		0	0	0	3.36519e-05	0	0.000100321	0	0	0	0
>SD_Ssd-12945	0.000380662	0.000103684	0	0	0	0	0	4.88162e-05	0	0		0	0.000213038	0	0	0	5.6899e-05	2.85038e-05	0	0	0.000139521		0	0	0	0	0	0	0	0	0	0		0	0	0	3.36519e-05	0	0.000802568	0	0	2.58398e-05	0
>SD_Ssd-12946	0	0	0	9.63484e-05	0	0	0	0	0	0		7.4096e-05	0	0	0	0.00036914	0	5.70077e-05	0	0	0		0	0	3.11779e-05	0	0	0	0.000182983	0	0	5.69606e-05		0	0	0	0	0.000534474	0.000100321	0.00132392	0	0	0
>SD_Ssd-12947	0	0	0	0	0	0	0	0.000146449	0	0		0	0	0	0	0	0	0	9.99151e-05	0.000301169	5.58082e-05		0	0	0	0	0	0	0	0	0.000127948	0		0	0	0	0	0	0	0	0.000477783	2.58398e-05	0
>SD_Ssd-12948	0	0	4.16571e-05	0	0	0	0	0	0	0		4.93974e-05	0.000383468	0.000121902	0	0	5.6899e-05	0	0	0	0		0	0	3.11779e-05	0	0	0	0	0	0	0		0	9.29598e-05	0	0	0.000106895	0	0.000110327	0	0	0
>SD_Ssd-12949	0	0.000103684	0	0	0	0.00137673	0	0	7.60572e-05	0		4.93974e-05	0	0	2.8023e-05	0	0	5.70077e-05	0	6.02337e-05	8.37124e-05		0	0.00018743	0	0	0	0	0	5.24769e-05	0	0.000113921		0	3.09866e-05	0	0	0	0	0	0	0	0
>SD_Ssd-12950	0	0	2.08286e-05	0	0	0	0	9.76324e-05	0	0		2.46987e-05	0	0	0	0	0	2.85038e-05	0.000149873	6.02337e-05	0.000111616		0	6.24766e-05	0	0	0	0	0	0.000104954	8.52988e-05	0		0	0	0	0	0	0	0	0.000238892	0	0
>SD_Ssd-12951	0	0	0	0	0	0	0	0	0	0		0	0	0	0	0	0	2.85038e-05	0	0	8.37124e-05		0	0	0	0	0	0	0	0.000629723	0.000170598	0		0	0	0	0	0	0	0	0	0	0
>SD_Ssd-12952	9.51656e-05	0	0	0	0	0	0.000320044	0	0	0		0	0	0	0	0	0	0	0	0	5.58082e-05		0	0	0	0	0	0	0	0	0.000127948	0		0	0	0	0	0	0	0	0	0	0
>SD_Ssd-12953	0	0	2.08286e-05	0	0	0	0	0	0	0		0	0.000298253	4.06339e-05	0	0	0	2.85038e-05	0	0	0		0	0.000312383	0	0	0	0	0.000365965	0	0.000127948	0		0	0	0	0	0	0.000200642	0	0	0	0
>SD_Ssd-12954	0	0.000172807	0	0	0	9.83381e-05	0	0	7.60572e-05	0		0	0	0	0	0	0	0	0	0	8.37124e-05		0	0	0	0	0	0	0	0	0	0		0	0	0	0	0	0.000100321	0	0	0.000258398	0
>SD_Ssd-12955	0.000475828	0	0	0	0	0	0	0	0	0		0	4.26076e-05	0	0	0	0	0	0	0	0.000362754		0	0	0	0	0	0	0	0	0	0		0	0	0	0	0.000213789	0	0	0	0	0
>SD_Ssd-12956	9.51656e-05	0	4.16571e-05	0	0	0	2.28603e-05	0	0	0		0	0	0	0	0	0	2.85038e-05	4.99575e-05	6.02337e-05	2.79041e-05		0	0.000124953	0	0	0	0.000262605	0	0.000104954	0	0.000113921		0.000135141	0	0	0	0	0.000200642	0	0	5.16796e-05	0
>SD_Ssd-12957	0.00123715	0	0	0	0	0	0	0	0	0		2.46987e-05	4.26076e-05	0	0	0	0	0	0	0	0		0	0	0	0.000185448	0.00013598	0.000787815	0	5.24769e-05	0	0		0	0	0	0	0	0	0	0	0	0
>SD_Ssd-12958	0	0	0.000249943	0	0	0.000196676	0	4.88162e-05	7.60572e-05	0		0	0	0	0	0	0	0	0	0	0		0	0	3.11779e-05	0	0	0.00052521	0	5.24769e-05	0.000127948	5.69606e-05		0	0	0	0	0	0.000300963	0	0	0	0
>SD_Ssd-12959	0	0.000552983	4.16571e-05	0	0	0	0	0	0	0		0	0	0	0	0	0	0	0	0	0		0	0	0	0	0	0	0	5.24769e-05	0	0		0	0	0	0	0	0	0	0	0	0
>SD_Ssd-12960	0	0.000103684	0	9.63484e-05	0	0.000590029	0	4.88162e-05	0	0		7.4096e-05	8.52152e-05	8.12678e-05	2.8023e-05	0	0	2.85038e-05	0	0	0		0	0	0	0	0	0.000262605	0	0	0	0		4.50471e-05	3.09866e-05	0	0.000100956	0.000106895	0.000300963	0	0	0	0
>SD_Ssd-12961	9.51656e-05	3.45614e-05	0	0	0	0	0	0	0	0		7.4096e-05	4.26076e-05	0	5.6046e-05	0	0	0	0	0	0		0	0	0.000218245	0.000123632	0.000679902	0	0.000182983	0	0	5.69606e-05		0	0.000123946	7.02543e-05	3.36519e-05	0.000106895	0	0.000110327	0	0	0
>SD_Ssd-12962	0	3.45614e-05	0	0	7.06314e-05	0	0	0	0	0		4.93974e-05	0	0.000406339	0	9.2285e-05	5.6899e-05	0	0	0	0		0	0	0	0.000123632	0	0	0	0	0	0		0	3.09866e-05	0	6.73038e-05	0	0	0	0	0	0
>SD_Ssd-12963	0	0	0	0	0	0	2.28603e-05	4.88162e-05	0	0		0	0	4.06339e-05	0	0	0	0	4.99575e-05	6.02337e-05	0		0.00022792	0	0	0	0	0	0	5.24769e-05	0.000170598	0		0	0	0	0	0	0	0	0.000119446	0.000129199	0
>SD_Ssd-12964	0	0	0.000270771	9.63484e-05	0	0	0	0	0	0		4.93974e-05	0	0	0	0	0	0	0	0	0		0	0	0	6.18162e-05	0	0	0	5.24769e-05	0	0		0	0	0	0	0	0	0	0	0	0
>SD_Ssd-12965	0	0	0	0	0	0	0	0	0	0		0	0	0	0	0	0	0	0	6.02337e-05	0.000334849		0	0	0	0	0	0	0	0	0	0		0	0	0	0	0	0	0	0.000477783	2.58398e-05	0
>SD_Ssd-12966	0	0	0	0	0	0	0	9.76324e-05	0	0		0	0	0	0	0	0	5.70077e-05	0	0	0.000306945		0	0	0	0	0	0	0	0.000104954	4.26494e-05	0		0	0	0	0	0	0	0	0	0	0
>SD_Ssd-12967	0	0	4.16571e-05	0	0	0	0	0.00039053	0.000380286	0		0	4.26076e-05	0	0	0	0	0	0	6.02337e-05	0		0	0	0	6.18162e-05	0	0	0	0	0	0		0	0	0	0	0	0	0	0	0	0
>SD_Ssd-12968	9.51656e-05	6.91228e-05	0.000124971	0	0.000141263	0	0	0	0	0		0	8.52152e-05	0	0	0	0	0	4.99575e-05	6.02337e-05	0		0.00011396	0	0	0	0	0	0	0.000104954	0	0		0	3.09866e-05	0	3.36519e-05	0	0	0	0	0	0
>SD_Ssd-12969	0	3.45614e-05	0	0	0	0	0	0	0	0		0.000123493	8.52152e-05	0.000121902	0	0	5.6899e-05	0	0	0	0		0	0	0	0	0	0	0	0	0	0		9.00941e-05	0.000154933	0	0	0	0	0	0	0	0
>SD_Ssd-12970	0	0	6.24857e-05	0	0	0	0	0	0	0.000154577		0	4.26076e-05	0	2.8023e-05	0	0	8.55115e-05	0	6.02337e-05	2.79041e-05		0	0	0	0	0	0	0	5.24769e-05	0	0		0	0	0	0	0	0	0.000110327	0	0	0.000185736
>SD_Ssd-12971	9.51656e-05	0	0	0	0	0	0	0	0	3.86444e-05		0.000123493	4.26076e-05	0	0	0	0	5.70077e-05	0	6.02337e-05	2.79041e-05		0	0	0	0	0	0	0	0.000104954	0.000127948	5.69606e-05		0	0	0	0	0.000855158	0.000601926	0	0	0	0
>SD_Ssd-12972	0	6.91228e-05	0.000187457	9.63484e-05	0.000353157	0	9.14411e-05	0	0	0		0	0	0	0	0	0	0	0	0	0		0	0	0	0	0	0	0.000182983	0	0	0		0	0	7.02543e-05	0	0	0	0	0	0	0
>SD_Ssd-12973	0.000190331	3.45614e-05	2.08286e-05	0	0	0	0	0	0	0		0.000148192	0	0	0	0	0	0	0	0	0		0	0	0	0	0.00013598	0	0	0	0	0		0	0.000123946	0	0.000134608	0.000106895	0	0	0	0	0
>SD_Ssd-12974	0	3.45614e-05	0	0	0	0.000196676	0	0	0.000152114	0		0	0	0	0	0	0	0	0	6.02337e-05	2.79041e-05		0	0	0	0	0.00013598	0	0	0.000262385	0.000127948	0.000227842		4.50471e-05	0	0	0	0	0	0	0	0	0
>SD_Ssd-12975	0	0	4.16571e-05	9.63484e-05	0	0	0	0	0	0		2.46987e-05	0	0	0	9.2285e-05	0	5.70077e-05	0	0.000120467	0.000195329		0	0	0	0	0	0	0.000182983	0	0	0		0	0	0	0	0	0	0	0	5.16796e-05	0
>SD_Ssd-12976	9.51656e-05	3.45614e-05	0.0001458	0	7.06314e-05	0.000983381	2.28603e-05	0	7.60572e-05	0		0	0	4.06339e-05	0	0	0.000113798	5.70077e-05	0	0	0		0	0	0	0	0	0	0	0	0.000127948	5.69606e-05		0	0	0	0	0	0	0	0	0	0
>SD_Ssd-12977	9.51656e-05	0	6.24857e-05	0	0	0	0	0	0.000304229	0		2.46987e-05	4.26076e-05	4.06339e-05	2.8023e-05	0	0	0	0	6.02337e-05	0		0	0	0	0.000185448	0	0	0	0	0	0		0	0	0	0	0	0	0.000110327	0	0	0
>SD_Ssd-12978	0	0	0.000104143	0	0	0	0	0	0.0005324	0		0	0	0	2.8023e-05	0	0	2.85038e-05	0	0	2.79041e-05		0	0	0	0	0	0	0	0	8.52988e-05	0		0	0	0	0	0	0	0	0	0	0
>SD_Ssd-12979	9.51656e-05	0	0.000166628	0	0.000141263	0	0	0	0	3.86444e-05		0	0	4.06339e-05	0	0	0.000113798	0	0	0	2.79041e-05		0	0	0	6.18162e-05	0.00013598	0	0	0.000209908	0	0		0	0	0	0	0	0	0	0	0	0
>SD_Ssd-12980	9.51656e-05	0	0	9.63484e-05	0	0	0	0	0.000152114	0		2.46987e-05	0	0	5.6046e-05	9.2285e-05	0	0	0	0	0		0	0	6.23558e-05	0	0	0	0	0	0	5.69606e-05		0	9.29598e-05	0	0.00016826	0	0	0.000110327	0	0	0
>SD_Ssd-12981	0	0	0	0	0	0	0	0	0	0		0	4.26076e-05	0	0	0	0	2.85038e-05	0	6.02337e-05	0.000111616		0	0	0	0.000247265	0	0	0	0	0	0		0	0	0	0	0	0	0	0	0.000155039	0
>SD_Ssd-12982	0	0	0	9.63484e-05	0	0	0	0	0	0		0	0	0	0	0	0	0	0	0	0		0	0	0.000187067	0	0	0	0	0	0	0		0	6.19732e-05	0	0.000471127	0	0	0	0	0	0
>SD_Ssd-12983	0	0	0.000104143	0	0	0	4.57206e-05	0	7.60572e-05	0		0	0	4.06339e-05	0	0	0	0	0	0	2.79041e-05		0.00011396	0	0	0	0	0	0	0	4.26494e-05	0		0	0	0	0	0	0	0	0	0	0.000464339
>SD_Ssd-12984	0	3.45614e-05	0.0001458	9.63484e-05	0	0	0	0	0	0		0	0	0	0	0.00018457	0	2.85038e-05	0	6.02337e-05	8.37124e-05		0	0	0	0	0	0	0	5.24769e-05	4.26494e-05	5.69606e-05		0	0	0	0	0	0	0	0	0	0
>SD_Ssd-12985	0	0.000172807	0	0	0	0	0	0	0.000304229	3.86444e-05		0	0	0	0	0	0	0	0	0	0		0	0	0	0	0	0	0.000182983	0	8.52988e-05	0.000113921		0	6.19732e-05	0	0	0	0	0	0	0	0
>SD_Ssd-12986	0	0	0.000124971	0	0	0	0	0	0	0.000154577		0	4.26076e-05	0	0	0	0	0	0	0	2.79041e-05		0	0	0	0	0.000815883	0	0.000182983	0	0	0.000113921		0	0	0	0	0	0	0	0	0	0.000185736
>SD_Ssd-12987	0	0	0	0	0	0	2.28603e-05	0	0.000456343	0		2.46987e-05	0	0	0	0	0	5.70077e-05	0	0	5.58082e-05		0	0	0	0	0.00013598	0	0	0	0	0		0	0	0	3.36519e-05	0	0.000100321	0.000110327	0	7.75194e-05	0
>SD_Ssd-12988	0	6.91228e-05	6.24857e-05	0	0	0.000196676	0	0	0.000304229	7.72887e-05		0	0	0	0	0	0.000113798	2.85038e-05	4.99575e-05	6.02337e-05	2.79041e-05		0	0	0	0	0	0	0	0	8.52988e-05	0		0	0	0	0	0	0.000100321	0	0	0	0
>SD_Ssd-12989	9.51656e-05	3.45614e-05	6.24857e-05	0	0	0	0	0	0	0		4.93974e-05	0.000213038	0	0	0	0	2.85038e-05	0	0	2.79041e-05		0	0	0	0	0	0	0	5.24769e-05	4.26494e-05	0		0	0	0	0	0	0	0	0	0	9.28678e-05
>SD_Ssd-12990	0	0	2.08286e-05	0	7.06314e-05	9.83381e-05	0	0	0	0		0	0	0	0	0	0	0	0	0	0		0	0	0	0	0.000271961	0	0.000182983	0.0006822	8.52988e-05	0		0	0	0	0	0	0.000100321	0	0	0	0
>SD_Ssd-12991	9.51656e-05	0	2.08286e-05	9.63484e-05	0	0.000590029	0.000137162	0	0	0		0	4.26076e-05	0	0	0	0	2.85038e-05	0	0	5.58082e-05		0	6.24766e-05	0	0	0	0.000262605	0	5.24769e-05	8.52988e-05	0		0	0	0	0	0	0.000100321	0	0	0	0
>SD_Ssd-12992	9.51656e-05	0	0	0	0	0	0	0	0	0		0	4.26076e-05	0	0	0	0	2.85038e-05	4.99575e-05	0	0.000334849		0	0	0	0	0	0	0	0	0	0		0	0	0	3.36519e-05	0	0.000100321	0	0	0	0
>SD_Ssd-12993	0	0	0	0	0	0.000196676	0	0.000292897	0	0		0	0	0	0	0	0	0	0	0.000120467	5.58082e-05		0	0	0	0	0	0.000262605	0	0.000314861	4.26494e-05	0		0	0	0	0	0	0	0	0	0	0
>SD_Ssd-12994	0	0	0	0	0	0	2.28603e-05	0	0	7.72887e-05		0	0	4.06339e-05	0	0	0	0	0	6.02337e-05	0.000167425		0	0	0	0	0	0	0	0	8.52988e-05	0		0	0	0	0	0	0	0	0	0.000103359	0
>SD_Ssd-12995	0	0	0	0	0	0	0	0	0	0		0	0	0	0	0	0	0	4.99575e-05	6.02337e-05	5.58082e-05		0	0	0	0	0	0	0	0.000472292	0.000127948	0		0	0	0	0	0	0	0	0	2.58398e-05	0
>SD_Ssd-12996	0.000190331	0	2.08286e-05	0	0	0	0	0	7.60572e-05	0		2.46987e-05	4.26076e-05	8.12678e-05	5.6046e-05	0	0	2.85038e-05	0	0	0		0	6.24766e-05	9.35337e-05	0	0.000951863	0	0	0	0	0.000170882		0	3.09866e-05	0	0	0.000106895	0	0.000110327	0	0	0
>SD_Ssd-12997	9.51656e-05	0	2.08286e-05	0	0	0	2.28603e-05	0	7.60572e-05	0		0	0	0	0	0	0	2.85038e-05	9.99151e-05	0	0		0.00011396	0.000312383	0	6.18162e-05	0	0	0	5.24769e-05	0	5.69606e-05		0	0	0	3.36519e-05	0	0	0	0	0	0
>SD_Ssd-12998	0	0	0	0	0	0	0	0	0	3.86444e-05		0	0	0	0	0	0	5.70077e-05	4.99575e-05	0	0		0	0.000562289	0	0	0	0	0	0.000104954	4.26494e-05	0		0	0	0	0	0	0	0	0.000119446	0	0
>SD_Ssd-12999	0	0	6.24857e-05	0	0.000141263	0.000885043	0	0	7.60572e-05	0		0.000123493	0	4.06339e-05	0	0	0	0	0	0	0		0.00022792	0.000124953	0	0	0.00013598	0.000262605	0	0	8.52988e-05	5.69606e-05		0	0	0	0	0.000106895	0	0	0	0	0
>SD_Ssd-13000	0.000190331	3.45614e-05	4.16571e-05	0	0	0	0	4.88162e-05	7.60572e-05	0		0	0	4.06339e-05	0	0	0	8.55115e-05	0	6.02337e-05	2.79041e-05		0	0	0	0	0	0	0	5.24769e-05	4.26494e-05	0		0	0	0	3.36519e-05	0	0	0	0	2.58398e-05	0
>SD_Ssd-13001	0	0	2.08286e-05	0	0	0	0	0	0	0		0	0.00017043	0	0.000252207	0	0	0	0	0	0		0	0	0	0	0	0	0	0	0	0		0	6.19732e-05	0	3.36519e-05	0.000106895	0	0	0	0	0
>SD_Ssd-13002	0	0	0	0	0	0	0	0	0	0		0	0	0	0	0	0	0	4.99575e-05	6.02337e-05	2.79041e-05		0	0	0	0	0	0	0	0	4.26494e-05	0		0	0	0	0	0	0	0	0.0015528	0	0
>SD_Ssd-13003	0	0	0	0	0	0	0	0.000292897	7.60572e-05	0		0	0	0	0	0	0	0	0	0	0		0	0	0	0	0.0013598	0.000262605	0	0.000262385	0	0.000227842		0	0	0	0	0	0	0	0	0	0
>SD_Ssd-13004	0	0.000276491	6.24857e-05	0.000192697	0	0	0	0	0	0		0	0	0	0	0	0	0	0	0	0		0	6.24766e-05	0	6.18162e-05	0	0	0.000182983	0	0	0		0	0	0	0	0	0	0	0	0	0
>SD_Ssd-13005	9.51656e-05	0	0	0	0	0	0	0	0	0		0	0	0	0	0	0	0	0	0	8.37124e-05		0	0	0	0.000618162	0	0	0	0	0	0		0	0	0	3.36519e-05	0	0	0	0	0	9.28678e-05
>SD_Ssd-13006	0	0	0	0	0	0	0	0	0	0		0	0	0	0	0	0	5.70077e-05	0.00019983	0	0		0	0	0	0	0	0	0	0	0	0		0	0	0	3.36519e-05	0.000427579	0	0.000110327	0	0.000180879	9.28678e-05
>SD_Ssd-13007	0	3.45614e-05	0.0002916	0	0	9.83381e-05	0	0	0	3.86444e-05		0	0	0	0	0	0	0	0	0	0		0	0	0	0	0.00149578	0	0	0	0	0		0	0	0	0	0	0	0	0	0	0
>SD_Ssd-13008	0	0	2.08286e-05	0	0	0	0	0	0	0		0	0	4.06339e-05	2.8023e-05	0	0	0	0	6.02337e-05	0		0	0	0	0	0	0	0	0.000262385	4.26494e-05	0.000170882		0	3.09866e-05	0	3.36519e-05	0	0	0	0	2.58398e-05	0
>SD_Ssd-13009	9.51656e-05	0	8.33142e-05	0	0	0	0	0	0	7.72887e-05		0	0.000213038	0	0	0	5.6899e-05	0	0	6.02337e-05	2.79041e-05		0	6.24766e-05	0	0	0.000271961	0	0	0	0	0		4.50471e-05	0	0	0	0	0	0	0	0	0
>SD_Ssd-13010	0	3.45614e-05	0	9.63484e-05	0	0	0	4.88162e-05	0	3.86444e-05		0	8.52152e-05	4.06339e-05	0	0	5.6899e-05	2.85038e-05	0	0	2.79041e-05		0	0	0	0	0	0.000262605	0	0.000209908	4.26494e-05	5.69606e-05		0	0	0	0	0	0.000100321	0.000110327	0	0	0
>SD_Ssd-13011	0	3.45614e-05	0	0	0	0	0	0	0	7.72887e-05		0	8.52152e-05	4.06339e-05	2.8023e-05	0	0	0.000199527	0	0	0		0	0	0	0	0	0	0	0	0	0		0	0	0	0	0	0	0.000110327	0	0	9.28678e-05
>SD_Ssd-13012	0	0	0	0	0	0	0	0.000732243	0	0		0	0	0	0	0	0	0	0	0	0		0	0	0	0	0	0	0	5.24769e-05	0	0		0	0	0	0	0	0	0	0	0	0
>SD_Ssd-13013	9.51656e-05	0	0	0	0	0	2.28603e-05	0	0	0.000347799		0	0	0	0	0	0	0	0	0	0		0	0	0	0	0	0	0	0	0	0.000227842		0	0	0	0	0	0	0	0	2.58398e-05	0
>SD_Ssd-13014	0	0	0	0	7.06314e-05	0	0	0	0	0		2.46987e-05	0	0	0	0.00018457	0.000113798	0.000313542	0	0.000240935	0		0	0	0	0	0.00013598	0	0	0	0	0		0	0	0	0	0.000320684	0.000100321	0	0	0	0
>SD_Ssd-13015	0	0	0	0	0	0	0	9.76324e-05	0	0		0	8.52152e-05	4.06339e-05	0	0	0	0	9.99151e-05	0	0.000251137		0	0	0	0	0	0	0	0	0	0		0	0	0	0	0	0	0	0	0	0
>SD_Ssd-13016	0	0	0	0	0	9.83381e-05	0.000297184	0	0	0		0	0	0	0	0	0	2.85038e-05	0	0	0		0	0	0	0	0	0	0.000182983	0	0	0		0	0	0	0	0	0.000100321	0	0	2.58398e-05	0
>SD_Ssd-13017	0	3.45614e-05	2.08286e-05	0.000289045	0	0	0	0	7.60572e-05	0		0	8.52152e-05	0	0	0	0	0	0	6.02337e-05	2.79041e-05		0	0	3.11779e-05	0	0	0	0	0	4.26494e-05	0		0	3.09866e-05	0.000140509	6.73038e-05	0	0.000200642	0	0	0	0
>SD_Ssd-13018	0	0	0.000104143	9.63484e-05	0	0	0	0	0	0		0	0.00017043	0	2.8023e-05	0	5.6899e-05	0	0	6.02337e-05	0		0.00011396	0	0	0	0	0	0	0.000104954	0	0		0	0	0	0	0	0.000100321	0	0	0	9.28678e-05
>SD_Ssd-13019	0	0	0	0	0	0	0	0	0	0		0	0	0	0	0	0	0	0	0	0		0	0	0	0	0	0	0	0	0	0		0	0	0	0	0	0	0	0	0.000413437	0
>SD_Ssd-13020	0	0	0	9.63484e-05	0	0	0	0.000292897	0.000152114	0		0	0	0	0	0	0	0	0	0	0		0	0.000124953	0	0	0	0	0	0.000157431	4.26494e-05	0		0	0	0	0	0	0	0	0	2.58398e-05	0
>SD_Ssd-13021	0	0	0	9.63484e-05	0	0	0	0	0	3.86444e-05		0	0	0	0	0	0	2.85038e-05	0	0	0		0	0.00018743	0	0	0	0	0	0	8.52988e-05	0		0	9.29598e-05	0	6.73038e-05	0	0	0.000220653	0	2.58398e-05	0
>SD_Ssd-13022	0	3.45614e-05	8.33142e-05	9.63484e-05	0	0	0	4.88162e-05	0	0		2.46987e-05	8.52152e-05	0	0	9.2285e-05	0	2.85038e-05	0	6.02337e-05	0		0	0	0.000124712	6.18162e-05	0.00013598	0.000787815	0	0	0	5.69606e-05		0	3.09866e-05	7.02543e-05	0	0	0.000100321	0	0	0	0
>SD_Ssd-13023	0	0	0	0	0	0	0	0	7.60572e-05	0.000463732		0	0	0	0	0	0	0	0	0	0		0	0	0	0	0	0	0	0	8.52988e-05	5.69606e-05		0	0	0	0	0.000106895	0	0	0	0	0
>SD_Ssd-13024	0	0	0	0	0	0	0	0	0	0.000115933		0	4.26076e-05	0	0	0	0	0	0	0	0.000111616		0	0	0	0	0	0	0	0	0.000255896	0		0	0	0	0	0	0	0	0.000119446	2.58398e-05	0
>SD_Ssd-13025	0	0	0	0	0	0	0	0.000585794	7.60572e-05	0		0	0	0	0	0	0	0	0	6.02337e-05	0		0	0	0	0	0	0	0	0	0	0		0	0	0	0	0	0	0	0	5.16796e-05	0
>SD_Ssd-13026	0	0	0	0	0	0	0	0	0	0		0	0	0	0	0	0	0	0	0	0		0	0	0	0	0.000271961	0	0	0.000839631	0	0		0	0	0	0	0	0	0	0	0	0
>SD_Ssd-13027	0	3.45614e-05	0.0001458	0	0	0	0	0	0	3.86444e-05		0	0	0	0	0	0	0	0	0	0		0	0	0	0	0.000271961	0	0	5.24769e-05	4.26494e-05	0.000170882		0	0	0	0	0.000106895	0	0	0	0	0.000185736
>SD_Ssd-13028	0	0	2.08286e-05	0	0	0	0	0	0	0		0	0	0	0	0	5.6899e-05	0	0	6.02337e-05	8.37124e-05		0	0	0	6.18162e-05	0	0	0	5.24769e-05	4.26494e-05	0.000170882		0	0	0	0	0	0	0	0	0.000129199	0
>SD_Ssd-13029	0.000190331	0	0	0.000192697	0	0.000393352	0	4.88162e-05	0.000152114	0		2.46987e-05	4.26076e-05	0	0	0	0	0	0	0	0		0	6.24766e-05	0	0	0.000271961	0	0	0	0.000170598	0		0	3.09866e-05	0	0	0	0	0	0	0	9.28678e-05
>SD_Ssd-13030	0	0	4.16571e-05	9.63484e-05	0	0.000196676	0	4.88162e-05	0.000456343	0		0	0	0.000162536	0	9.2285e-05	0	0	0	0	0		0	0	0	0	0.000407941	0	0	0.000104954	0	0		0	0	0	0	0	0.000200642	0	0	0	0
>SD_Ssd-13031	0	0	0.0001458	0	0	0	0	0.000146449	0.000304229	0		0	0	0	0	0	0	0	0	0	0		0	0	0	0	0	0.00315126	0	5.24769e-05	0	0		0	0	0	0	0	0	0	0	2.58398e-05	0
>SD_Ssd-13032	0	0	0	0	0	0	0	0	0	0		0.000172891	0	8.12678e-05	0	0	5.6899e-05	0	4.99575e-05	0	0		0	0	0	0	0	0	0	0	0	0		4.50471e-05	3.09866e-05	0	3.36519e-05	0.000106895	0	0.000110327	0	0	9.28678e-05
>SD_Ssd-13033	0	0	0.000166628	0	0	0	0	0	0	0		0	0	0	0	0	0	0	0	0	0		0.00022792	0	0	0	0.00013598	0	0	5.24769e-05	0	5.69606e-05		0	0	0	6.73038e-05	0	0	0	0	0	9.28678e-05
>SD_Ssd-13034	0	0	0	0	0	0	0	0	0.000228172	0		0	0.00017043	8.12678e-05	0	0	0	0	0	0	0		0	0	0	0	0	0	0	0	0	0		0	0	0	0	0	0	0.000661959	0	0	0
>SD_Ssd-13035	0	0	6.24857e-05	0	0	0.000295014	2.28603e-05	0	0.000228172	0		2.46987e-05	0	0	0	0	0	0	0	0	2.79041e-05		0	0	0	0	0.000679902	0	0	0	4.26494e-05	0		0	0	7.02543e-05	0	0.000106895	0	0	0	0.000103359	0
>SD_Ssd-13036	0	0	0	0	0	0	0	0	0	0		0	0.000213038	4.06339e-05	0	0	0.000170697	0	0	0	0		0	0	3.11779e-05	6.18162e-05	0	0	0	0	0	0		0	0	0	0.000201911	0.000641368	0.000601926	0	0.000238892	0	0
>SD_Ssd-13037	0	0	8.33142e-05	0	7.06314e-05	0	0	0	0	0		0	0	0	0	0	5.6899e-05	0	0	0	0		0	0	0	0	0	0	0	0.000472292	0	0		0	6.19732e-05	0	0	0	0	0	0	0	0
>SD_Ssd-13038	0	0	0	0	0	0	0	9.76324e-05	0	0		0	0	0	0	0	0	5.70077e-05	0	0	8.37124e-05		0	0	0	0	0	0	0	0.000262385	0.000127948	0		0	0	0	0	0	0	0	0	0	0
>SD_Ssd-13039	0	0	0	0	0	9.83381e-05	0	0	0	0		0	0.000340861	4.06339e-05	0	0	0.000113798	2.85038e-05	0	0	0		0	6.24766e-05	0	0	0	0	0.000182983	0	0.000127948	0		0	0	0	0	0	0.000401284	0	0	0	0
>SD_Ssd-13040	0	0	0	0	0	0	0	0	0	0		0	0	0	0	0	0	0	4.99575e-05	0	8.37124e-05		0.00102564	0	0	0	0	0	0	0	0	5.69606e-05		0	0	0	0	0	0	0	0	2.58398e-05	0
>SD_Ssd-13041	0	0	8.33142e-05	0	0	0	0	0	0	0		0	0	4.06339e-05	0	0	0	0.000114015	0	6.02337e-05	2.79041e-05		0	0	0	0	0.000271961	0	0	0	4.26494e-05	0		0	0	0	3.36519e-05	0.000106895	0	0	0	2.58398e-05	9.28678e-05
>SD_Ssd-13042	0	0	2.08286e-05	0.000192697	0	0	6.85808e-05	0	0	7.72887e-05		0	0.000127823	0	0	0	0	0	0	0	0		0	0	0	0	0	0	0	0	0	0		0	0	0	3.36519e-05	0	0	0	0	7.75194e-05	0
>SD_Ssd-13043	0	0	0	0	0	0	0	0	0	0		9.87947e-05	0	8.12678e-05	2.8023e-05	9.2285e-05	0	0	0	0	0		0	0	0	0	0	0	0	0	0	0		0	0.000123946	0.000140509	3.36519e-05	0	0.000100321	0.000110327	0	0	0
>SD_Ssd-13044	0	6.91228e-05	0	0	0	0	0	0	0	0		2.46987e-05	4.26076e-05	0	0	0	0	0	0	6.02337e-05	0		0	0	0	0	0.000407941	0	0	0	4.26494e-05	0		0	0.000216906	0	6.73038e-05	0	0.000100321	0	0	0	0
>SD_Ssd-13045	0	3.45614e-05	2.08286e-05	0	0	0	0	0	0	0		2.46987e-05	0	0	0	0	5.6899e-05	0	0	6.02337e-05	2.79041e-05		0	0	3.11779e-05	0	0.000271961	0	0	5.24769e-05	0	5.69606e-05		0	3.09866e-05	0	0.000235563	0	0.000200642	0	0	0	0
>SD_Ssd-13046	0	0	0	0	0	0	0	0	0	0		0	0	0	0	0	0	0	0	6.02337e-05	0		0	0	0	0	0	0	0	0	0	0		0	0	0	0	0	0	0	0	0.000361757	0
>SD_Ssd-13047	0	0	0	0	0	0	0	0.000195265	7.60572e-05	0		0	0	0	0	0	0	0	0	6.02337e-05	0		0	0	0	0	0	0	0	0	0.000213247	0		0	0	0	0	0	0	0	0	0.000103359	0
>SD_Ssd-13048	0.000380662	6.91228e-05	4.16571e-05	0	7.06314e-05	0	0	4.88162e-05	0	0		0	0	0	0	0	0	5.70077e-05	9.99151e-05	0	0		0	6.24766e-05	0	0	0	0	0	0	0	0		0	0	0	0	0	0	0	0	2.58398e-05	0
>SD_Ssd-13049	0	0	0	0	0	0.000196676	4.57206e-05	0	0	0		9.87947e-05	4.26076e-05	0	2.8023e-05	9.2285e-05	0	2.85038e-05	0	6.02337e-05	0		0	0	0	0	0.000271961	0.000262605	0	5.24769e-05	0	0		0	0	0	0	0	0.000100321	0	0	5.16796e-05	0.000185736
>SD_Ssd-13050	9.51656e-05	0	0	0	0	0	0	0	0	7.72887e-05		0	0	0	0	9.2285e-05	5.6899e-05	0	4.99575e-05	6.02337e-05	0.000111616		0	0	3.11779e-05	0	0	0.000262605	0	5.24769e-05	4.26494e-05	0		0	0	0	3.36519e-05	0	0.000200642	0	0	5.16796e-05	9.28678e-05
>SD_Ssd-13051	0	0	0	0	0	0	2.28603e-05	0.000341713	0.000152114	0		0	0	0	0	0	0	0	0	6.02337e-05	0		0	0	0	0	0	0	0	0.000104954	4.26494e-05	5.69606e-05		0	0	0	0	0	0	0	0	0	0
>SD_Ssd-13052	9.51656e-05	6.91228e-05	0.000104143	0	0	0	2.28603e-05	0	0.000152114	0		0	8.52152e-05	0	0	0	0	0	0	0	0		0	0	0	0	0.00013598	0.000262605	0	0	0	5.69606e-05		0	0	0	0	0.000320684	0	0	0	2.58398e-05	0
>SD_Ssd-13053	0	6.91228e-05	2.08286e-05	0	0	0.000295014	0	0	7.60572e-05	3.86444e-05		4.93974e-05	8.52152e-05	0	0	0	0	2.85038e-05	4.99575e-05	0	2.79041e-05		0.00011396	6.24766e-05	3.11779e-05	0	0.00013598	0	0	5.24769e-05	0	0		0	0	0	0	0	0	0	0	0	0
>SD_Ssd-13054	0	0	0.000104143	0	0	0.000393352	0	0	0	0		0	0.000213038	0	0	0	0	0	0	0	0		0	0	0	0	0.00108784	0	0	0.000104954	4.26494e-05	0		0	3.09866e-05	0	3.36519e-05	0	0	0	0	0	0
>SD_Ssd-13055	0.00114199	0	0	9.63484e-05	0	0	0	0	0	0		0	4.26076e-05	0	0	0	0	0	0	0	0		0	0	0	6.18162e-05	0	0	0	0	0	0		0	0	0	0	0	0	0	0	0	0
>SD_Ssd-13056	0	0	4.16571e-05	0	0	0.000196676	2.28603e-05	4.88162e-05	0	0		0	0	0	0	0	0	0	9.99151e-05	0	0		0	0.000374859	0	0	0	0	0	5.24769e-05	4.26494e-05	0		0	0	0	3.36519e-05	0	0	0	0	0	0
>SD_Ssd-13057	0	0	0	0	0	0	0	0	0	0		0	0	0	0	0	5.6899e-05	0	0	0	0.000418562		0	0	0	0	0	0	0	0	0	0		0	0	0	0	0	0	0	0	0	0
>SD_Ssd-13058	0	0	2.08286e-05	0	0	0	0	0	0	0		0	0	0	0	0	0	0	0	0.000240935	8.37124e-05		0	0	0	0	0	0	0	0.000104954	0.000127948	0		0	0	0	0	0	0	0	0	5.16796e-05	0
>SD_Ssd-13059	0	0	0	0	0	0	0	0	0	0		0	0	0	0	0	0	0	0	0	0		0	0	0	0	0	0	0	0.0006822	4.26494e-05	0		0	0	0	0	0	0	0	0	2.58398e-05	0
>SD_Ssd-13060	9.51656e-05	0	4.16571e-05	0	0	0.000196676	0	4.88162e-05	0	0		0	0	0	0	0	0	0	0	6.02337e-05	8.37124e-05		0	0.000374859	0	0	0	0	0	0	4.26494e-05	0		0	0	0	0	0	0	0	0	0	0
>SD_Ssd-13061	0	0	0.0001458	0	0	0	4.57206e-05	9.76324e-05	0	0		0	4.26076e-05	0	0	0	0	2.85038e-05	0	0	0		0	0	3.11779e-05	0	0	0.000262605	0	0.000104954	0	0		0	0	0	0	0	0.000100321	0	0	0	0
>SD_Ssd-13062	9.51656e-05	0	0	0	0	0	0	0	0	0		0	4.26076e-05	4.06339e-05	0	0	0	0	4.99575e-05	0.000180701	0		0	0	0	0.000185448	0	0	0	0	0	0		0	0	0	0.000134608	0	0.000100321	0	0	2.58398e-05	0
>SD_Ssd-13063	0.000190331	0	0	0	0	0	0	0	0	0		7.4096e-05	0	4.06339e-05	0.000112092	0	0	0	0	6.02337e-05	0		0	0	9.35337e-05	0	0	0	0.000365965	0	0	0		0	3.09866e-05	0	3.36519e-05	0	0	0	0	0	0
>SD_Ssd-13064	0	0	0	0	0	0	0	0.000683427	0	0		0	0	0	0	0	0	2.85038e-05	0	0	0		0	0	0	0	0	0	0	0	0	0		0	0	0	0	0	0	0	0	0	0
>SD_Ssd-13065	0	0	0	9.63484e-05	0	0	0	0	0	0		2.46987e-05	0.000213038	0.000162536	2.8023e-05	0.000276855	5.6899e-05	0	0	0	0		0	0	3.11779e-05	0	0	0	0	0	0	0		4.50471e-05	0	0	0	0	0	0	0.000119446	0	0
>SD_Ssd-13066	0	0	0	0	0	0	0	0	0	0		0	0	0	0	0	0	0.000342046	0	0	2.79041e-05		0	0	0	0	0	0	0	0	0	0		0	0	0	0	0	0	0.000110327	0	0	0
>SD_Ssd-13067	0	0	8.33142e-05	0	7.06314e-05	0.000393352	0	0	7.60572e-05	0		0	0	8.12678e-05	2.8023e-05	0	0	0	0	0	0		0	0	0	0	0.000271961	0	0	0.000209908	0	0		0	0	0	3.36519e-05	0	0.000200642	0	0	0	9.28678e-05
>SD_Ssd-13068	0	3.45614e-05	2.08286e-05	9.63484e-05	7.06314e-05	0	0	0	0	0		0	0.000213038	0	0	0	0	0	0	0	0		0	6.24766e-05	0	0	0.00108784	0	0	0.000104954	4.26494e-05	0.000113921		0	0	0	0	0	0.000100321	0	0	0	0
>SD_Ssd-13069	0	0	8.33142e-05	0	0	9.83381e-05	9.14411e-05	0	7.60572e-05	0		7.4096e-05	0	0	0	0	5.6899e-05	0	0	0	0		0	0	0	0	0.000271961	0.00052521	0	0	0	0		0	0	0	3.36519e-05	0.000106895	0	0	0	2.58398e-05	0
>SD_Ssd-13070	0	0	0	0	0	0.000196676	0	4.88162e-05	0.000152114	0		0	0	0	0	0	5.6899e-05	0	0	0	0		0	6.24766e-05	0	6.18162e-05	0	0	0	0.000419815	0	0		0	0	0	3.36519e-05	0	0	0	0	0	0
>SD_Ssd-13071	0	0	0	0	0	0	0	0	0	0		0.000197589	0	0	0	0.00018457	0	2.85038e-05	0	0	0		0	0	0	0	0	0	0	0	0	0.000113921		0	3.09866e-05	0	0	0	0	0	0	0	0.000185736
>SD_Ssd-13072	0	0	0	0.000192697	0	0	0	0	0	0		7.4096e-05	8.52152e-05	0	0	0	0	0	0	6.02337e-05	0		0	0	0.000124712	0	0	0	0	0	0	0		0	0.000154933	0	3.36519e-05	0.000106895	0	0	0	0	0
>SD_Ssd-13073	0	3.45614e-05	2.08286e-05	0	0	0	0	0	7.60572e-05	0		7.4096e-05	4.26076e-05	4.06339e-05	0	9.2285e-05	0	0	0	0	2.79041e-05		0	0	0	0	0.000815883	0	0	5.24769e-05	4.26494e-05	0		0	6.19732e-05	0	0	0.000106895	0.000100321	0	0.000119446	0	0
>SD_Ssd-13074	0	3.45614e-05	2.08286e-05	0	0	0	0	0	0.000152114	0		0	0	0	2.8023e-05	0	0	0	0	6.02337e-05	0		0	0	0	0	0	0	0	0.000314861	4.26494e-05	5.69606e-05		0	0	0	0	0	0	0	0	0	0
>SD_Ssd-13075	0	3.45614e-05	0.0001458	9.63484e-05	0.000282526	0	0	0	7.60572e-05	0		0	0	0	0	9.2285e-05	0.000341394	2.85038e-05	0	0.000120467	0		0	0	0.000124712	0	0	0	0	0	0	0		0	0	0	0	0	0	0.000110327	0	0	0
>SD_Ssd-13076	0	0	2.08286e-05	0	0	0	0	0	0	0		2.46987e-05	0	8.12678e-05	0.000140115	0	0	0	0	0	0		0	0	0	0	0.00013598	0.000262605	0	5.24769e-05	4.26494e-05	0		0	6.19732e-05	0	3.36519e-05	0	0	0	0	0	0
>SD_Ssd-13077	0	0	6.24857e-05	0	0	0	0	0	0	0		0	0	0	0	0	0	0	0	0	5.58082e-05		0.00011396	0	0	0	0	0	0	0.000104954	0.000255896	0		0	0	0	0	0	0	0	0	0	0
>SD_Ssd-13078	0	0	0	0	0	0	0	0	0	0		0	0	0	0	9.2285e-05	0.000284495	0	0.000149873	0	0.000306945		0	0	0	0	0.000271961	0.00052521	0	0	0	0		0	0	0	0	0	0.000200642	0	0	0	0
>SD_Ssd-13079	0	0	0	0	0	0	0	0	0	0		0	0	0	2.8023e-05	9.2285e-05	0	8.55115e-05	0	0.000120467	8.37124e-05		0	0	0	0	0	0	0.000182983	0	0	0		4.50471e-05	0	0	3.36519e-05	0	0.000300963	0	0	0	0.000185736
>SD_Ssd-13080	9.51656e-05	3.45614e-05	0	0	0	9.83381e-05	0	0	7.60572e-05	0		2.46987e-05	4.26076e-05	4.06339e-05	5.6046e-05	0	5.6899e-05	0	0	0	0		0	0	0.000467669	6.18162e-05	0.00013598	0	0	0	0	0.000113921		0	0	0	0.000100956	0.000106895	0.000100321	0	0	0	0
>SD_Ssd-13081	0	0	0	0	0	0	0	0	0	0		0	0	0	0	0	0	0	0	0.000120467	0.000334849		0	0	0	0	0	0	0	0	0	0		0	0	0	0	0	0	0	0	0	0
>SD_Ssd-13082	0	0	0	0	0	0	2.28603e-05	0	0	0		0	0	0	0	0	0	0	0	0.000301169	0.000111616		0.00011396	0	0	0	0	0	0	5.24769e-05	0	0		0	0	0	0	0.000106895	0	0	0.000238892	0	0
>SD_Ssd-13083	0	0	2.08286e-05	0	0	0	0	0	0	0		0	0	0	0	0	0	2.85038e-05	0	6.02337e-05	0		0	0	0	0	0	0	0	0.000524769	4.26494e-05	0		0	0	0	0	0	0	0	0	0	0
>SD_Ssd-13084	0	0	0	0	0.000423789	0.00049169	2.28603e-05	0	0	0		0	0	0	0	0	0	0	0	6.02337e-05	2.79041e-05		0.00034188	0.000124953	0	0.000123632	0	0	0	0	0	0		0	0	0	0	0	0	0	0.000358337	0	9.28678e-05
>SD_Ssd-13085	0.000285497	0.000103684	2.08286e-05	0	0	0	0	0	7.60572e-05	0		0	0	0	0	0	0	0	0	0	2.79041e-05		0	0	0	0	0.00013598	0	0	5.24769e-05	0	5.69606e-05		0	0	0	0	0	0	0	0	7.75194e-05	0
>SD_Ssd-13086	0	0	0	0	0	0	2.28603e-05	4.88162e-05	0	0		0	0	0	0	0	0	0	0.000249788	0.000240935	2.79041e-05		0	0	0	0	0	0	0	0	4.26494e-05	5.69606e-05		0	0	0	0	0	0.000200642	0	0	0	0
>SD_Ssd-13087	0	0	2.08286e-05	0	0	0	0	0	0	0		2.46987e-05	0	0	0	0	0	0	0	0	0		0	0	0	0	0	0	0	0	8.52988e-05	0		0	0.000309866	0	0	0	0	0	0	0	0
>SD_Ssd-13088	0	3.45614e-05	0.000104143	9.63484e-05	0.000141263	0	2.28603e-05	0	7.60572e-05	7.72887e-05		0	4.26076e-05	0	0	0	0	0	0	0	0		0	0	0	0	0	0	0	5.24769e-05	0	0		0	3.09866e-05	0	0	0	0	0	0	0	0
>SD_Ssd-13089	0.000380662	3.45614e-05	0	0	7.06314e-05	0	0	4.88162e-05	7.60572e-05	3.86444e-05		0	0	8.12678e-05	0	0	0	2.85038e-05	0	0	0		0	6.24766e-05	0	0	0	0	0.000182983	0	4.26494e-05	0		0	0	0	0	0	0	0	0	0	0
>SD_Ssd-13090	9.51656e-05	3.45614e-05	2.08286e-05	0	0	0	0	0	0	3.86444e-05		0	4.26076e-05	0	0	9.2285e-05	0	0	0	0	0		0	0	0	0	0.00149578	0	0	0.000104954	4.26494e-05	0.000170882		0	0	0	3.36519e-05	0	0	0	0	0	0.000185736
>SD_Ssd-13091	0	0	0	0	0	0	0	0	0	0		0	0	0	0	0	0	5.70077e-05	0	0	5.58082e-05		0	0	0	0	0	0	0	0	0	0		0	0	0	0	0	0	0	0	0.000258398	0
>SD_Ssd-13092	9.51656e-05	0	0	0	0	0.000393352	2.28603e-05	0.000146449	0	0		0	0	0	0	0	0	2.85038e-05	4.99575e-05	0	0		0.00011396	6.24766e-05	0	0	0.00013598	0.00105042	0	0.000104954	4.26494e-05	5.69606e-05		0	0	0	0	0	0	0	0	2.58398e-05	0
>SD_Ssd-13093	9.51656e-05	0	0	0	0	9.83381e-05	0	0	0	0		0	0	0	0	0	0	0	0	0	0		0	0	0	0	0	0	0	0.000629723	4.26494e-05	0		0	0	0	0	0	0	0	0	0	0
>SD_Ssd-13094	0	0	0	0	0	0	0	0	0	0		0	0	0	0	0	0	0	9.99151e-05	6.02337e-05	0.000111616		0	0	0	0	0	0	0	0.000157431	0.000170598	0		0	0	0	0	0	0	0	0	0	0
>SD_Ssd-13095	0	0	0	0	0	0	0	0	0.000304229	0.000193222		0	0	0	0	0	0	0	0	0.000180701	5.58082e-05		0	0	0	0	0	0	0	0	0	0		0	0	0	0	0	0	0	0	0	0
>SD_Ssd-13096	0	0	0	0	0	0	0	0	7.60572e-05	0.000193222		0	0	0	0	0	0	0	0	0.000120467	2.79041e-05		0	0	0	0	0	0	0.000548948	5.24769e-05	4.26494e-05	0		0	0	0	0	0	0	0	0	0	0
>SD_Ssd-13097	0	0	0	0	0	9.83381e-05	0	4.88162e-05	0	0		0	0	0	0	0	5.6899e-05	2.85038e-05	0	6.02337e-05	2.79041e-05		0	0.000437336	0	0	0	0	0	5.24769e-05	0	0		0	0	0	0	0	0	0	0	0	0.000185736
>SD_Ssd-13098	0	0	0	0	0	0	0	0.000195265	7.60572e-05	0		0	0	4.06339e-05	0	0	0	0	0	6.02337e-05	0		0	0	0	0	0	0	0	0.000157431	0	5.69606e-05		0	0	0	3.36519e-05	0.000106895	0	0	0	2.58398e-05	0
>SD_Ssd-13099	0	0	2.08286e-05	9.63484e-05	0	0	0	0	0	0		7.4096e-05	4.26076e-05	4.06339e-05	0	0	0	2.85038e-05	0	0	0		0	0	0	0	0	0	0	0	0	0		4.50471e-05	6.19732e-05	7.02543e-05	3.36519e-05	0	0	0	0	0	0
>SD_Ssd-13100	0	0	0	9.63484e-05	0	0	0	0	0	0		4.93974e-05	0	0.000121902	2.8023e-05	9.2285e-05	0	0	0	0	2.79041e-05		0	0	0	0	0	0	0	0	4.26494e-05	0		0	0	7.02543e-05	0	0	0	0.000110327	0.000119446	2.58398e-05	0
>SD_Ssd-13101	0	0	0.0001458	0	0	0	0	0	0	0		0	0	4.06339e-05	0	0	0	2.85038e-05	0	0	0		0.00022792	0	0	0	0	0	0	0.000104954	0	0		0	0	0	0	0	0	0	0	0	0
>SD_Ssd-13102	0	0	0	0	0	0	0	4.88162e-05	0.000152114	0		0	0	0	0	0	5.6899e-05	0	0	0	2.79041e-05		0.00034188	0	0	0.000185448	0	0	0	0.000104954	0	0		0	0	0	3.36519e-05	0	0	0	0	0	0
>SD_Ssd-13103	0	0	0	0	0	0	0	0	7.60572e-05	0		0	0	0	0	9.2285e-05	0	0	9.99151e-05	0.000240935	0.000139521		0	0	0	0	0	0	0	0	0	0		0	0	0	0	0	0	0	0.000119446	0	0
>SD_Ssd-13104	0	0	0	0	0	0	0	0	0	0		7.4096e-05	0.000127823	0.000121902	2.8023e-05	9.2285e-05	5.6899e-05	0	0	0	0		0	0	0	0	0.000271961	0	0	0	0	0		9.00941e-05	0	0	0	0	0	0.000110327	0	0	0
>SD_Ssd-13105	0	0	0	0	0	0	0	0	0	0		9.87947e-05	0.000127823	0	0	9.2285e-05	0	0	0	6.02337e-05	2.79041e-05		0	0	0	0	0	0	0	0	0	0		0	0.000123946	0	0	0	0	0	0	0	0
>SD_Ssd-13106	0	0	2.08286e-05	0	0	0	0	0	0	0		0	0	0	0.000112092	0	0	0	0	0	0		0	0	0.00015589	0	0	0	0	0	4.26494e-05	0		0	9.29598e-05	0.000140509	6.73038e-05	0	0.000100321	0	0	0	0
>SD_Ssd-13107	0	0	2.08286e-05	0	0	9.83381e-05	0	0	0	3.86444e-05		0	0	0	0	0	0	0	0	0	0		0.00022792	0	0	0	0.000543922	0	0	5.24769e-05	0	0.000341763		0	0	0	0	0	0	0	0	0	0.000185736
>SD_Ssd-13108	0	0	0	0	0	0	0	0	0	0		0	8.52152e-05	0	0	0	0	2.85038e-05	0	0	0.000223233		0	0	0	0	0	0	0	0	8.52988e-05	0		0	0	0	0	0	0.000100321	0	0	0	0
>SD_Ssd-13109	9.51656e-05	0	4.16571e-05	0	0	0	0	0	7.60572e-05	0		4.93974e-05	4.26076e-05	4.06339e-05	0	0	0	0	0	0	0		0	6.24766e-05	0	0.000123632	0	0	0	0	0	0		0	0	0	6.73038e-05	0	0.000100321	0	0	0	0
>SD_Ssd-13110	0	0.000138246	4.16571e-05	0	0	0	0	0	0	3.86444e-05		0	4.26076e-05	0	0	0	0	0	0	6.02337e-05	0		0	0	3.11779e-05	0	0.00013598	0	0	0	0.000170598	0		0	0	0	0	0	0	0	0	0	0
>SD_Ssd-13111	9.51656e-05	0	2.08286e-05	0	0	0	0	0.000146449	0	0		0	0	0	0	0	0	0	0	0.000240935	0		0.00011396	0	0	0	0	0	0	0	0	0		0	0	0	0	0	0	0	0.000119446	5.16796e-05	0
>SD_Ssd-13112	9.51656e-05	0	0	0	0	9.83381e-05	0	0	0.000228172	0		2.46987e-05	0	0	0	0	0	0	0	0	5.58082e-05		0	0.000124953	0	0.000185448	0	0	0	0	0	0		0	0	0	0	0	0.000100321	0	0	0	9.28678e-05
>SD_Ssd-13113	0	0	0.000208286	0	0	0	0	0	0	0		2.46987e-05	0	0	0	0	0	0	0	0	0		0	0	0	0	0	0	0	0.000104954	0	0		0	0	0	0	0	0	0	0	0	0
>SD_Ssd-13114	0	0	0	0	7.06314e-05	0	0	0	0	0		9.87947e-05	8.52152e-05	4.06339e-05	0	9.2285e-05	0	0	0	0	2.79041e-05		0	0	0	0	0	0.000787815	0	0	0	0		9.00941e-05	3.09866e-05	0	3.36519e-05	0	0	0	0	0	9.28678e-05
>SD_Ssd-13115	0	0	4.16571e-05	0	0	0	0	0	7.60572e-05	0		0	0	0	0	0	0	0	0	0	0		0	0	0	0	0	0	0	0	0.000383844	0		0	0	0	0	0	0	0	0.000119446	0	0
>SD_Ssd-13116	0	0	4.16571e-05	0	0.000423789	0.000885043	0	0	0	0		0	0.000255646	0	2.8023e-05	0	0	2.85038e-05	0	0	0		0	0	6.23558e-05	0	0.000407941	0	0	0	0	0		4.50471e-05	3.09866e-05	0	0	0	0.000100321	0	0	0	9.28678e-05
>SD_Ssd-13117	0	0	0.000166628	0	0	0	0	0	0	7.72887e-05		2.46987e-05	0	0	0	0	0	0	0	0	0		0	0	0	0	0	0	0.000182983	0	0	0		0	3.09866e-05	0	0	0	0	0	0	0	0
>SD_Ssd-13118	9.51656e-05	3.45614e-05	0	0	0	0	0	4.88162e-05	0	0		0	4.26076e-05	0	0	0	0	0	0	0	8.37124e-05		0.00011396	0	0	0.000309081	0	0	0	0	0	0		0	0	0	0	0	0	0	0	0	0
>SD_Ssd-13119	0	0	0	0	0	0	0	0	0	0		0	4.26076e-05	0	0	0	0	0	0	0	2.79041e-05		0	0	0	0	0	0	0	0	4.26494e-05	0.000569606		0	0	0	0	0	0	0	0	0	0
>SD_Ssd-13120	0.000285497	0	2.08286e-05	0	0	0	0	0	7.60572e-05	7.72887e-05		0	0	0	0	0	0	0	0	6.02337e-05	8.37124e-05		0	0	0	0	0.000271961	0	0	0.000104954	0	0		0	0	0	0	0	0	0	0	0	0
>SD_Ssd-13121	0	0	0	0.000192697	0	0	0	0	0	0		2.46987e-05	0.000127823	0	0	0	0	2.85038e-05	0	0	0		0	0	0	0	0.00013598	0	0	0	0	0		0	0.000123946	0	0	0.000213789	0	0	0	0	0.000185736
>SD_Ssd-13122	0	0	0	0	0	0	0	0	0	0		0	0	0	0	0	0	2.85038e-05	0.00019983	0.000120467	0.000167425		0	0	0	0	0	0	0	0	0	0		0	0	0	0	0	0.000100321	0	0	0	0
>SD_Ssd-13123	9.51656e-05	6.91228e-05	0	0	0	0	0	0	0.000228172	3.86444e-05		2.46987e-05	4.26076e-05	0	0	0	0	2.85038e-05	0	0	0		0	0	0	0	0	0	0	5.24769e-05	0	0		4.50471e-05	0	0	3.36519e-05	0	0	0	0	0	0
>SD_Ssd-13124	0	0	0	0	0	0	0	0	0	3.86444e-05		0	0	0	0	0	0	0	0	6.02337e-05	0.000167425		0	0	0	0	0	0	0	0.000157431	8.52988e-05	0		0	0	0	0	0	0	0	0	0	0
>SD_Ssd-13125	0	0	0	0	0	0	0	0	0	3.86444e-05		0	0.000127823	0	0	0	5.6899e-05	0	9.99151e-05	6.02337e-05	2.79041e-05		0.00022792	0	0	0	0	0	0	0	0	0		0	0	0	0	0	0	0	0.000238892	2.58398e-05	0
>SD_Ssd-13126	0	0	0	0	0	0	2.28603e-05	9.76324e-05	7.60572e-05	3.86444e-05		0	0	0	0	0	0	0	4.99575e-05	0	2.79041e-05		0	0	0	0	0	0	0	0	0	0		0	0	0	0	0	0	0	0.000716675	0	0
>SD_Ssd-13127	0	0	0	9.63484e-05	0	0	0	4.88162e-05	7.60572e-05	0		4.93974e-05	4.26076e-05	4.06339e-05	0	0	0	2.85038e-05	0	0	2.79041e-05		0	0	0	0	0	0	0	5.24769e-05	0	0.000113921		0	0	7.02543e-05	0	0	0.000100321	0	0	0	0
>SD_Ssd-13128	9.51656e-05	0	0	9.63484e-05	0	9.83381e-05	0	4.88162e-05	7.60572e-05	3.86444e-05		0	0	0	0	0	0	0	4.99575e-05	6.02337e-05	8.37124e-05		0	0	0	0	0	0	0	5.24769e-05	0	0.000113921		0	0	0	0	0	0.000100321	0	0	0	0
>SD_Ssd-13129	0	0	0	0	0	0	0	0.000244081	7.60572e-05	0		0	0	0	0	0	0	8.55115e-05	0	0	0		0	0	0	0	0	0	0	0.000209908	0	0		0	0	0	0	0	0	0	0	0	0
>SD_Ssd-13130	0	0	8.33142e-05	9.63484e-05	0	0.000393352	0	4.88162e-05	0	0		0	4.26076e-05	0	0	0	0	0	0	0	2.79041e-05		0	0	0	0	0.000271961	0	0	0.000104954	0	0.000113921		0	0	0	0	0	0	0	0	2.58398e-05	0
>SD_Ssd-13131	0.000190331	0	6.24857e-05	9.63484e-05	0	0.000196676	0	0	0	0		0	0	0	0	0	0	0	0	0	2.79041e-05		0	6.24766e-05	0	0	0.00013598	0.00052521	0	0	8.52988e-05	0		4.50471e-05	0	7.02543e-05	3.36519e-05	0	0	0	0	0	0
>SD_Ssd-13132	9.51656e-05	0	2.08286e-05	0	0	0.000196676	0.000114301	0	0	0		0	0	0	0	0	5.6899e-05	0	0	0	0		0.00011396	0.000124953	0	0.000123632	0	0	0	0	0	5.69606e-05		0	0	0	0	0	0	0	0	0	0
>SD_Ssd-13133	0	0	0	0	0	0	0	0	7.60572e-05	0.000115933		2.46987e-05	0	8.12678e-05	0	9.2285e-05	0	0	0	0	2.79041e-05		0.00011396	6.24766e-05	0	0	0	0.000262605	0	0	4.26494e-05	0		0	0	0	3.36519e-05	0	0.000100321	0.000110327	0	0	0
>SD_Ssd-13134	0	0	0	0	0	0	0	0	0	0		0	0	0	0	0	0	0	9.99151e-05	0	0		0	0	0	0	0	0	0	0	0	0		0	0	0	0	0	0	0	0	0.000284238	0
>SD_Ssd-13135	0	0	0	0	0	9.83381e-05	0	0	0	3.86444e-05		0	0	0	0	0	0	5.70077e-05	0	0	2.79041e-05		0	0.000499813	0	0	0	0	0	5.24769e-05	0	0		0	0	0	0	0	0	0	0	0	0
>SD_Ssd-13136	0.000190331	0	2.08286e-05	0	0	0	0	0	7.60572e-05	7.72887e-05		0	0	8.12678e-05	0	0	0	0	0	6.02337e-05	0		0	0	0	0	0	0	0	0.000157431	0	0		0	0	0	0	0	0	0	0	2.58398e-05	0
>SD_Ssd-13137	0	0	0	0	0	0	0	0	0	0		0	0	0	0	0	0	0	0	0	0		0	0	0	0	0	0	0	0	0.000554442	0		0	0	0	0	0	0	0	0	0	0
>SD_Ssd-13138	9.51656e-05	3.45614e-05	0	0.000192697	0	0.000393352	2.28603e-05	0.000146449	0	0		0	0	0	0	0	0	0	0	0	0		0	0	0	0	0	0	0	0	0	0		0	0	0	0	0	0	0	0	0.000129199	0
>SD_Ssd-13139	0	0	8.33142e-05	0	0	0.000393352	0	0	0	0		0	0.000127823	4.06339e-05	0	0	0	0	0	0	0		0	0	0	0	0.00367147	0	0	0.000157431	0	5.69606e-05		0	3.09866e-05	0	0	0	0.000100321	0	0	0	0
>SD_Ssd-13140	0	0	0	0.000192697	0	0	0	0	0	0		0	0	0	2.8023e-05	0	5.6899e-05	2.85038e-05	0	0	0		0	0	0.000124712	0	0.000407941	0	0	0	0	0.000170882		0	6.19732e-05	0	3.36519e-05	0.000106895	0	0.00033098	0	0	0
>SD_Ssd-13141	0	0	4.16571e-05	0	7.06314e-05	0	0	0	0	0		0	4.26076e-05	0	0	0	0	0	0	6.02337e-05	2.79041e-05		0	0	6.23558e-05	0	0.000679902	0	0	0.000419815	0	0		0	0	0	0	0	0.000100321	0	0	0	0
>SD_Ssd-13142	0	0	8.33142e-05	0	0	9.83381e-05	2.28603e-05	0	0	0		0	0	8.12678e-05	0	0	0	0	0	6.02337e-05	0		0	0	0	0	0	0	0	0	0	0		0	0	0	0	0	0	0	0	0	0.000371471
>SD_Ssd-13143	9.51656e-05	0	4.16571e-05	0	0	0	2.28603e-05	0	0	0		0	8.52152e-05	0	0	0	5.6899e-05	0	0	0	0		0	0	0	0	0.000271961	0	0	5.24769e-05	0	0		0	0	0	0	0	0	0.000110327	0	0.000103359	0
>SD_Ssd-13144	0	3.45614e-05	4.16571e-05	9.63484e-05	0	0	0	0	0	0		2.46987e-05	0	4.06339e-05	0	0	0	2.85038e-05	0	0	0		0	0	0	0	0	0	0.000182983	0	0	0		0	0	0	0	0	0	0.000441306	0	0	0
>SD_Ssd-13145	0	0	0	0	0	0	0	0.000146449	0	0		0	0	4.06339e-05	2.8023e-05	0	0	0	0	6.02337e-05	0		0	0	0	0	0	0	0	0.000314861	0	0		0	0	0	0	0	0	0	0	0	0
>SD_Ssd-13146	0	0	0	0	0	0	2.28603e-05	4.88162e-05	0	3.86444e-05		0	4.26076e-05	0	0	0	0	0	0	0	2.79041e-05		0.00011396	0	0	0	0	0	0	0.000104954	8.52988e-05	0		0	0	0	0	0	0	0	0.000238892	0	0
>SD_Ssd-13147	0	0	0	0	0	0	0	0	0	0		0	0	0	0	0	0	0	0	0	0		0	0	0	0	0	0	0	0.000524769	4.26494e-05	0		0	0	0	0	0	0	0	0	2.58398e-05	0
>SD_Ssd-13148	0	0	0	0	0	0	0	0	0	0		0	4.26076e-05	0	0	0	0	0	0	0	0		0	0.000687242	0	0	0	0	0	0	0	0		0	0	0	0	0	0	0	0	0	0
>SD_Ssd-13149	9.51656e-05	0	0	9.63484e-05	0	0	0	0	0	0		2.46987e-05	0.000127823	0	0.000140115	0	0	0	0	0	0		0	0	0	0	0.00013598	0	0	0	0	0		0	3.09866e-05	0	0	0.000106895	0	0	0	0	0
>SD_Ssd-13150	0	0	0	0	0	0	0	4.88162e-05	0	0		0	4.26076e-05	0	0	0	0	0	0	0.000120467	2.79041e-05		0.00022792	0	0	0	0	0	0	5.24769e-05	4.26494e-05	5.69606e-05		0	0	0	0	0	0	0	0.000119446	2.58398e-05	0
>SD_Ssd-13151	0	0	0.000166628	0	0	0	0	0	0.000152114	0		0	0	4.06339e-05	0	0	0	0	0	0	0		0	0	0	0	0	0	0	0	0	0		0	0	0	0	0	0	0	0	0	9.28678e-05
>SD_Ssd-13152	0	0.000103684	2.08286e-05	0	0	0	0	0	0	3.86444e-05		0	4.26076e-05	0	0	0	5.6899e-05	0	0	0	0		0	0	0	0	0.000271961	0	0	0.000157431	0	0		0	6.19732e-05	0	0	0	0	0	0	0	9.28678e-05
>SD_Ssd-13153	0	0	0	0	0	9.83381e-05	0	0	0.000228172	0		0	0	0	0	0	0	2.85038e-05	0	0	0		0	0	0	0	0	0	0	0.000314861	4.26494e-05	0		0	0	0	0	0	0	0	0	0	9.28678e-05
>SD_Ssd-13154	0	0	0	0	0	0	0	0	0	0		0	0	4.06339e-05	0	0	0	0	0	0	0		0	0	0	0	0	0	0	0.000262385	0.000213247	5.69606e-05		0	0	0	0	0	0	0	0	0	0
>SD_Ssd-13155	0	0.000207368	6.24857e-05	0	7.06314e-05	0.00049169	0	0	0	0		0	0	0	2.8023e-05	9.2285e-05	0.000227596	0	0	6.02337e-05	2.79041e-05		0	0	3.11779e-05	0	0	0.00131303	0	0	0	0		0	0	0	0	0	0.000601926	0	0	0	0
>SD_Ssd-13156	9.51656e-05	0	0.000124971	9.63484e-05	0	9.83381e-05	0	0	0.000152114	0		0	0	0	0	0	0	0	0	0	2.79041e-05		0	0	0	0	0	0	0	5.24769e-05	0	0		0	0	0	0	0	0	0	0	0	0
>SD_Ssd-13157	9.51656e-05	3.45614e-05	6.24857e-05	9.63484e-05	0	9.83381e-05	0	0	7.60572e-05	0		0	0	0	0	9.2285e-05	5.6899e-05	0	0	0	0		0	0	9.35337e-05	0	0	0	0	0	0	0.000113921		0	6.19732e-05	0	0	0.000106895	0.000100321	0	0.000119446	0	0
>SD_Ssd-13158	9.51656e-05	0	2.08286e-05	0	0	0	0	0	0	0		0	0	4.06339e-05	0	0	0	5.70077e-05	0	0	0.000111616		0.00011396	6.24766e-05	0	6.18162e-05	0	0	0	0	0	0		0	0	0	0	0	0.000100321	0	0	0	0
>SD_Ssd-13159	0	0	0	0	0	0	0	0	0	3.86444e-05		0	0	0	0	0	0	2.85038e-05	0	0	0.000279041		0	0	0	0	0	0	0	0	0	0		0	0	0	0	0	0	0	0	0	0
>SD_Ssd-13160	0	3.45614e-05	0.000124971	0	0	0	0	0	0	0		0	4.26076e-05	0	0	0	0.000113798	0	0	0	2.79041e-05		0	0	3.11779e-05	0	0	0	0	0	0	5.69606e-05		0	0	7.02543e-05	0	0	0	0	0.000119446	0	0
>SD_Ssd-13161	0	0	0.000104143	9.63484e-05	0	0.000295014	0	0	0.000228172	7.72887e-05		0	0	0	0	0	0	0	0	0	0		0	0	0	0	0	0.000262605	0	5.24769e-05	0	0		0	0	0	0	0	0	0	0	0	0
>SD_Ssd-13162	0	0	0	0	0	0	0	0	0.000152114	3.86444e-05		0	0	0	0	0	0	2.85038e-05	0	0	2.79041e-05		0	0	0	0.000247265	0	0	0	5.24769e-05	0	0		0	3.09866e-05	0	3.36519e-05	0	0.000100321	0	0	0	0
>SD_Ssd-13163	0.000190331	0	2.08286e-05	0	0	0	0	0	7.60572e-05	0		0	4.26076e-05	8.12678e-05	0	0	0	0	0	0	0		0	0	0	0	0	0	0	0.000157431	0	0		0	0	0	0	0	0.000100321	0	0	5.16796e-05	0
>SD_Ssd-13164	9.51656e-05	0	2.08286e-05	0	0	0	0	0	0	0		2.46987e-05	0	0	0	0	0	0	0	6.02337e-05	0		0	0	0	0	0	0	0	0.000157431	0.000213247	0		0	0	0	0	0	0	0	0	0	0
>SD_Ssd-13165	0	0	0	0.000192697	0	9.83381e-05	0	0	0	7.72887e-05		0	8.52152e-05	0	0	0	0	0	0	0	0		0	0	0	0	0	0	0	0.000209908	0	0		0	0	0	0	0	0	0	0	5.16796e-05	0
>SD_Ssd-13166	0	3.45614e-05	0	0	0	0	0	0	0	0		0.000123493	0	0	0	0	0	0	0	0	0		0	0	0	0	0.000407941	0	0	0	0	0		4.50471e-05	0.000123946	0	0	0	0.000100321	0.000110327	0	0	0
>SD_Ssd-13167	0	0	0	0	0	0	0	0	0	0		0	0	0	0	0	0	2.85038e-05	0	6.02337e-05	0		0	0	3.11779e-05	0	0.000271961	0	0	0	0	0.000398724		0	0	0	6.73038e-05	0.000106895	0.000200642	0.000110327	0	0	0
>SD_Ssd-13168	9.51656e-05	0	0	0	0	0	0	0	0	3.86444e-05		0	0	0	0	9.2285e-05	0	0	0	0.00048187	2.79041e-05		0	0	0	0	0	0	0	0	0	0		0	3.09866e-05	0	0	0	0.000300963	0	0	0	0
>SD_Ssd-13169	0	0	0	9.63484e-05	0	0	0	0	0	0		0	0	0	5.6046e-05	0	0	0	0	0	0		0	0	0	0	0	0	0	0	0	0		0	0.00027888	0	0	0	0	0	0	0	0
>SD_Ssd-13170	0	0	0	0	0	0	0.000160022	0	0	0		0	0	0	0	0	0	2.85038e-05	9.99151e-05	6.02337e-05	2.79041e-05		0	0	0	0	0	0	0	0	0	0		0	0	0	0	0	0.000100321	0	0	0	0
>SD_Ssd-13171	0	0	0	0	0	0	4.57206e-05	4.88162e-05	7.60572e-05	7.72887e-05		0	0	0	0	0	0	0	0	0	0		0	0	0	0	0	0	0.000365965	5.24769e-05	0.000127948	0		0	0	0	0	0	0	0	0	0	0
>SD_Ssd-13172	0	0	0	0	0	0	0	4.88162e-05	0	0		0	0	0	0	0	0	0	0	0	0.000195329		0	0	0	0	0	0	0	0	0.000127948	0		0	0	0	0	0	0	0	0	2.58398e-05	0
>SD_Ssd-13173	0	0	6.24857e-05	0	0	0	0	0	0	0		4.93974e-05	0	0	0	0	0	0	0	0	0		0	0	0	0	0.00176775	0	0	0.000104954	0	0		0	0.000123946	0	0	0	0	0	0	0	9.28678e-05
>SD_Ssd-13174	9.51656e-05	0	2.08286e-05	0	0	0	0	0.000195265	0	0		0	0	4.06339e-05	0	0	0	0	0	0	0		0	6.24766e-05	0	0	0	0	0	0.000157431	0	0		0	0	0	3.36519e-05	0	0	0	0	0	0
>SD_Ssd-13175	0	0	0	0	0	0	0	0	0	0		0	0	0	0	0	0	0	0	0	0		0	0	0	0	0	0	0	0.000629723	0	0		0	0	0	0	0	0	0	0	0	0
>SD_Ssd-13176	0	0	0	0	0	0	0	0	0	0		0	0	0	0	0	0	0	0	0.000180701	0		0	0	0	0	0	0	0	0	0	0		0	0	0	0	0	0	0	0	0.000232558	0
>SD_Ssd-13177	0	0	0	0	0	0	0	0.000146449	0	0		0	0	0	0	0	0	0	9.99151e-05	6.02337e-05	2.79041e-05		0	0	0	0	0	0	0	0	4.26494e-05	0		0	0	0	0	0	0	0	0.000119446	7.75194e-05	0
>SD_Ssd-13178	9.51656e-05	3.45614e-05	0	0.000289045	0	0	0	0	0	0		0	0.000255646	0	0	0	0	0	0	6.02337e-05	0		0	0	0	0	0	0	0	0	0	0		0	0	0	0	0	0	0	0	0	0
>SD_Ssd-13179	0	0	6.24857e-05	0	7.06314e-05	9.83381e-05	0	0	0	0		0	0	0	0	0	0	0	4.99575e-05	0.000180701	2.79041e-05		0	0	0	0	0.000543922	0	0	5.24769e-05	4.26494e-05	5.69606e-05		0	3.09866e-05	0	0	0	0	0	0	0	0
>SD_Ssd-13180	0	0	2.08286e-05	0	0	0	0.000160022	0	0	0		0	0	0	0	0	0	0	0	0	0		0	0	0	0	0	0	0.000548948	0	0	5.69606e-05		0	0	0	0	0	0	0	0	0	0
>SD_Ssd-13181	9.51656e-05	0	8.33142e-05	0	0	9.83381e-05	0	0	0	0		0	0	0	0	0	0	2.85038e-05	0	6.02337e-05	0.000139521		0	0	0	0	0	0	0	0	0	0		0	0	0	0	0	0	0	0	0	0
>SD_Ssd-13182	0	0	0	0	0	9.83381e-05	2.28603e-05	4.88162e-05	0	0		2.46987e-05	4.26076e-05	0	0	0	5.6899e-05	2.85038e-05	0	6.02337e-05	2.79041e-05		0	6.24766e-05	0	0	0	0	0	5.24769e-05	0	0		0	0	0	6.73038e-05	0	0	0	0	2.58398e-05	0
>SD_Ssd-13183	0	0	0	0	0	0	0	0.000244081	0	0		0	0	0	0	0	0	0	0	0	8.37124e-05		0	0	0	0	0	0	0.000182983	0	8.52988e-05	0		0	0	0	0	0	0	0	0	2.58398e-05	0
>SD_Ssd-13184	0	0	0	0	0	0	0	0	0	3.86444e-05		0	0	0	0	0	0	0	4.99575e-05	0	0.000139521		0	0	0	0	0	0	0	0	8.52988e-05	0		0	0	0	0	0	0	0	0.000238892	2.58398e-05	0
>SD_Ssd-13185	0	0	0	0	0	0	0	0	0	0		2.46987e-05	0	0	0.000140115	0	0	0	0	0	0		0	0	0	0	0.00013598	0	0	0	0	0		0	6.19732e-05	7.02543e-05	0.000100956	0	0.000100321	0	0	0	0
>SD_Ssd-13186	9.51656e-05	0	4.16571e-05	0	0	0	0	0	0	0		0	0	4.06339e-05	0	0	0	0	4.99575e-05	6.02337e-05	5.58082e-05		0	0	0	0	0.000271961	0	0	0	0	0		0	0	0	0	0	0.000100321	0.000110327	0	2.58398e-05	0.000185736
>SD_Ssd-13187	0	0	0	0.000289045	0	0	0	4.88162e-05	0	0		0	0	8.12678e-05	0	0	0	5.70077e-05	0	0	0		0	0	0	0	0.00013598	0	0	0.000104954	0	0		0	0	0	3.36519e-05	0	0	0	0	0	9.28678e-05
>SD_Ssd-13188	9.51656e-05	0	6.24857e-05	0	7.06314e-05	0.000196676	0	9.76324e-05	0	0		0	0	0	0	0	0	0	0	0	0		0	6.24766e-05	0	6.18162e-05	0.00013598	0	0	0.000209908	0	0		0	0	0	0	0	0	0	0	0	0
>SD_Ssd-13189	0	0	2.08286e-05	0	0	0	0	4.88162e-05	0	0		0	8.52152e-05	0	0	0	0	2.85038e-05	0	6.02337e-05	0.000139521		0	0	0	0	0	0	0	0	0	0		0	0	0	0	0	0	0	0	2.58398e-05	0
>SD_Ssd-13190	9.51656e-05	0	4.16571e-05	9.63484e-05	0	0	0	4.88162e-05	7.60572e-05	0		0	4.26076e-05	0	0	0	0	5.70077e-05	0	6.02337e-05	0		0	0	0	0	0	0	0	0	0	0		0	0	0	3.36519e-05	0	0	0.000110327	0	0	0
>SD_Ssd-13191	9.51656e-05	0	2.08286e-05	0	0.000282526	0.000590029	0	0	0	0		0	0.000127823	8.12678e-05	0	9.2285e-05	5.6899e-05	0	0	6.02337e-05	2.79041e-05		0	6.24766e-05	0	0	0.00435137	0.000262605	0	5.24769e-05	0	0		0	0	0	0	0	0.000100321	0	0	0	9.28678e-05
>SD_Ssd-13192	0	0	0	0	0	0	4.57206e-05	0	0	0		0	0	0	0	0	0	2.85038e-05	4.99575e-05	0	2.79041e-05		0	0	0	0	0	0	0	0	8.52988e-05	0		0	0	0	0	0	0	0	0.000119446	7.75194e-05	0
>SD_Ssd-13193	0	3.45614e-05	0.0001458	0	7.06314e-05	0.000196676	4.57206e-05	0	0	0		0	0	0	0	0	0	0	0	0	0		0	6.24766e-05	0	0	0	0	0	0	0	0		0	0	0	0	0	0	0	0	0	0
>SD_Ssd-13194	9.51656e-05	0	6.24857e-05	0	0	0	0	0	0	0		0	0	0	0	0	0	0	0	0	0		0	0	0	0	0.00013598	0	0	0.000367338	0	0		0	0	0	0	0	0	0	0	0	0
>SD_Ssd-13195	0	0	0	9.63484e-05	0	0	0	0	0	0		2.46987e-05	4.26076e-05	0	2.8023e-05	0	5.6899e-05	2.85038e-05	0	6.02337e-05	0		0	0	3.11779e-05	0	0	0	0.000182983	0	0	0.000113921		0	3.09866e-05	0	3.36519e-05	0	0	0	0	0	0
>SD_Ssd-13196	0	0	8.33142e-05	0	0	0	0	4.88162e-05	0	7.72887e-05		0	4.26076e-05	0	0	0	0	0	0	0	0		0	0	0	0	0	0	0	5.24769e-05	4.26494e-05	0		0	0	0	0	0	0	0.000110327	0	0	0
>SD_Ssd-13197	0	3.45614e-05	0	0	0	0	0	0	7.60572e-05	0		4.93974e-05	0.00017043	0	0	9.2285e-05	0.000227596	0	0	0	2.79041e-05		0	0	3.11779e-05	6.18162e-05	0.000815883	0.000787815	0	0	0	0		0	0	0	3.36519e-05	0	0.000100321	0	0	0	0
>SD_Ssd-13198	0	0	2.08286e-05	0	0	0	0	0	0	0		0	0	0	0	0	0	0.000256535	0	0	0		0	0	0	0	0	0	0	0	0	0		0	0	0	0	0	0	0	0	0	9.28678e-05
>SD_Ssd-13199	0	0	0	0	0.000353157	0.000196676	0	0	0	0		0	0	0	0	0	0	0	0	0.000180701	0		0	0	0	0	0.000271961	0	0	0	8.52988e-05	0.000227842		0	0	0	0	0	0	0	0	2.58398e-05	9.28678e-05
>SD_Ssd-13200	0	0	4.16571e-05	9.63484e-05	0	9.83381e-05	0	0	0	3.86444e-05		0	0	0	0	0	5.6899e-05	5.70077e-05	0	6.02337e-05	2.79041e-05		0	0	3.11779e-05	0	0	0	0	0	0	5.69606e-05		0	0	0	6.73038e-05	0	0.000200642	0	0	0	0
>SD_Ssd-13201	0	0	0	0	0	0	0	4.88162e-05	0.000228172	0		2.46987e-05	4.26076e-05	8.12678e-05	0	0	0	0	0	0	0		0	0	0	0.000123632	0	0	0	0	0	0		4.50471e-05	0	0	0	0	0	0	0	0	0
>SD_Ssd-13202	0	0	0	0	0	0	0	0	0	0		2.46987e-05	0	0	2.8023e-05	9.2285e-05	0	0	0	0	0		0	0	0	0	0.00013598	0	0	0	0	0		0	0.00027888	0	0	0.000320684	0	0	0	0	0
>SD_Ssd-13203	9.51656e-05	0	0	0	0	9.83381e-05	2.28603e-05	4.88162e-05	7.60572e-05	0		0	0	0	0	0	0	0	0	0	0		0	0	0	0	0	0	0	0.000157431	4.26494e-05	5.69606e-05		4.50471e-05	3.09866e-05	0	0	0	0.000100321	0	0	0	0
>SD_Ssd-13204	0	3.45614e-05	0	0.000192697	7.06314e-05	0	0	0	7.60572e-05	0		2.46987e-05	4.26076e-05	0	0	0	0	0	0	0	0		0	0	0	0	0.0048953	0	0	5.24769e-05	0	0		0	0.000123946	0	0	0	0.000100321	0	0	0	0
>SD_Ssd-13205	0	6.91228e-05	6.24857e-05	0	0	9.83381e-05	2.28603e-05	0	7.60572e-05	3.86444e-05		0	0	0	0	0	0	0	0	0	0		0	6.24766e-05	0	0	0	0	0.000365965	0	0	0		0	0	0	0	0	0	0	0	0	0
>SD_Ssd-13206	0	0	0	0	0	0	0	4.88162e-05	0	0		0	0	0	0	0	0	0	0	0	0.000195329		0	0	0	0	0	0	0	5.24769e-05	4.26494e-05	0		0	0	0	0	0	0	0	0	2.58398e-05	0
>SD_Ssd-13207	0	3.45614e-05	0	0	0	0	0	0	0	0		0	0	0	0	0	5.6899e-05	2.85038e-05	0	0.000180701	0.000139521		0.00011396	0	0	0	0	0	0	0	0	0		0	0	0	0	0	0	0	0	0	0
>SD_Ssd-13208	0	0	8.33142e-05	0	0	0	0	0	0	3.86444e-05		2.46987e-05	8.52152e-05	0	0	0	0	0	0	0	0		0	0	0	0	0.000271961	0	0	5.24769e-05	0	5.69606e-05		0	3.09866e-05	0	0	0	0	0	0	0	0
>SD_Ssd-13209	0	0	0	0	0	9.83381e-05	0	0	7.60572e-05	0		0	0	0	0	9.2285e-05	0	0	0	6.02337e-05	0		0	0	0	0	0	0	0	0.000472292	0	0		0	0	0	0	0	0	0	0	0	0
>SD_Ssd-13210	9.51656e-05	6.91228e-05	0	0	0	9.83381e-05	4.57206e-05	4.88162e-05	0	0		0	0	0	0	0	0	0	4.99575e-05	6.02337e-05	0		0	6.24766e-05	0	0	0	0.000262605	0	0	4.26494e-05	5.69606e-05		0	0	0	0	0	0	0	0	0	0
>SD_Ssd-13211	0	0	0	0	0	0	0	0	0.000152114	0		0	4.26076e-05	0	2.8023e-05	0	0	0	0.000149873	0.000180701	0		0	0	0	0	0	0	0	0	0	0		0	3.09866e-05	0	0	0	0	0	0	0	0
>SD_Ssd-13212	0	0	0.000104143	0	0	0	0	0	0	0		2.46987e-05	4.26076e-05	0	0	0	5.6899e-05	0	0	0	2.79041e-05		0	0	0	0	0	0	0	0.000104954	0	0		0	3.09866e-05	0	0	0	0.000100321	0	0	0	0
>SD_Ssd-13213	0	0	0	0	0	0	0	0.000244081	0	0		0	0	0	0	0	0	0	0	0	0		0	0	0	0	0	0	0	0	0.000170598	0		0	0	0	0	0	0	0	0.000119446	2.58398e-05	0
>SD_Ssd-13214	0	3.45614e-05	0	0	0	9.83381e-05	0	0	0	0		0	0	0	0	0	5.6899e-05	0	0	0.000120467	0		0	0	0.000187067	0	0	0.00052521	0	0	0	5.69606e-05		0	3.09866e-05	0	0.000201911	0	0	0	0	0	0
>SD_Ssd-13215	0	0	0	0	0	0	0	0	0	3.86444e-05		0	0	0	0	0	0	0	0	0	0		0	0	0	0	0	0	0	0.000524769	0	0		0	0	0	0	0	0	0	0	0	0
>SD_Ssd-13216	0	0	2.08286e-05	0	7.06314e-05	9.83381e-05	2.28603e-05	0.000146449	7.60572e-05	0		0	4.26076e-05	0	0	0	0.000227596	2.85038e-05	0	0	8.37124e-05		0	0	0	0	0.00013598	0	0	0	0	0		0	0	0	0	0	0.000300963	0	0	0	0
>SD_Ssd-13217	9.51656e-05	0	4.16571e-05	0	0	0	0	0	0	3.86444e-05		0	8.52152e-05	0.000121902	0	0	0	0	0	6.02337e-05	0		0	0	0	6.18162e-05	0	0	0	0	0	0		0	0	0	0	0	0	0	0	0	0
>SD_Ssd-13218	9.51656e-05	3.45614e-05	0	0	0	0	0	0	0	0		0	0	8.12678e-05	0	0	0	0	0	0	0		0	0	0	6.18162e-05	0	0	0	0.000104954	8.52988e-05	0		0	0	0	3.36519e-05	0	0	0	0.000119446	0	0
>SD_Ssd-13219	0	0	0	0	0	0	0	0	0	0		0	0	0	0	0	0	0	0	0	0		0	0	0	0	0	0	0	0.000577246	0	0		0	0	0	0	0	0	0	0	0	0
>SD_Ssd-13220	0	0	0	0	0	9.83381e-05	4.57206e-05	0	7.60572e-05	0		0	0	0	0	0	0	2.85038e-05	4.99575e-05	0	0		0.00011396	6.24766e-05	0	0.000123632	0	0	0	0	4.26494e-05	0		4.50471e-05	0	0	0	0	0	0	0	0	0
>SD_Ssd-13221	9.51656e-05	3.45614e-05	0	0	0	0.000393352	0	0	0	0		0	0	0	0	0	0	2.85038e-05	0	0	2.79041e-05		0	0	6.23558e-05	0	0	0	0	5.24769e-05	4.26494e-05	0.000227842		0	0	0	3.36519e-05	0	0	0	0	0	0
>SD_Ssd-13222	0	0	0	0	0	0	6.85808e-05	0.000146449	7.60572e-05	0		2.46987e-05	0	0	0	0	0	2.85038e-05	0	0	2.79041e-05		0	0	0	0	0	0	0	0	0	0		0	0	0	0	0	0	0	0	2.58398e-05	0
>SD_Ssd-13223	0	0	0	0	0	0	2.28603e-05	0	0	0		0	0	0	0	0	0	0	0	0	0		0	0	0	6.18162e-05	0	0	0	0.000367338	0	0		0	0	0	0	0	0	0.000110327	0	2.58398e-05	0
>SD_Ssd-13224	0.000190331	0	0	0	7.06314e-05	0.000295014	4.57206e-05	0.000195265	0	0		0	0	0	0	9.2285e-05	5.6899e-05	0	4.99575e-05	0	2.79041e-05		0	0	0	6.18162e-05	0	0	0	0	0	0		0	0	0	0	0	0	0	0	0	0
>SD_Ssd-13225	0	0	0	0	0	0	0	0	0	3.86444e-05		0	0.000255646	0	0	0	0	0	0	0	8.37124e-05		0	0	0	0	0	0	0	0	0	0		4.50471e-05	0	0	0	0	0	0	0	0	0
>SD_Ssd-13226	0	0	0	0	0	0	0	0	0.000152114	0		0	0	0	0	0	0	0	0	0	2.79041e-05		0.00034188	0	0	0.000123632	0	0	0.000182983	0	4.26494e-05	0		0	0	0	0	0	0.000100321	0	0	2.58398e-05	0
>SD_Ssd-13227	0	0	0	0	0	0	0	0	0	0		0	4.26076e-05	0	0	0	0	0	0	0.000180701	8.37124e-05		0	0	0	0	0	0	0	0	0.000170598	0		0	0	0	0	0	0	0	0	0	0
>SD_Ssd-13228	0	0	4.16571e-05	0	0	0	9.14411e-05	0	0	0		0	0	0	0	0	0	0.000114015	0	0	0		0	0	0	0	0	0	0	0	4.26494e-05	0		0	0	0	0	0	0	0	0	0	0
>SD_Ssd-13229	0.000285497	0	2.08286e-05	0	0	9.83381e-05	0	9.76324e-05	0	0		0	0	0	0	0	0	0	0	0	0		0	0.000124953	0	0	0	0	0	5.24769e-05	4.26494e-05	5.69606e-05		0	0	0	0	0	0	0	0	0	0
>SD_Ssd-13230	0	0	0	0	0	9.83381e-05	0	4.88162e-05	0	0		0	0	0	0	0	0	0.000142519	0	6.02337e-05	0		0	6.24766e-05	0	6.18162e-05	0	0	0	5.24769e-05	0	0		0	0	0	0	0	0	0	0	2.58398e-05	0
>SD_Ssd-13231	0	0	0	0	0	0	2.28603e-05	0	0.000380286	0		0	0	0	0	0	0	0	4.99575e-05	6.02337e-05	0		0	0	0	0	0	0	0	5.24769e-05	0	0		0	0	0	0	0	0	0	0	5.16796e-05	0
>SD_Ssd-13232	0	0	0	9.63484e-05	0	0	0.000114301	0	7.60572e-05	3.86444e-05		0	0	0	0	0	0	0	0	0	0		0	0	0	0	0	0	0.000365965	0	0	0		0	0	0	3.36519e-05	0	0	0	0	0	0
>SD_Ssd-13233	0	0	0	0	0	9.83381e-05	0	0	0	0		9.87947e-05	0	0	0	9.2285e-05	5.6899e-05	8.55115e-05	0	0	0		0	0	3.11779e-05	0	0.00013598	0	0	5.24769e-05	0	0		0	3.09866e-05	0	6.73038e-05	0.000213789	0	0	0	0	0
>SD_Ssd-13234	0	0	4.16571e-05	9.63484e-05	0	0	0	4.88162e-05	0	0		2.46987e-05	4.26076e-05	0	0	0	0	0	0	0	0		0	0	0	0	0.000271961	0	0	0.000104954	4.26494e-05	0		0	0	0	3.36519e-05	0	0	0	0	2.58398e-05	0
>SD_Ssd-13235	0	3.45614e-05	2.08286e-05	0	0.000635683	0.00314682	2.28603e-05	0	7.60572e-05	3.86444e-05		0	0	0	0	9.2285e-05	0.000341394	2.85038e-05	0	0	2.79041e-05		0	0	0	0	0	0	0	5.24769e-05	0	0		0	3.09866e-05	0	0	0	0.000401284	0	0	5.16796e-05	0
>SD_Ssd-13236	0	0	0	0	0	0	0	9.76324e-05	0	0		0	0	0	0	0	0	0	4.99575e-05	0.000120467	5.58082e-05		0	0	0	0	0	0	0	0.000104954	0	0		0	0	0	0	0	0	0	0.000119446	2.58398e-05	0
>SD_Ssd-13237	0	0	0	0	0	0	0	0	0	0		0	0	0	0	0	0	0	4.99575e-05	0	0		0	0	0	0	0	0	0	0	0	0		0	0	0	0	0	0	0	0	0.000258398	0
>SD_Ssd-13238	0	0	0	0	0	0	0	0	0	0		0	0	0	0	0	0	0	4.99575e-05	0.000120467	0		0	0	0	0	0	0	0	0	0	0		0	0	0	0	0	0	0	0	0.000206718	0
>SD_Ssd-13239	0	3.45614e-05	8.33142e-05	0	0	0	2.28603e-05	0	0	3.86444e-05		0	0	4.06339e-05	0	0	5.6899e-05	2.85038e-05	0	0	0		0	0	3.11779e-05	0	0	0.000262605	0	0	4.26494e-05	0		0	0	0	0	0	0	0.000110327	0	0	0
>SD_Ssd-13240	0	0	4.16571e-05	9.63484e-05	7.06314e-05	0	0	0	0	0		7.4096e-05	8.52152e-05	0	0	9.2285e-05	0	0	0	0	2.79041e-05		0	0	0	0	0	0	0	0	4.26494e-05	0		0	0	7.02543e-05	0	0	0.000200642	0	0	0	0
>SD_Ssd-13241	9.51656e-05	0	0	0	0	9.83381e-05	0.000205743	0	0	0		0	0	0	0	0	5.6899e-05	0	0	0	2.79041e-05		0	0	0	0	0	0	0	0	0	0		0	0	0	0	0	0	0	0	0	0
>SD_Ssd-13242	9.51656e-05	0	2.08286e-05	0	0	0.000295014	0	0	0	0		0	0	4.06339e-05	0	0	0	2.85038e-05	0	0	2.79041e-05		0	6.24766e-05	0	0	0	0	0	0	0	0		0	0	0	0.000100956	0	0	0	0.000119446	2.58398e-05	0
>SD_Ssd-13243	0	0	0	0	0	0	0	0	0	0		0	0	0	0	0	0	0	0	0	0		0	0	0	0	0	0	0	0	0	0		0	0	0	0	0	0	0	0.000119446	0.000258398	0
>SD_Ssd-13244	0	0	8.33142e-05	0	0	0	0	0	0	3.86444e-05		0	0	4.06339e-05	0	0	0	2.85038e-05	0	0	0		0	0	0	0	0	0	0.000182983	5.24769e-05	0	0		0	0	0	0	0	0	0	0	0	0.000185736
>SD_Ssd-13245	0	0	0	0	0	0	0	0	7.60572e-05	0		0	0	0	0	0	0	5.70077e-05	0	0	2.79041e-05		0	0.000124953	0	0	0	0	0	0.000262385	0	0		0	0	0	0	0	0	0	0	0	0
>SD_Ssd-13246	0	0	0	0	0	0	2.28603e-05	0	0	0		0	4.26076e-05	0	0	0	0	0	9.99151e-05	0	2.79041e-05		0.00011396	0	0	0	0	0	0	0.000104954	0	0		0	0	0	0	0	0	0	0	7.75194e-05	0
>SD_Ssd-13247	9.51656e-05	0	8.33142e-05	0	0	0	0	0	0	0		0	0	0	0	0	0	0	0	0	0		0	6.24766e-05	0.000187067	0	0.000271961	0	0	5.24769e-05	4.26494e-05	0.000113921		0	0	0	3.36519e-05	0	0.000100321	0	0	0	0
>SD_Ssd-13248	0	0	0	0	0	0	0	0	0	0		0	0	0	0	0	0	0	0	0	0		0	0	0	0	0	0	0	0.000524769	4.26494e-05	0		0	0	0	0	0	0	0	0	0	0
>SD_Ssd-13249	0	0	0	0	0	0	0	0	0	0		0	4.26076e-05	0	0	0	0	0	0	0	0.000279041		0	0	0	0	0	0.000262605	0	0	0	0		0	0	0	0	0.000213789	0.000100321	0	0	0	0
>SD_Ssd-13250	9.51656e-05	0	0	9.63484e-05	0	0.000393352	2.28603e-05	0	0	0		0	0	0	0	0	5.6899e-05	2.85038e-05	4.99575e-05	0	5.58082e-05		0	0.00018743	0	0	0	0	0	5.24769e-05	0	0		0	0	0	0	0	0.000100321	0	0	0	0
>SD_Ssd-13251	9.51656e-05	6.91228e-05	0	0	0	0	0	0	0	0		4.93974e-05	0.00017043	0	0	0	5.6899e-05	0	0	6.02337e-05	0		0	0	0	0	0	0.000262605	0	0	0	0		0	0	0	0	0	0.000501605	0	0	2.58398e-05	0
>SD_Ssd-13252	0	0	0	9.63484e-05	0	0	0	0	0	0		7.4096e-05	8.52152e-05	8.12678e-05	5.6046e-05	0	0.000170697	0	0	0	0		0	0	0	0	0	0	0	0	0	0		0	0	0	3.36519e-05	0	0.000100321	0	0	0	0
>SD_Ssd-13253	9.51656e-05	0	0	0.000289045	0	0	0	0	0	0		0	0	0	2.8023e-05	0	0	0	0	0	0		0	0	0	0	0.000271961	0	0	0	8.52988e-05	0		0	3.09866e-05	0	6.73038e-05	0.000106895	0	0	0	0	0
>SD_Ssd-13254	0	0	0	0	0	0	0	0	7.60572e-05	0		0	4.26076e-05	0	0	0	0	0.000228031	0	0	0		0	0	0	0	0	0	0	0	0	0		0	0	0	0	0	0	0	0	0	0
>SD_Ssd-13255	0.000190331	3.45614e-05	6.24857e-05	9.63484e-05	0.000141263	0.000688367	0	0	0	0		0	0	0	0	0	0	0	0	0	0		0.00034188	0	0	0	0	0	0	0	0	0		0	0	0	0	0	0	0	0	0	0
>SD_Ssd-13256	0	0	0	0	0	0	0	0	0	0		0	4.26076e-05	0	0	0	0.000113798	2.85038e-05	0	6.02337e-05	2.79041e-05		0	0	0	0	0	0	0	0	0	0		9.00941e-05	0	0	0	0	0	0	0	2.58398e-05	0.000278603
>SD_Ssd-13257	0	0	0	0	0	0	0	0	0	0		0	0	0	0	0	0	0	0	0	0		0	0	0	0	0	0	0	0.000524769	0	0		0	0	0	0	0	0	0	0	0	0
>SD_Ssd-13258	0	0	2.08286e-05	0	0	0	0	0	7.60572e-05	0		0	0	0	0	0	0	0	0	0	0		0	0	0	0	0	0	0	0.000419815	0	0		0	0	0	0	0	0	0	0	0	0
>SD_Ssd-13259	0	3.45614e-05	0.000124971	0	0	0	0	0	0	3.86444e-05		0	0	0	0	0	0	0	0	0	0		0	6.24766e-05	0	0	0	0	0	5.24769e-05	0	0		0	0	0	0	0	0	0	0	0	0
>SD_Ssd-13260	0	0	2.08286e-05	0	0	0	0	0	0	0		0	0	0	2.8023e-05	0	0	8.55115e-05	0	6.02337e-05	8.37124e-05		0	0	0	0	0	0	0	0	0	0		0	0	0	3.36519e-05	0	0	0	0	0	0
>SD_Ssd-13261	0.000380662	0.000103684	2.08286e-05	9.63484e-05	0	0	0	0	0	3.86444e-05		0	0	0	0	0	0	0	0	0	0		0	0	0	0	0	0	0	0	0	0		0	0	0	0	0	0	0	0	0	0
>SD_Ssd-13262	0	3.45614e-05	0.000124971	9.63484e-05	0.000141263	0.00167175	0	0	0	0		0	4.26076e-05	0	0	0	0	0	0	0	0		0	0	0	0	0.000271961	0	0	0	0	5.69606e-05		0	0	0	0	0	0	0	0	0	0
>SD_Ssd-13263	0.000380662	6.91228e-05	0	0	0	0	0	0	0	3.86444e-05		0	0	0	0	0	0	0	0	0	0		0	0	0	0.000123632	0	0	0	0	0	0		0	0	0	0	0	0	0	0	2.58398e-05	0
>SD_Ssd-13264	0	6.91228e-05	0	0	0	0	0	0	0	0		0	0	4.06339e-05	0	0	0	0	0	0	0		0	0	0	0	0	0	0.000548948	0	0	5.69606e-05		0	9.29598e-05	0	0	0	0	0	0	0	0
>SD_Ssd-13265	0	0	0.000104143	0	0	0	0	0	0	0		0	0	8.12678e-05	0	0	0	0	0	0	0		0	0	0	0	0.00013598	0	0	0.000157431	0	0		0	0	0	0	0	0	0	0	0	0
>SD_Ssd-13266	0	0	0	0	0	0	0	0	0	0		4.93974e-05	0	4.06339e-05	0	0	0	0	9.99151e-05	6.02337e-05	0		0	0	0	6.18162e-05	0	0	0	0	4.26494e-05	0		0	0	7.02543e-05	0	0	0	0	0	2.58398e-05	0
>SD_Ssd-13267	0	0	0	0	0	0	0	0	0	0		4.93974e-05	0	0	0	9.2285e-05	0	0	0	0	0		0	0	0	0	0	0	0	0	0	0		0	0.000247893	0	0	0	0	0	0	0	0
>SD_Ssd-13268	0	0	0.000208286	0	0	0	0	0	0	0		0	0	0	0	0	0	0	0	0	0		0	0	0	0	0	0	0	0	0	0		0	0	0	0	0	0	0	0	0	0
>SD_Ssd-13269	0	0	0	0	0	0	0	0	0	0		0	4.26076e-05	0	0	0	0	0	0	0	0.000251137		0	0	0	0	0.00013598	0	0	0	0	0		0	0	0	0	0	0	0	0	0	0
>SD_Ssd-13270	9.51656e-05	6.91228e-05	4.16571e-05	0	0	0	0	0	0	0		0	0	0	0	0	0	0	0	0	0		0	0	3.11779e-05	0	0.00013598	0	0	0.000104954	0	0		0	0	0	0.000100956	0	0	0	0	0	0
>SD_Ssd-13271	0	0	8.33142e-05	0	0	0	0	0	0	0		0	0	0	0	0	0.000113798	0	0	0	0		0	0	0	0	0.000679902	0	0	0	0	0.000113921		0	0	0	0.000100956	0	0.000100321	0	0	2.58398e-05	0
>SD_Ssd-13272	0	0	0	0.000481742	0	0	0	0	0	0		0	0	0	0	0	0	0	0	0	0		0.00011396	0	0	0	0.00013598	0	0	0	0	0		0	3.09866e-05	7.02543e-05	6.73038e-05	0	0	0	0	0	0
>SD_Ssd-13273	0	0	2.08286e-05	0	0	0	0	0	7.60572e-05	0.000115933		0	0	0	0	0	0	0	0	0.000120467	0		0	0	0	0	0	0	0.000182983	0	4.26494e-05	0		0	0	0	0	0	0	0	0.000119446	0	0
>SD_Ssd-13274	0	0	0	0	0	0	0	0	0	0		0	0	0	0	0	0	0	0	0	0		0	0	0	0	0	0	0	0	0.000426494	0		0	0	0	0	0	0	0	0	0	0
>SD_Ssd-13275	0	0	0	0	0	0	4.57206e-05	4.88162e-05	0	0		0	0	0	0	0	0	2.85038e-05	0	6.02337e-05	0		0	0	0	0	0	0	0.000182983	0	8.52988e-05	0		0	0	0	0	0	0	0	0	5.16796e-05	0
>SD_Ssd-13276	0	0	0	0	0	0	0	0	0	0		0	0	0	0	0	0	2.85038e-05	0	0.000120467	2.79041e-05		0	0	0	0	0	0	0	0	0	0		0	0	0	0	0	0	0	0.000238892	0.000103359	0
>SD_Ssd-13277	9.51656e-05	0	0	0	0	0	2.28603e-05	0	0	0		0	0	0	0	0	5.6899e-05	0	0	0	5.58082e-05		0	0	0	0	0	0	0	0.000209908	0	0		0	0	0	0	0	0.000100321	0	0	5.16796e-05	0
>SD_Ssd-13278	0	0	2.08286e-05	0	0.000141263	0.000295014	0	9.76324e-05	7.60572e-05	0		0	0	0	0	0	0	0	0	6.02337e-05	0		0	0	0	0	0.000271961	0	0	5.24769e-05	0	0		0	0	0	3.36519e-05	0	0	0	0	7.75194e-05	0
>SD_Ssd-13279	0	6.91228e-05	8.33142e-05	0	0	0	0	0	0	7.72887e-05		2.46987e-05	4.26076e-05	0	0	0	0	0	0	0	0		0	0	0	0	0.000407941	0	0	0	0	0		0	0	0	0	0	0	0	0	0	0
>SD_Ssd-13280	9.51656e-05	0	6.24857e-05	0	0	0	0	0	0	0		0	4.26076e-05	0	0	0	0	2.85038e-05	0	0	0		0	0	0	0	0	0	0	0	4.26494e-05	0		0	3.09866e-05	7.02543e-05	0	0	0.000100321	0	0	2.58398e-05	0
>SD_Ssd-13281	0	0	0	0	0	0	0	0	0	0		0	0	0	0	0	0	0	0	0	0		0	0	0	0	0	0	0	0	0	0		0	0	0	0	0	0	0.00110327	0	0	0
>SD_Ssd-13282	0	0	0	0	0	0	0	0	0	0		0	0	0	0	0	0	0	0	0	0		0	0	0	0	0	0	0.00182983	0	0	0		0	0	0	0	0	0	0	0	0	0
>SD_Ssd-13283	0	3.45614e-05	0	0	0	0	0	0	0	0		2.46987e-05	0	0	0	0	0	0	0	0	0		0	0	3.11779e-05	0	0	0	0	0.000157431	0	0.000170882		0	0	0	6.73038e-05	0	0	0	0	0	0
>SD_Ssd-13284	0	6.91228e-05	0	0	0	0.000196676	0	0	0	3.86444e-05		0	8.52152e-05	0	0	9.2285e-05	0	0	0	0	0		0	0	3.11779e-05	0	0.000815883	0	0	5.24769e-05	4.26494e-05	0		4.50471e-05	0	0	6.73038e-05	0	0.000100321	0	0	0	0
>SD_Ssd-13285	0	0	2.08286e-05	9.63484e-05	0	0	0	0	0	0		0	0	0	5.6046e-05	0	5.6899e-05	0	0	0	0		0	0	6.23558e-05	0	0.000271961	0	0	0	0	5.69606e-05		0	6.19732e-05	0	0.000100956	0	0	0	0	0	0
>SD_Ssd-13286	0	0	4.16571e-05	0	0	0	0	0	0	0		0	0	0	0	0	0	0	9.99151e-05	0	2.79041e-05		0	0	0	0	0	0	0	0.000209908	4.26494e-05	0		0	0	0	0	0	0	0	0	0	0
>SD_Ssd-13287	0	0	0	0	0	0	0	0	0	0		0	4.26076e-05	0	0	0	0	5.70077e-05	0	0.000120467	5.58082e-05		0	0	0	0	0	0	0	0	0	0		0	0	0	0.000100956	0	0	0	0	0	0
>SD_Ssd-13288	0	0	2.08286e-05	0	0	0	0	0	0	0		2.46987e-05	0	4.06339e-05	0	0	0	0	0	0.000120467	5.58082e-05		0	0	0	0	0	0	0	5.24769e-05	4.26494e-05	0		0	3.09866e-05	0	0	0	0	0	0	0	0
>SD_Ssd-13289	0	0	0	0	0	0	0	0	0	0		0	0	0	0	0	0	0	0	0	0.000223233		0	0	0	0	0	0	0	0	0	0		0	3.09866e-05	0	0	0	0	0	0.000119446	0	0
>SD_Ssd-13290	0	0	0	0	0	0	0	0	0	0		0	0	0	0	0	0	5.70077e-05	0	0	0		0	0	0	0	0	0	0	0.000419815	0	0		0	0	0	0	0	0	0	0	0	0
>SD_Ssd-13291	0	0	4.16571e-05	9.63484e-05	0	0	0	0	0.000380286	0		0	0	0	0	0	0	2.85038e-05	0	0	0		0	0	0	0	0.00013598	0	0	0	4.26494e-05	0		0	0	0	0	0	0	0	0	0	0
>SD_Ssd-13292	0	0	0	0	0	0	0	0	0	0		0	0	0	0	0	0	0	0	0	0		0	0	0	0	0	0	0	0.000524769	0	0		0	0	0	0	0	0	0	0	0	0
>SD_Ssd-13293	0	0	4.16571e-05	9.63484e-05	0	0	0	4.88162e-05	0	3.86444e-05		0	8.52152e-05	0	0	0	0.000113798	0	0	0	0		0	0	0	0	0	0	0	0.000104954	0	5.69606e-05		0	0	0	0	0	0.000100321	0	0	0	0
>SD_Ssd-13294	0	3.45614e-05	0	0	0	0	0	0	0	0		0	0	0	0	0	0	0	0	0	0		0	0	0	0	0	0	0.00164684	0	0	0		0	0	0	0	0	0	0	0	0	0
>SD_Ssd-13295	9.51656e-05	0.000103684	6.24857e-05	0	0	0.000196676	0	0	0	3.86444e-05		0	0	0	0	0	0	0	0	0	5.58082e-05		0	0	0	0	0	0	0	0	0	0		0	0	0	0	0	0	0	0	0	0
>SD_Ssd-13296	9.51656e-05	3.45614e-05	6.24857e-05	9.63484e-05	0	0	0	0	0	0		2.46987e-05	0	0	0	0	0	0	0	0	0		0	0	0	0	0	0	0	0.000104954	0	0		0	0	0	0	0	0	0	0	0	9.28678e-05
>SD_Ssd-13297	0	0	0	9.63484e-05	7.06314e-05	9.83381e-05	0	0	0	0		0	4.26076e-05	0.000203169	0	0.000276855	0.000455192	0	0	6.02337e-05	0		0	0	3.11779e-05	0	0	0	0	0	0	0		0	0	0	0	0	0.000200642	0.000110327	0.000119446	0	0
>SD_Ssd-13298	0.000285497	0	0	9.63484e-05	0	0	4.57206e-05	0	7.60572e-05	0		0	0	0	0	0	0	0	0	0	0		0.00022792	0	3.11779e-05	0	0	0	0	0	0	5.69606e-05		0	0	0	0	0	0	0	0	0	0
>SD_Ssd-13299	0.000285497	3.45614e-05	0	0	0	0	0	4.88162e-05	0	0		2.46987e-05	0	0	0	0	0	2.85038e-05	0	0	2.79041e-05		0	0	0	0	0	0	0	0	0	0.000113921		0	0	0	0	0	0	0	0	0	0
>SD_Ssd-13300	0	0	2.08286e-05	0	0	0.00049169	0	0	7.60572e-05	0		0	8.52152e-05	8.12678e-05	0	0	0	0	0	6.02337e-05	0		0	0	0	0	0.000407941	0	0	0.000104954	4.26494e-05	0		0	0	0	0	0	0	0	0	0	0
>SD_Ssd-13301	0	0	0	0	0	0	0	9.76324e-05	0	0		0	0	0	0	0	0	2.85038e-05	4.99575e-05	6.02337e-05	0		0.00011396	0.000124953	0	0	0	0	0	5.24769e-05	0	0		0	0	0	0	0	0	0	0	2.58398e-05	0
>SD_Ssd-13302	9.51656e-05	0	0	0	0	0	0	4.88162e-05	0	0		0	0	0	0	0	0	5.70077e-05	0	6.02337e-05	2.79041e-05		0	0	0	0	0	0	0	0.000209908	0	0		0	0	0	0	0	0	0	0	0	0
>SD_Ssd-13303	0	3.45614e-05	0	0	0	0	0	0	0	0		0	0	0	0	0	0	5.70077e-05	9.99151e-05	0	2.79041e-05		0	0	0	0.000247265	0	0	0	0	0	0		0	0	0	0	0	0	0	0	0	0
>SD_Ssd-13304	0.000190331	0	0	0	0	0	0	0	0	0		0	0	0	0	0	5.6899e-05	0	0	0	0.000139521		0	0	0	0.000123632	0	0	0	0	0	0		0	0	0	0	0.000106895	0.000100321	0	0	2.58398e-05	0
[truncated: 6,628 more rows]
