# Supplementary material for: Dietary inclusion of Peptiva, a peptide-based feed additive, can accelerate the maturation of the fecal bacterial microbiome in weaned pigs
Source: BMC Vet Res. 2020 Feb 18;16:60. doi: 10.1186/s12917-020-02282-x (PMC7026967; doi:10.1186/s12917-020-02282-x)
Supplement: Supplementary file 3 — Additional file 3: Supplementary File 3.P values associated with Table 3 and Table 5. Tables showing the P values obtained from the non-parametric Friedman test and the post hoc Nemenyi test for multiple pairwise comparisons that are presented in Table 3 and Table 5. [file 12917_2020_2282_MOESM3_ESM.xlsx]

## Sheet: Title
Supplementary File 3. P values associated with Table 3 and Table 5.
	Tables showing the P values obtained from the non-parametric Friedman test and the post hoc Nemenyi test for multiple pairwise comparisons that are presented in Table3 and Table 5.

## Sheet: Table 3  P values
P values associated with Table 3
Taxonomic affiliation	Con PII	Pep PII	Con PIII	Pep PIII	P value	CONII vs CON III	CONII vs PEPII	CONII vs PEPIII	CONIII vs PEPII	CONIII vs PEPIII	PEPII vs PEPIII
Firmicutes	81.3 ± 6.1	77.4 ± 7.7	81.7 ± 6.6	85.3 ± 6.8	0.4505	ND	ND	ND	ND	ND	ND
Lactobacillaceae#	44.8a ± 9.0	13.4b ± 6.8	13.0b ± 5.1	16.0b ± 5.9	0.02626	0.16	0.017	0.226	0.822	0.998	0.726
Lachnospiraceae	13.2 ± 2.9	12.7 ± 2.4	7.8 ± 2.4	5.9 ± 1.3	0.07318	ND	ND	ND	ND	ND	ND
Erysipelotrichaceae	1.5ab ± 0.5	3.7b ± 1.5	0.7a ± 0.2	0.7a ± 0.2	0.05604	ND	ND	ND	ND	ND	ND
Ruminococcaceae	5.4 ± 1.6	6.1 ± 2.0	2.2 ± 0.5	2.3 ± 0.7	0.1604	ND	ND	ND	ND	ND	ND
Clostridiaceae1	5.9 ± 3.3	17.3 ± 6.2	11.8 ± 6.6	18.9 ± 6.0	0.253	ND	ND	ND	ND	ND	ND
Peptostreptococcaceae	1.2 ± 0.4	4.2 ± 2.5	1.1 ± 0.3	2.5 ± 1.0	0.3561	ND	ND	ND	ND	ND	ND
Streptococcaceae#	2.1a ± 0.7	9.0ab ±4.3	32.2c ± 9.2	25.6bc ± 6.6	0.001223	0.0099	0.8999	0.0099	0.0725	1	0.0725
Veillonellaceae	0.5 ± 0.2	1.9 ± 1.3	3.4 ± 1.2	3.1 ± 0.9	0.05604	ND	ND	ND	ND	ND	ND
unclassified Clostridiales	3.1 ± 1.0	4.2 ± 0.7	2.2 ± 0.4	2.8 ± 0.7	0.5399	ND	ND	ND	ND	ND	ND
Other Firmicutes	3.6 ± 0.8	4.8 ± 1.1	7.4 ± 1.5	7.4 ± 1.1	0.05033	ND	ND	ND	ND	ND	ND
Bacteroidetes	16.3 ± 5.9	20.4 ± 7.1	17.4 ± 6.5	13.5 ± 6.8	0.4301	ND	ND	ND	ND	ND	ND
Prevotellaceae	14.0 ± 6.1	13.1 ± 6.4	16.0 ± 6.4	11.8 ± 6.8	0.253	ND	ND	ND	ND	ND	ND
Porphyromonadaceae	1.4 ± 0.6	4.5 ± 2.2	0.5 ± 0.2	1.1 ± 0.8	0.7819	ND	ND	ND	ND	ND	ND
Other Bacteroidetes	0.8 ± 0.2	2.7 ± 1.8	0.8 ± 0.3	0.6 ± 0.3	0.8399	ND	ND	ND	ND	ND	ND
Other Phyla	1.5 ± 1.0	1.2 ± 0.7	0.3 ± 0.09	0.5 ± 0.3	0.8399	ND	ND	ND	ND	ND	ND
Unclassified Bacteria	0.9 ± 0.2	1.0 ± 0.3	0.6 ± 0.1	0.7 ± 0.2	0.9484	ND	ND	ND	ND	ND	ND
# OTUs showing a significant difference (P<0.05) amongst different treatment groups.
ND: Not Determined because the Friedman test was not found to be significant (P>0.05)

## Sheet: Table 5  P values
P values associated with Table 5
OTUs	Con PII	Con PIII	Pep PII	Pep PIII	Closest valid taxon (id%)	P value	CONII vs CON III	CONII vs PEPII	CONII vs PEPIII	CONIII vs PEPII	CONIII vs PEPIII	PEPII vs PEPIII
Firmicutes
Ssd-00001a#	0.1 ± 0.02	10.4 ± 4.9	0.07 ±0.01	12.0 ± 5.0	L. amylovorus (99%)	2.22e-05	0.0099	0.9857	0.003	0.003	0.9857	0.0008
Ssd-00002a#	31.9 ± 7.9	0.3 ± 0.08	7.5 ± 4.7	0.8 ± 0.6	L. gasseri (99%)	0.000295	0.00299	0.10961	0.00039	0.61891	0.95441	0.30695
Ssd-00008a	0.06 ± 0.04 0.04	0.05 ± 0.03	1.2 ± 1.1	0.2 ± 0.2	L. mucosae (99%)	0.5315	ND	ND	ND	ND	ND	ND
Ssd-00019a#	2.6 ± 1.2	0.1 ± 002	0.6 ± 0.4	0.2 ± 0.1	L. reuteri (99%)	0.002695	0.029	0.029	0.003	1	0.9	0.9
Ssd-00025a#	3.1 ± 0.7	0.02 ± 0.01	1.0 ± 0.6	0.05 ± 0.03	L. taiwanensis (95%)	0.001869	0.0074	0.4544	0.0055	0.3069	0.9998	0.2644
Ssd-00053a#	1.0 ± 0.2	0.02 ± 0.01	0.2 ± 0.1	0.06 ± 0.03	L. reuteri (95%)	0.004485	0.0365	0.0286	0.0074	0.9998	0.9544	0.9728
Ssd-00078a#	1.5 ± 0.3	0.01 ± 0.01	1.3 ± 0.8	0.03 ± 0.02	L. taiwanensis (88.1%)	0.0003512	0.0011	0.5084	0.0074	0.0895	0.9544	0.2644
Ssd-00013b#	0.1 ± 0.08	0.01 ± 0.01	1.0 ± 0.5	0.01 ± 0.01	S. ventriculi (98%)	0.00893	0.191	0.822	0.353	0.022	0.986	0.058
Ssd-00092b #	0.2 ± 0.1	0.8 ± 0.4	0.3 ± 0.1	1.0 ± 0.4	C. paraputrificum (89%)	0.01089	0.0463	0.2257	0.0099	0.8999	0.9544	0.6189
Ssd-00238b	0.6 ± 0.4	0.5 ± 0.1	1.0 ± 0.3	0.8 ± 0.2	C. saccharo. (93%)	0.4936	ND	ND	ND	ND	ND	ND
Ssd-00134b	4.3 ± 2.6	9.1 ± 5.6	13.7 ± 5.5	14.4 ± 4.8	C. saccharo. (97%)	0.3561	ND	ND	ND	ND	ND	ND
Ssd-00014c	0.7 ± 0.2	0.6 ± 0.2	3.1 ± 2.1	1.6 ± 0.7	T. mayombei (97%)	0.5164	ND	ND	ND	ND	ND	ND
Ssd-00039d#	1.3 ± 0.4	26.2 ± 7.9	6.6 ± 3.0	20.7 ± 6.0	St. macedonicus (95%)	0.0009212	0.0055	0.7263	0.0055	0.1096	1	0.1096
Ssd-00048d#	0.4 ± 0.2	2.6 ± 0.6	1.1 ± 0.5	2.6 ± 0.5	St. alactolyticus (96%)	0.003993	0.003	0.402	0.046	0.226	0.822	0.726
Ssd-00061d#	0.2 ± 0.1	1.7 ± 0.5	0.6 ± 0.4	1.9 ± 0.5	St. alactolyticus (90%)	0.008724	0.029	0.619	0.017	0.402	0.998	0.307
Ssd-00140d#	0.2 ± 0.06	1.4 ± 0.5	0.2 ± 0.08	1.2 ± 0.2	St. salivarius (91%)	7.459e-05	0.0055	0.9982	0.0099	0.003	0.9982	0.0055
Ssd-00071e #	0.1 ± 0.06	1.2 ± 0.6	0.08 ±0.04	1.1 ± 0.7	M. indica (98%)	0.004996	0.6189	0.4024	0.3069	0.0286	0.9544	0.0055
Ssd-00188f	0.5 ± 0.2	1.6 ± 0.9	2.5 ± 1.4	0.6 ± 0.3	E. rectale (99%)	0.8964	ND	ND	ND	ND	ND	ND
Ssd-00106g#	2.0 ± 0.8	0.2 ± 0.09	0.5 ± 0.2	0.3 ± 0.1	R. faecis (98%)	0.001294	0.0016	0.6189	0.0286	0.0725	0.8224	0.4024
Ssd-00123h	0.2 ± 0.08	0.08 ± 0.04	1.3 ± 0.7	0.03 ± 0.01	Ca. mitsuokai (97%)	0.1357	ND	ND	ND	ND	ND	ND
Bacteriodetes
Ssd-00003i	7.0 ± 4.1	9.6 ± 4.4	6.3 ± 3.9	6.5 ± 5.2	P. copri (98%)	0.1447	ND	ND	ND	ND	ND	ND
Ssd-00502i	1.4 ± 1.4	0.02 ± 0.01	0.01 ±0.01	0.01 ± 0.01	Ma. massiliensis (84%)	0.2014	ND	ND	ND	ND	ND	ND
Ssd-00366j	1.1 ± 0.5	0.4 ± 0.1	4.0 ± 2.1	0.8 ± 0.7	Pa. distasonis (84%)	0.4936	ND	ND	ND	ND	ND	ND
Taxonomic affiliations : a. Lactobacillaceae, b. Clostridiaceae, c. Peptostreptococcaceae, d. Streptococcaceae, e. Veillonellaceae, f. Eubacteriaceae, g. Lachnospiraceae, h. ‎Erysipelotrichidae, i. Prevotellaceae, j. Porphyromonadaceae,
Abbreviations: Ca. : Catenibacterium ; C.: Clostridium ; E.: Eubacterium; L.: Lactobacillus ; Ma.: Massiliprevotella ; M.: Megasphaera ; Pa.: Parabacteroides ; P.: Prevotella; R.: Roseburia ; saccharo.: saccharoperbutylacetonicum ; S.: Sarcina; St.: Streptococcus ; T.: Terrisporobacter.
# OTUs showing a significant difference (P<0.05) amongst different treatment groups.
ND: Not Determined because the Friedman test was not found to be significant (P>0.05)
